# Supplementary material for: Analysing human mobility patterns of hiking activities through complex network theory
Source: PLoS One. 2017 May 24;12(5):e0177712. doi: 10.1371/journal.pone.0177712 (PMC5443505; doi:10.1371/journal.pone.0177712)
Supplement: S2 File — (ZIP) [file pone.0177712.s002.zip]

Archive with 3 entries (3 files):
- Network-FourSeasons.gexf
- Network-Spring.gexf
- Network-Summer.gexf
