# Supplementary material for: Analysing human mobility patterns of hiking activities through complex network theory
Source: PLoS One. 2017 May 24;12(5):e0177712. doi: 10.1371/journal.pone.0177712 (PMC5443505; doi:10.1371/journal.pone.0177712)
Supplement: S2 File — (ZIP) [file pone.0177712.s002.zip › Network-FourSeasons.gexf]

<?xml version='1.0' encoding='utf-8'?>
<gexf version="1.1" xmlns="http://www.gexf.net/1.1draft" xmlns:viz="http://www.gexf.net/1.1draft/viz" xmlns:xsi="http://www.w3.org/2001/XMLSchema-instance" xsi:schemaLocation="http://www.w3.org/2001/XMLSchema-instance">
  <graph defaultedgetype="undirected" mode="static">
    <attributes class="edge" mode="static">
      <attribute id="6" title="networkx_key" type="integer" />
    </attributes>
    <attributes class="node" mode="static">
      <attribute id="0" title="idN" type="double" />
      <attribute id="1" title="subGraph" type="integer" />
      <attribute id="2" title="weight" type="double" />
      <attribute id="3" title="lat" type="double" />
      <attribute id="4" title="pesoN" type="double" />
      <attribute id="5" title="lng" type="double" />
    </attributes>
    <nodes>
      <node id="0" label="0">
        <attvalues>
          <attvalue for="0" value="0.0" />
          <attvalue for="1" value="0" />
          <attvalue for="2" value="603.0" />
          <attvalue for="3" value="39.7120410804" />
          <attvalue for="4" value="10.3793103448" />
          <attvalue for="5" value="2.6209738197" />
        </attvalues>
      </node>
      <node id="1" label="1">
        <attvalues>
          <attvalue for="0" value="1.0" />
          <attvalue for="1" value="0" />
          <attvalue for="2" value="556.0" />
          <attvalue for="3" value="39.7872681157" />
          <attvalue for="4" value="9.56896551724" />
          <attvalue for="5" value="2.79790945124" />
        </attvalues>
      </node>
      <node id="2" label="2">
        <attvalues>
          <attvalue for="0" value="2.0" />
          <attvalue for="1" value="0" />
          <attvalue for="2" value="340.0" />
          <attvalue for="3" value="39.6679991526" />
          <attvalue for="4" value="5.84482758621" />
          <attvalue for="5" value="2.57728237419" />
        </attvalues>
      </node>
      <node id="3" label="3">
        <attvalues>
          <attvalue for="0" value="3.0" />
          <attvalue for="1" value="0" />
          <attvalue for="2" value="419.0" />
          <attvalue for="3" value="39.8125541722" />
          <attvalue for="4" value="7.20689655172" />
          <attvalue for="5" value="2.89016024503" />
        </attvalues>
      </node>
      <node id="4" label="4">
        <attvalues>
          <attvalue for="0" value="4.0" />
          <attvalue for="1" value="0" />
          <attvalue for="2" value="292.0" />
          <attvalue for="3" value="39.8210328601" />
          <attvalue for="4" value="5.01724137931" />
          <attvalue for="5" value="2.88448874744" />
        </attvalues>
      </node>
      <node id="5" label="5">
        <attvalues>
          <attvalue for="0" value="5.0" />
          <attvalue for="1" value="0" />
          <attvalue for="2" value="230.0" />
          <attvalue for="3" value="39.7474625436" />
          <attvalue for="4" value="3.94827586207" />
          <attvalue for="5" value="2.64720314108" />
        </attvalues>
      </node>
      <node id="6" label="6">
        <attvalues>
          <attvalue for="0" value="6.0" />
          <attvalue for="1" value="0" />
          <attvalue for="2" value="221.0" />
          <attvalue for="3" value="39.7135918445" />
          <attvalue for="4" value="3.79310344828" />
          <attvalue for="5" value="2.62983996218" />
        </attvalues>
      </node>
      <node id="7" label="7">
        <attvalues>
          <attvalue for="0" value="7.0" />
          <attvalue for="1" value="0" />
          <attvalue for="2" value="161.0" />
          <attvalue for="3" value="39.6456635909" />
          <attvalue for="4" value="2.75862068966" />
          <attvalue for="5" value="2.46324101818" />
        </attvalues>
      </node>
      <node id="8" label="8">
        <attvalues>
          <attvalue for="0" value="8.0" />
          <attvalue for="1" value="0" />
          <attvalue for="2" value="185.0" />
          <attvalue for="3" value="39.7711586324" />
          <attvalue for="4" value="3.1724137931" />
          <attvalue for="5" value="2.73559431863" />
        </attvalues>
      </node>
      <node id="9" label="9">
        <attvalues>
          <attvalue for="0" value="9.0" />
          <attvalue for="1" value="0" />
          <attvalue for="2" value="209.0" />
          <attvalue for="3" value="39.7677845179" />
          <attvalue for="4" value="3.58620689655" />
          <attvalue for="5" value="2.81815542051" />
        </attvalues>
      </node>
      <node id="10" label="10">
        <attvalues>
          <attvalue for="0" value="10.0" />
          <attvalue for="1" value="0" />
          <attvalue for="2" value="168.0" />
          <attvalue for="3" value="39.7345652359" />
          <attvalue for="4" value="2.87931034483" />
          <attvalue for="5" value="2.75968624103" />
        </attvalues>
      </node>
      <node id="11" label="11">
        <attvalues>
          <attvalue for="0" value="11.0" />
          <attvalue for="1" value="0" />
          <attvalue for="2" value="166.0" />
          <attvalue for="3" value="39.7204335187" />
          <attvalue for="4" value="2.84482758621" />
          <attvalue for="5" value="2.62179690909" />
        </attvalues>
      </node>
      <node id="12" label="12">
        <attvalues>
          <attvalue for="0" value="12.0" />
          <attvalue for="1" value="0" />
          <attvalue for="2" value="128.0" />
          <attvalue for="3" value="39.7314749059" />
          <attvalue for="4" value="2.18965517241" />
          <attvalue for="5" value="2.79129460588" />
        </attvalues>
      </node>
      <node id="13" label="13">
        <attvalues>
          <attvalue for="0" value="13.0" />
          <attvalue for="1" value="0" />
          <attvalue for="2" value="149.0" />
          <attvalue for="3" value="39.5835876287" />
          <attvalue for="4" value="2.55172413793" />
          <attvalue for="5" value="2.3505458024" />
        </attvalues>
      </node>
      <node id="14" label="14">
        <attvalues>
          <attvalue for="0" value="14.0" />
          <attvalue for="1" value="0" />
          <attvalue for="2" value="120.0" />
          <attvalue for="3" value="39.8688674968" />
          <attvalue for="4" value="2.05172413793" />
          <attvalue for="5" value="2.92443280645" />
        </attvalues>
      </node>
      <node id="15" label="15">
        <attvalues>
          <attvalue for="0" value="15.0" />
          <attvalue for="1" value="0" />
          <attvalue for="2" value="117.0" />
          <attvalue for="3" value="39.8310605789" />
          <attvalue for="4" value="2.0" />
          <attvalue for="5" value="2.898168125" />
        </attvalues>
      </node>
      <node id="16" label="16">
        <attvalues>
          <attvalue for="0" value="16.0" />
          <attvalue for="1" value="0" />
          <attvalue for="2" value="134.0" />
          <attvalue for="3" value="39.8196731316" />
          <attvalue for="4" value="2.29310344828" />
          <attvalue for="5" value="2.86998757237" />
        </attvalues>
      </node>
      <node id="17" label="17">
        <attvalues>
          <attvalue for="0" value="17.0" />
          <attvalue for="1" value="1" />
          <attvalue for="2" value="168.0" />
          <attvalue for="3" value="39.9391551974" />
          <attvalue for="4" value="2.87931034483" />
          <attvalue for="5" value="3.95803996711" />
        </attvalues>
      </node>
      <node id="18" label="18">
        <attvalues>
          <attvalue for="0" value="18.0" />
          <attvalue for="1" value="0" />
          <attvalue for="2" value="119.0" />
          <attvalue for="3" value="39.8144089667" />
          <attvalue for="4" value="2.03448275862" />
          <attvalue for="5" value="2.85779806623" />
        </attvalues>
      </node>
      <node id="19" label="19">
        <attvalues>
          <attvalue for="0" value="19.0" />
          <attvalue for="1" value="0" />
          <attvalue for="2" value="129.0" />
          <attvalue for="3" value="39.7746226533" />
          <attvalue for="4" value="2.20689655172" />
          <attvalue for="5" value="2.89822150667" />
        </attvalues>
      </node>
      <node id="20" label="20">
        <attvalues>
          <attvalue for="0" value="20.0" />
          <attvalue for="1" value="0" />
          <attvalue for="2" value="131.0" />
          <attvalue for="3" value="39.7126447933" />
          <attvalue for="4" value="2.24137931034" />
          <attvalue for="5" value="2.75132859333" />
        </attvalues>
      </node>
      <node id="21" label="21">
        <attvalues>
          <attvalue for="0" value="21.0" />
          <attvalue for="1" value="0" />
          <attvalue for="2" value="113.0" />
          <attvalue for="3" value="39.6875181224" />
          <attvalue for="4" value="1.93103448276" />
          <attvalue for="5" value="2.51398629932" />
        </attvalues>
      </node>
      <node id="22" label="22">
        <attvalues>
          <attvalue for="0" value="22.0" />
          <attvalue for="1" value="0" />
          <attvalue for="2" value="158.0" />
          <attvalue for="3" value="39.6942700068" />
          <attvalue for="4" value="2.70689655172" />
          <attvalue for="5" value="2.70119206803" />
        </attvalues>
      </node>
      <node id="23" label="23">
        <attvalues>
          <attvalue for="0" value="23.0" />
          <attvalue for="1" value="0" />
          <attvalue for="2" value="82.0" />
          <attvalue for="3" value="39.7507285674" />
          <attvalue for="4" value="1.39655172414" />
          <attvalue for="5" value="2.62770143972" />
        </attvalues>
      </node>
      <node id="24" label="24">
        <attvalues>
          <attvalue for="0" value="24.0" />
          <attvalue for="1" value="0" />
          <attvalue for="2" value="133.0" />
          <attvalue for="3" value="39.7565052868" />
          <attvalue for="4" value="2.27586206897" />
          <attvalue for="5" value="2.82699249265" />
        </attvalues>
      </node>
      <node id="25" label="25">
        <attvalues>
          <attvalue for="0" value="25.0" />
          <attvalue for="1" value="0" />
          <attvalue for="2" value="137.0" />
          <attvalue for="3" value="39.5897791481" />
          <attvalue for="4" value="2.34482758621" />
          <attvalue for="5" value="2.35514968148" />
        </attvalues>
      </node>
      <node id="26" label="26">
        <attvalues>
          <attvalue for="0" value="26.0" />
          <attvalue for="1" value="0" />
          <attvalue for="2" value="125.0" />
          <attvalue for="3" value="39.7365675" />
          <attvalue for="4" value="2.13793103448" />
          <attvalue for="5" value="3.33511286154" />
        </attvalues>
      </node>
      <node id="27" label="27">
        <attvalues>
          <attvalue for="0" value="27.0" />
          <attvalue for="1" value="0" />
          <attvalue for="2" value="112.0" />
          <attvalue for="3" value="39.73460575" />
          <attvalue for="4" value="1.91379310345" />
          <attvalue for="5" value="2.61031172656" />
        </attvalues>
      </node>
      <node id="28" label="28">
        <attvalues>
          <attvalue for="0" value="28.0" />
          <attvalue for="1" value="0" />
          <attvalue for="2" value="126.0" />
          <attvalue for="3" value="39.791035528" />
          <attvalue for="4" value="2.15517241379" />
          <attvalue for="5" value="2.725171664" />
        </attvalues>
      </node>
      <node id="29" label="29">
        <attvalues>
          <attvalue for="0" value="29.0" />
          <attvalue for="1" value="0" />
          <attvalue for="2" value="117.0" />
          <attvalue for="3" value="39.7666106452" />
          <attvalue for="4" value="2.0" />
          <attvalue for="5" value="2.71521464516" />
        </attvalues>
      </node>
      <node id="30" label="30">
        <attvalues>
          <attvalue for="0" value="30.0" />
          <attvalue for="1" value="0" />
          <attvalue for="2" value="119.0" />
          <attvalue for="3" value="39.6009253443" />
          <attvalue for="4" value="2.03448275862" />
          <attvalue for="5" value="2.47454244262" />
        </attvalues>
      </node>
      <node id="31" label="31">
        <attvalues>
          <attvalue for="0" value="31.0" />
          <attvalue for="1" value="2" />
          <attvalue for="2" value="84.0" />
          <attvalue for="3" value="38.9123786539" />
          <attvalue for="4" value="1.43103448276" />
          <attvalue for="5" value="1.43188086066" />
        </attvalues>
      </node>
      <node id="32" label="32">
        <attvalues>
          <attvalue for="0" value="32.0" />
          <attvalue for="1" value="0" />
          <attvalue for="2" value="123.0" />
          <attvalue for="3" value="39.797988875" />
          <attvalue for="4" value="2.10344827586" />
          <attvalue for="5" value="2.698686475" />
        </attvalues>
      </node>
      <node id="33" label="33">
        <attvalues>
          <attvalue for="0" value="33.0" />
          <attvalue for="1" value="0" />
          <attvalue for="2" value="75.0" />
          <attvalue for="3" value="39.6888375667" />
          <attvalue for="4" value="1.27586206897" />
          <attvalue for="5" value="2.51889475833" />
        </attvalues>
      </node>
      <node id="34" label="34">
        <attvalues>
          <attvalue for="0" value="34.0" />
          <attvalue for="1" value="2" />
          <attvalue for="2" value="99.0" />
          <attvalue for="3" value="39.0385465294" />
          <attvalue for="4" value="1.68965517241" />
          <attvalue for="5" value="1.33519765546" />
        </attvalues>
      </node>
      <node id="35" label="35">
        <attvalues>
          <attvalue for="0" value="35.0" />
          <attvalue for="1" value="0" />
          <attvalue for="2" value="124.0" />
          <attvalue for="3" value="39.7662946724" />
          <attvalue for="4" value="2.12068965517" />
          <attvalue for="5" value="2.70824506034" />
        </attvalues>
      </node>
      <node id="36" label="36">
        <attvalues>
          <attvalue for="0" value="36.0" />
          <attvalue for="1" value="0" />
          <attvalue for="2" value="98.0" />
          <attvalue for="3" value="39.8733766" />
          <attvalue for="4" value="1.6724137931" />
          <attvalue for="5" value="3.17104616522" />
        </attvalues>
      </node>
      <node id="37" label="37">
        <attvalues>
          <attvalue for="0" value="37.0" />
          <attvalue for="1" value="0" />
          <attvalue for="2" value="105.0" />
          <attvalue for="3" value="39.732488045" />
          <attvalue for="4" value="1.79310344828" />
          <attvalue for="5" value="2.74264388288" />
        </attvalues>
      </node>
      <node id="38" label="38">
        <attvalues>
          <attvalue for="0" value="38.0" />
          <attvalue for="1" value="0" />
          <attvalue for="2" value="94.0" />
          <attvalue for="3" value="39.7240881636" />
          <attvalue for="4" value="1.60344827586" />
          <attvalue for="5" value="2.74765137273" />
        </attvalues>
      </node>
      <node id="39" label="39">
        <attvalues>
          <attvalue for="0" value="39.0" />
          <attvalue for="1" value="0" />
          <attvalue for="2" value="114.0" />
          <attvalue for="3" value="39.7912506364" />
          <attvalue for="4" value="1.94827586207" />
          <attvalue for="5" value="2.77696719091" />
        </attvalues>
      </node>
      <node id="40" label="40">
        <attvalues>
          <attvalue for="0" value="40.0" />
          <attvalue for="1" value="0" />
          <attvalue for="2" value="101.0" />
          <attvalue for="3" value="39.7959907685" />
          <attvalue for="4" value="1.72413793103" />
          <attvalue for="5" value="2.68105336111" />
        </attvalues>
      </node>
      <node id="41" label="41">
        <attvalues>
          <attvalue for="0" value="41.0" />
          <attvalue for="1" value="0" />
          <attvalue for="2" value="96.0" />
          <attvalue for="3" value="39.7625794722" />
          <attvalue for="4" value="1.63793103448" />
          <attvalue for="5" value="2.75499324074" />
        </attvalues>
      </node>
      <node id="42" label="42">
        <attvalues>
          <attvalue for="0" value="42.0" />
          <attvalue for="1" value="0" />
          <attvalue for="2" value="69.0" />
          <attvalue for="3" value="39.7580760189" />
          <attvalue for="4" value="1.1724137931" />
          <attvalue for="5" value="2.64181479245" />
        </attvalues>
      </node>
      <node id="43" label="43">
        <attvalues>
          <attvalue for="0" value="43.0" />
          <attvalue for="1" value="0" />
          <attvalue for="2" value="102.0" />
          <attvalue for="3" value="39.6708723019" />
          <attvalue for="4" value="1.74137931034" />
          <attvalue for="5" value="2.56117316038" />
        </attvalues>
      </node>
      <node id="44" label="44">
        <attvalues>
          <attvalue for="0" value="44.0" />
          <attvalue for="1" value="0" />
          <attvalue for="2" value="104.0" />
          <attvalue for="3" value="39.6371217714" />
          <attvalue for="4" value="1.77586206897" />
          <attvalue for="5" value="2.48522166667" />
        </attvalues>
      </node>
      <node id="45" label="45">
        <attvalues>
          <attvalue for="0" value="45.0" />
          <attvalue for="1" value="0" />
          <attvalue for="2" value="81.0" />
          <attvalue for="3" value="39.7364818911" />
          <attvalue for="4" value="1.37931034483" />
          <attvalue for="5" value="3.31286958416" />
        </attvalues>
      </node>
      <node id="46" label="46">
        <attvalues>
          <attvalue for="0" value="46.0" />
          <attvalue for="1" value="0" />
          <attvalue for="2" value="94.0" />
          <attvalue for="3" value="39.59981888" />
          <attvalue for="4" value="1.60344827586" />
          <attvalue for="5" value="2.36122086" />
        </attvalues>
      </node>
      <node id="47" label="47">
        <attvalues>
          <attvalue for="0" value="47.0" />
          <attvalue for="1" value="0" />
          <attvalue for="2" value="87.0" />
          <attvalue for="3" value="39.7076711633" />
          <attvalue for="4" value="1.48275862069" />
          <attvalue for="5" value="2.78389131633" />
        </attvalues>
      </node>
      <node id="48" label="48">
        <attvalues>
          <attvalue for="0" value="48.0" />
          <attvalue for="1" value="0" />
          <attvalue for="2" value="105.0" />
          <attvalue for="3" value="39.6962407616" />
          <attvalue for="4" value="1.79310344828" />
          <attvalue for="5" value="2.68778801053" />
        </attvalues>
      </node>
      <node id="49" label="49">
        <attvalues>
          <attvalue for="0" value="49.0" />
          <attvalue for="1" value="0" />
          <attvalue for="2" value="95.0" />
          <attvalue for="3" value="39.6530655699" />
          <attvalue for="4" value="1.62068965517" />
          <attvalue for="5" value="2.48145802151" />
        </attvalues>
      </node>
      <node id="50" label="50">
        <attvalues>
          <attvalue for="0" value="50.0" />
          <attvalue for="1" value="0" />
          <attvalue for="2" value="97.0" />
          <attvalue for="3" value="39.7159745528" />
          <attvalue for="4" value="1.65517241379" />
          <attvalue for="5" value="2.64248473913" />
        </attvalues>
      </node>
      <node id="51" label="51">
        <attvalues>
          <attvalue for="0" value="51.0" />
          <attvalue for="1" value="0" />
          <attvalue for="2" value="82.0" />
          <attvalue for="3" value="39.7676089348" />
          <attvalue for="4" value="1.39655172414" />
          <attvalue for="5" value="2.74070256522" />
        </attvalues>
      </node>
      <node id="52" label="52">
        <attvalues>
          <attvalue for="0" value="52.0" />
          <attvalue for="1" value="0" />
          <attvalue for="2" value="89.0" />
          <attvalue for="3" value="39.6049037582" />
          <attvalue for="4" value="1.51724137931" />
          <attvalue for="5" value="2.40830201099" />
        </attvalues>
      </node>
      <node id="53" label="53">
        <attvalues>
          <attvalue for="0" value="53.0" />
          <attvalue for="1" value="0" />
          <attvalue for="2" value="69.0" />
          <attvalue for="3" value="39.6294726" />
          <attvalue for="4" value="1.1724137931" />
          <attvalue for="5" value="2.49452533333" />
        </attvalues>
      </node>
      <node id="54" label="54">
        <attvalues>
          <attvalue for="0" value="54.0" />
          <attvalue for="1" value="0" />
          <attvalue for="2" value="112.0" />
          <attvalue for="3" value="39.8051210225" />
          <attvalue for="4" value="1.91379310345" />
          <attvalue for="5" value="2.85403195506" />
        </attvalues>
      </node>
      <node id="55" label="55">
        <attvalues>
          <attvalue for="0" value="55.0" />
          <attvalue for="1" value="0" />
          <attvalue for="2" value="58.0" />
          <attvalue for="3" value="39.6918701685" />
          <attvalue for="4" value="0.98275862069" />
          <attvalue for="5" value="2.75784053933" />
        </attvalues>
      </node>
      <node id="56" label="56">
        <attvalues>
          <attvalue for="0" value="56.0" />
          <attvalue for="1" value="2" />
          <attvalue for="2" value="85.0" />
          <attvalue for="3" value="39.0400059545" />
          <attvalue for="4" value="1.44827586207" />
          <attvalue for="5" value="1.38230163636" />
        </attvalues>
      </node>
      <node id="57" label="57">
        <attvalues>
          <attvalue for="0" value="57.0" />
          <attvalue for="1" value="0" />
          <attvalue for="2" value="82.0" />
          <attvalue for="3" value="39.6295170455" />
          <attvalue for="4" value="1.39655172414" />
          <attvalue for="5" value="2.52655621591" />
        </attvalues>
      </node>
      <node id="58" label="58">
        <attvalues>
          <attvalue for="0" value="58.0" />
          <attvalue for="1" value="0" />
          <attvalue for="2" value="63.0" />
          <attvalue for="3" value="39.7353179091" />
          <attvalue for="4" value="1.06896551724" />
          <attvalue for="5" value="2.60602368182" />
        </attvalues>
      </node>
      <node id="59" label="59">
        <attvalues>
          <attvalue for="0" value="59.0" />
          <attvalue for="1" value="0" />
          <attvalue for="2" value="94.0" />
          <attvalue for="3" value="39.7148878506" />
          <attvalue for="4" value="1.60344827586" />
          <attvalue for="5" value="2.80132562069" />
        </attvalues>
      </node>
      <node id="60" label="60">
        <attvalues>
          <attvalue for="0" value="60.0" />
          <attvalue for="1" value="0" />
          <attvalue for="2" value="82.0" />
          <attvalue for="3" value="39.5658659651" />
          <attvalue for="4" value="1.39655172414" />
          <attvalue for="5" value="2.59400165116" />
        </attvalues>
      </node>
      <node id="61" label="61">
        <attvalues>
          <attvalue for="0" value="61.0" />
          <attvalue for="1" value="0" />
          <attvalue for="2" value="64.0" />
          <attvalue for="3" value="39.6620657326" />
          <attvalue for="4" value="1.08620689655" />
          <attvalue for="5" value="2.56450140698" />
        </attvalues>
      </node>
      <node id="62" label="62">
        <attvalues>
          <attvalue for="0" value="62.0" />
          <attvalue for="1" value="0" />
          <attvalue for="2" value="55.0" />
          <attvalue for="3" value="39.753423686" />
          <attvalue for="4" value="0.931034482759" />
          <attvalue for="5" value="2.64493447674" />
        </attvalues>
      </node>
      <node id="63" label="63">
        <attvalues>
          <attvalue for="0" value="63.0" />
          <attvalue for="1" value="0" />
          <attvalue for="2" value="70.0" />
          <attvalue for="3" value="39.6932639643" />
          <attvalue for="4" value="1.18965517241" />
          <attvalue for="5" value="2.63376810714" />
        </attvalues>
      </node>
      <node id="64" label="64">
        <attvalues>
          <attvalue for="0" value="64.0" />
          <attvalue for="1" value="0" />
          <attvalue for="2" value="62.0" />
          <attvalue for="3" value="39.9202633452" />
          <attvalue for="4" value="1.05172413793" />
          <attvalue for="5" value="3.05252497619" />
        </attvalues>
      </node>
      <node id="65" label="65">
        <attvalues>
          <attvalue for="0" value="65.0" />
          <attvalue for="1" value="0" />
          <attvalue for="2" value="82.0" />
          <attvalue for="3" value="39.5783233703" />
          <attvalue for="4" value="1.39655172414" />
          <attvalue for="5" value="2.35306142857" />
        </attvalues>
      </node>
      <node id="66" label="66">
        <attvalues>
          <attvalue for="0" value="66.0" />
          <attvalue for="1" value="0" />
          <attvalue for="2" value="71.0" />
          <attvalue for="3" value="39.7837007619" />
          <attvalue for="4" value="1.20689655172" />
          <attvalue for="5" value="2.74149210714" />
        </attvalues>
      </node>
      <node id="67" label="67">
        <attvalues>
          <attvalue for="0" value="67.0" />
          <attvalue for="1" value="2" />
          <attvalue for="2" value="76.0" />
          <attvalue for="3" value="38.9211149277" />
          <attvalue for="4" value="1.29310344828" />
          <attvalue for="5" value="1.29354473494" />
        </attvalues>
      </node>
      <node id="68" label="68">
        <attvalues>
          <attvalue for="0" value="68.0" />
          <attvalue for="1" value="0" />
          <attvalue for="2" value="68.0" />
          <attvalue for="3" value="39.5655057108" />
          <attvalue for="4" value="1.15517241379" />
          <attvalue for="5" value="2.56692996386" />
        </attvalues>
      </node>
      <node id="69" label="69">
        <attvalues>
          <attvalue for="0" value="69.0" />
          <attvalue for="1" value="0" />
          <attvalue for="2" value="83.0" />
          <attvalue for="3" value="39.7804223144" />
          <attvalue for="4" value="1.41379310345" />
          <attvalue for="5" value="2.79181742169" />
        </attvalues>
      </node>
      <node id="70" label="70">
        <attvalues>
          <attvalue for="0" value="70.0" />
          <attvalue for="1" value="0" />
          <attvalue for="2" value="53.0" />
          <attvalue for="3" value="39.8584091325" />
          <attvalue for="4" value="0.896551724138" />
          <attvalue for="5" value="3.18400342169" />
        </attvalues>
      </node>
      <node id="71" label="71">
        <attvalues>
          <attvalue for="0" value="71.0" />
          <attvalue for="1" value="1" />
          <attvalue for="2" value="79.0" />
          <attvalue for="3" value="39.9174839919" />
          <attvalue for="4" value="1.34482758621" />
          <attvalue for="5" value="4.03335179268" />
        </attvalues>
      </node>
      <node id="72" label="72">
        <attvalues>
          <attvalue for="0" value="72.0" />
          <attvalue for="1" value="0" />
          <attvalue for="2" value="85.0" />
          <attvalue for="3" value="39.8262019012" />
          <attvalue for="4" value="1.44827586207" />
          <attvalue for="5" value="2.8473327037" />
        </attvalues>
      </node>
      <node id="73" label="73">
        <attvalues>
          <attvalue for="0" value="73.0" />
          <attvalue for="1" value="0" />
          <attvalue for="2" value="68.0" />
          <attvalue for="3" value="39.5998674938" />
          <attvalue for="4" value="1.15517241379" />
          <attvalue for="5" value="2.60106887654" />
        </attvalues>
      </node>
      <node id="74" label="74">
        <attvalues>
          <attvalue for="0" value="74.0" />
          <attvalue for="1" value="0" />
          <attvalue for="2" value="76.0" />
          <attvalue for="3" value="39.8816112716" />
          <attvalue for="4" value="1.29310344828" />
          <attvalue for="5" value="3.0135304321" />
        </attvalues>
      </node>
      <node id="75" label="75">
        <attvalues>
          <attvalue for="0" value="75.0" />
          <attvalue for="1" value="0" />
          <attvalue for="2" value="70.0" />
          <attvalue for="3" value="39.765017175" />
          <attvalue for="4" value="1.18965517241" />
          <attvalue for="5" value="2.762882225" />
        </attvalues>
      </node>
      <node id="76" label="76">
        <attvalues>
          <attvalue for="0" value="76.0" />
          <attvalue for="1" value="0" />
          <attvalue for="2" value="83.0" />
          <attvalue for="3" value="39.678662125" />
          <attvalue for="4" value="1.41379310345" />
          <attvalue for="5" value="2.76337385" />
        </attvalues>
      </node>
      <node id="77" label="77">
        <attvalues>
          <attvalue for="0" value="77.0" />
          <attvalue for="1" value="2" />
          <attvalue for="2" value="74.0" />
          <attvalue for="3" value="38.9976442532" />
          <attvalue for="4" value="1.25862068966" />
          <attvalue for="5" value="1.42908129114" />
        </attvalues>
      </node>
      <node id="78" label="78">
        <attvalues>
          <attvalue for="0" value="78.0" />
          <attvalue for="1" value="0" />
          <attvalue for="2" value="42.0" />
          <attvalue for="3" value="39.6674981795" />
          <attvalue for="4" value="0.706896551724" />
          <attvalue for="5" value="2.50157828205" />
        </attvalues>
      </node>
      <node id="79" label="79">
        <attvalues>
          <attvalue for="0" value="79.0" />
          <attvalue for="1" value="0" />
          <attvalue for="2" value="48.0" />
          <attvalue for="3" value="39.8546838158" />
          <attvalue for="4" value="0.810344827586" />
          <attvalue for="5" value="3.18161757895" />
        </attvalues>
      </node>
      <node id="80" label="80">
        <attvalues>
          <attvalue for="0" value="80.0" />
          <attvalue for="1" value="0" />
          <attvalue for="2" value="53.0" />
          <attvalue for="3" value="39.6972877368" />
          <attvalue for="4" value="0.896551724138" />
          <attvalue for="5" value="2.75764563158" />
        </attvalues>
      </node>
      <node id="81" label="81">
        <attvalues>
          <attvalue for="0" value="81.0" />
          <attvalue for="1" value="0" />
          <attvalue for="2" value="64.0" />
          <attvalue for="3" value="39.8353932533" />
          <attvalue for="4" value="1.08620689655" />
          <attvalue for="5" value="2.89699285333" />
        </attvalues>
      </node>
      <node id="82" label="82">
        <attvalues>
          <attvalue for="0" value="82.0" />
          <attvalue for="1" value="0" />
          <attvalue for="2" value="52.0" />
          <attvalue for="3" value="39.31312968" />
          <attvalue for="4" value="0.879310344828" />
          <attvalue for="5" value="3.11856602667" />
        </attvalues>
      </node>
      <node id="83" label="83">
        <attvalues>
          <attvalue for="0" value="83.0" />
          <attvalue for="1" value="0" />
          <attvalue for="2" value="45.0" />
          <attvalue for="3" value="39.7227197067" />
          <attvalue for="4" value="0.758620689655" />
          <attvalue for="5" value="3.45247352" />
        </attvalues>
      </node>
      <node id="84" label="84">
        <attvalues>
          <attvalue for="0" value="84.0" />
          <attvalue for="1" value="0" />
          <attvalue for="2" value="68.0" />
          <attvalue for="3" value="39.87560888" />
          <attvalue for="4" value="1.15517241379" />
          <attvalue for="5" value="3.01682009333" />
        </attvalues>
      </node>
      <node id="85" label="85">
        <attvalues>
          <attvalue for="0" value="85.0" />
          <attvalue for="1" value="0" />
          <attvalue for="2" value="64.0" />
          <attvalue for="3" value="39.705920473" />
          <attvalue for="4" value="1.08620689655" />
          <attvalue for="5" value="2.79009216216" />
        </attvalues>
      </node>
      <node id="86" label="86">
        <attvalues>
          <attvalue for="0" value="86.0" />
          <attvalue for="1" value="0" />
          <attvalue for="2" value="43.0" />
          <attvalue for="3" value="39.8047401644" />
          <attvalue for="4" value="0.724137931034" />
          <attvalue for="5" value="2.70115589041" />
        </attvalues>
      </node>
      <node id="87" label="87">
        <attvalues>
          <attvalue for="0" value="87.0" />
          <attvalue for="1" value="1" />
          <attvalue for="2" value="68.0" />
          <attvalue for="3" value="39.9480149315" />
          <attvalue for="4" value="1.15517241379" />
          <attvalue for="5" value="4.26640154795" />
        </attvalues>
      </node>
      <node id="88" label="88">
        <attvalues>
          <attvalue for="0" value="88.0" />
          <attvalue for="1" value="0" />
          <attvalue for="2" value="55.0" />
          <attvalue for="3" value="39.6854128493" />
          <attvalue for="4" value="0.931034482759" />
          <attvalue for="5" value="2.72072515068" />
        </attvalues>
      </node>
      <node id="89" label="89">
        <attvalues>
          <attvalue for="0" value="89.0" />
          <attvalue for="1" value="0" />
          <attvalue for="2" value="82.0" />
          <attvalue for="3" value="39.7896341111" />
          <attvalue for="4" value="1.39655172414" />
          <attvalue for="5" value="2.69252448611" />
        </attvalues>
      </node>
      <node id="90" label="90">
        <attvalues>
          <attvalue for="0" value="90.0" />
          <attvalue for="1" value="2" />
          <attvalue for="2" value="72.0" />
          <attvalue for="3" value="39.077281625" />
          <attvalue for="4" value="1.22413793103" />
          <attvalue for="5" value="1.514472125" />
        </attvalues>
      </node>
      <node id="91" label="91">
        <attvalues>
          <attvalue for="0" value="91.0" />
          <attvalue for="1" value="0" />
          <attvalue for="2" value="63.0" />
          <attvalue for="3" value="39.7489529859" />
          <attvalue for="4" value="1.06896551724" />
          <attvalue for="5" value="3.31202985915" />
        </attvalues>
      </node>
      <node id="92" label="92">
        <attvalues>
          <attvalue for="0" value="92.0" />
          <attvalue for="1" value="0" />
          <attvalue for="2" value="68.0" />
          <attvalue for="3" value="39.8212063333" />
          <attvalue for="4" value="1.15517241379" />
          <attvalue for="5" value="2.90384995652" />
        </attvalues>
      </node>
      <node id="93" label="93">
        <attvalues>
          <attvalue for="0" value="93.0" />
          <attvalue for="1" value="0" />
          <attvalue for="2" value="72.0" />
          <attvalue for="3" value="39.8394621014" />
          <attvalue for="4" value="1.22413793103" />
          <attvalue for="5" value="2.77526566667" />
        </attvalues>
      </node>
      <node id="94" label="94">
        <attvalues>
          <attvalue for="0" value="94.0" />
          <attvalue for="1" value="1" />
          <attvalue for="2" value="52.0" />
          <attvalue for="3" value="39.9380596377" />
          <attvalue for="4" value="0.879310344828" />
          <attvalue for="5" value="3.93810394203" />
        </attvalues>
      </node>
      <node id="95" label="95">
        <attvalues>
          <attvalue for="0" value="95.0" />
          <attvalue for="1" value="0" />
          <attvalue for="2" value="57.0" />
          <attvalue for="3" value="39.6785161594" />
          <attvalue for="4" value="0.965517241379" />
          <attvalue for="5" value="2.67299776812" />
        </attvalues>
      </node>
      <node id="96" label="96">
        <attvalues>
          <attvalue for="0" value="96.0" />
          <attvalue for="1" value="0" />
          <attvalue for="2" value="49.0" />
          <attvalue for="3" value="39.6718370845" />
          <attvalue for="4" value="0.827586206897" />
          <attvalue for="5" value="2.49528404348" />
        </attvalues>
      </node>
      <node id="97" label="97">
        <attvalues>
          <attvalue for="0" value="97.0" />
          <attvalue for="1" value="1" />
          <attvalue for="2" value="63.0" />
          <attvalue for="3" value="40.0415414706" />
          <attvalue for="4" value="1.06896551724" />
          <attvalue for="5" value="3.92115045588" />
        </attvalues>
      </node>
      <node id="98" label="98">
        <attvalues>
          <attvalue for="0" value="98.0" />
          <attvalue for="1" value="0" />
          <attvalue for="2" value="56.0" />
          <attvalue for="3" value="39.8747648235" />
          <attvalue for="4" value="0.948275862069" />
          <attvalue for="5" value="3.17652101471" />
        </attvalues>
      </node>
      <node id="99" label="99">
        <attvalues>
          <attvalue for="0" value="99.0" />
          <attvalue for="1" value="0" />
          <attvalue for="2" value="48.0" />
          <attvalue for="3" value="39.6863353731" />
          <attvalue for="4" value="0.810344827586" />
          <attvalue for="5" value="2.59674602985" />
        </attvalues>
      </node>
      <node id="100" label="100">
        <attvalues>
          <attvalue for="0" value="100.0" />
          <attvalue for="1" value="2" />
          <attvalue for="2" value="49.0" />
          <attvalue for="3" value="38.9148186269" />
          <attvalue for="4" value="0.827586206897" />
          <attvalue for="5" value="1.43641304478" />
        </attvalues>
      </node>
      <node id="101" label="101">
        <attvalues>
          <attvalue for="0" value="101.0" />
          <attvalue for="1" value="2" />
          <attvalue for="2" value="60.0" />
          <attvalue for="3" value="39.0771350303" />
          <attvalue for="4" value="1.01724137931" />
          <attvalue for="5" value="1.59297863636" />
        </attvalues>
      </node>
      <node id="102" label="102">
        <attvalues>
          <attvalue for="0" value="102.0" />
          <attvalue for="1" value="0" />
          <attvalue for="2" value="42.0" />
          <attvalue for="3" value="39.7297238182" />
          <attvalue for="4" value="0.706896551724" />
          <attvalue for="5" value="2.60691812121" />
        </attvalues>
      </node>
      <node id="103" label="103">
        <attvalues>
          <attvalue for="0" value="103.0" />
          <attvalue for="1" value="0" />
          <attvalue for="2" value="49.0" />
          <attvalue for="3" value="39.2914592576" />
          <attvalue for="4" value="0.827586206897" />
          <attvalue for="5" value="3.09221274242" />
        </attvalues>
      </node>
      <node id="104" label="104">
        <attvalues>
          <attvalue for="0" value="104.0" />
          <attvalue for="1" value="0" />
          <attvalue for="2" value="61.0" />
          <attvalue for="3" value="39.7312592923" />
          <attvalue for="4" value="1.03448275862" />
          <attvalue for="5" value="2.73636987692" />
        </attvalues>
      </node>
      <node id="105" label="105">
        <attvalues>
          <attvalue for="0" value="105.0" />
          <attvalue for="1" value="0" />
          <attvalue for="2" value="57.0" />
          <attvalue for="3" value="39.6518516308" />
          <attvalue for="4" value="0.965517241379" />
          <attvalue for="5" value="2.55153673846" />
        </attvalues>
      </node>
      <node id="106" label="106">
        <attvalues>
          <attvalue for="0" value="106.0" />
          <attvalue for="1" value="0" />
          <attvalue for="2" value="53.0" />
          <attvalue for="3" value="39.8019810907" />
          <attvalue for="4" value="0.896551724138" />
          <attvalue for="5" value="2.86599415625" />
        </attvalues>
      </node>
      <node id="107" label="107">
        <attvalues>
          <attvalue for="0" value="107.0" />
          <attvalue for="1" value="0" />
          <attvalue for="2" value="55.0" />
          <attvalue for="3" value="39.8493710781" />
          <attvalue for="4" value="0.931034482759" />
          <attvalue for="5" value="2.79950889063" />
        </attvalues>
      </node>
      <node id="108" label="108">
        <attvalues>
          <attvalue for="0" value="108.0" />
          <attvalue for="1" value="0" />
          <attvalue for="2" value="38.0" />
          <attvalue for="3" value="39.5919635156" />
          <attvalue for="4" value="0.637931034483" />
          <attvalue for="5" value="2.60841026563" />
        </attvalues>
      </node>
      <node id="109" label="109">
        <attvalues>
          <attvalue for="0" value="109.0" />
          <attvalue for="1" value="0" />
          <attvalue for="2" value="56.0" />
          <attvalue for="3" value="39.6995514062" />
          <attvalue for="4" value="0.948275862069" />
          <attvalue for="5" value="2.67461853125" />
        </attvalues>
      </node>
      <node id="110" label="110">
        <attvalues>
          <attvalue for="0" value="110.0" />
          <attvalue for="1" value="1" />
          <attvalue for="2" value="69.0" />
          <attvalue for="3" value="40.0002072222" />
          <attvalue for="4" value="1.1724137931" />
          <attvalue for="5" value="3.83598204762" />
        </attvalues>
      </node>
      <node id="111" label="111">
        <attvalues>
          <attvalue for="0" value="111.0" />
          <attvalue for="1" value="0" />
          <attvalue for="2" value="63.0" />
          <attvalue for="3" value="39.7324132877" />
          <attvalue for="4" value="1.06896551724" />
          <attvalue for="5" value="2.65949953968" />
        </attvalues>
      </node>
      <node id="112" label="112">
        <attvalues>
          <attvalue for="0" value="112.0" />
          <attvalue for="1" value="0" />
          <attvalue for="2" value="46.0" />
          <attvalue for="3" value="39.9493577903" />
          <attvalue for="4" value="0.775862068966" />
          <attvalue for="5" value="3.17139098387" />
        </attvalues>
      </node>
      <node id="113" label="113">
        <attvalues>
          <attvalue for="0" value="113.0" />
          <attvalue for="1" value="0" />
          <attvalue for="2" value="55.0" />
          <attvalue for="3" value="39.8248859698" />
          <attvalue for="4" value="0.931034482759" />
          <attvalue for="5" value="2.8141605082" />
        </attvalues>
      </node>
      <node id="114" label="114">
        <attvalues>
          <attvalue for="0" value="114.0" />
          <attvalue for="1" value="2" />
          <attvalue for="2" value="61.0" />
          <attvalue for="3" value="38.9845715333" />
          <attvalue for="4" value="1.03448275862" />
          <attvalue for="5" value="1.5347179" />
        </attvalues>
      </node>
      <node id="115" label="115">
        <attvalues>
          <attvalue for="0" value="115.0" />
          <attvalue for="1" value="0" />
          <attvalue for="2" value="48.0" />
          <attvalue for="3" value="39.7683356316" />
          <attvalue for="4" value="0.810344827586" />
          <attvalue for="5" value="2.77094275" />
        </attvalues>
      </node>
      <node id="116" label="116">
        <attvalues>
          <attvalue for="0" value="116.0" />
          <attvalue for="1" value="0" />
          <attvalue for="2" value="30.0" />
          <attvalue for="3" value="39.7996864" />
          <attvalue for="4" value="0.5" />
          <attvalue for="5" value="2.7274136" />
        </attvalues>
      </node>
      <node id="117" label="117">
        <attvalues>
          <attvalue for="0" value="117.0" />
          <attvalue for="1" value="1" />
          <attvalue for="2" value="60.0" />
          <attvalue for="3" value="40.0497687836" />
          <attvalue for="4" value="1.01724137931" />
          <attvalue for="5" value="4.05385350847" />
        </attvalues>
      </node>
      <node id="118" label="118">
        <attvalues>
          <attvalue for="0" value="118.0" />
          <attvalue for="1" value="2" />
          <attvalue for="2" value="55.0" />
          <attvalue for="3" value="38.8816964138" />
          <attvalue for="4" value="0.931034482759" />
          <attvalue for="5" value="1.2719482931" />
        </attvalues>
      </node>
      <node id="119" label="119">
        <attvalues>
          <attvalue for="0" value="119.0" />
          <attvalue for="1" value="0" />
          <attvalue for="2" value="42.0" />
          <attvalue for="3" value="39.6789387586" />
          <attvalue for="4" value="0.706896551724" />
          <attvalue for="5" value="2.54928668966" />
        </attvalues>
      </node>
      <node id="120" label="120">
        <attvalues>
          <attvalue for="0" value="120.0" />
          <attvalue for="1" value="0" />
          <attvalue for="2" value="55.0" />
          <attvalue for="3" value="39.2658768966" />
          <attvalue for="4" value="0.931034482759" />
          <attvalue for="5" value="3.05294277586" />
        </attvalues>
      </node>
      <node id="121" label="121">
        <attvalues>
          <attvalue for="0" value="121.0" />
          <attvalue for="1" value="0" />
          <attvalue for="2" value="57.0" />
          <attvalue for="3" value="39.5701588276" />
          <attvalue for="4" value="0.965517241379" />
          <attvalue for="5" value="2.55511415517" />
        </attvalues>
      </node>
      <node id="122" label="122">
        <attvalues>
          <attvalue for="0" value="122.0" />
          <attvalue for="1" value="0" />
          <attvalue for="2" value="52.0" />
          <attvalue for="3" value="39.5807310175" />
          <attvalue for="4" value="0.879310344828" />
          <attvalue for="5" value="2.3789962807" />
        </attvalues>
      </node>
      <node id="123" label="123">
        <attvalues>
          <attvalue for="0" value="123.0" />
          <attvalue for="1" value="0" />
          <attvalue for="2" value="45.0" />
          <attvalue for="3" value="39.7639605069" />
          <attvalue for="4" value="0.758620689655" />
          <attvalue for="5" value="2.76954221053" />
        </attvalues>
      </node>
      <node id="124" label="124">
        <attvalues>
          <attvalue for="0" value="124.0" />
          <attvalue for="1" value="0" />
          <attvalue for="2" value="57.0" />
          <attvalue for="3" value="39.7267089825" />
          <attvalue for="4" value="0.965517241379" />
          <attvalue for="5" value="2.62314905263" />
        </attvalues>
      </node>
      <node id="125" label="125">
        <attvalues>
          <attvalue for="0" value="125.0" />
          <attvalue for="1" value="1" />
          <attvalue for="2" value="51.0" />
          <attvalue for="3" value="40.0514832807" />
          <attvalue for="4" value="0.862068965517" />
          <attvalue for="5" value="3.88361568421" />
        </attvalues>
      </node>
      <node id="126" label="126">
        <attvalues>
          <attvalue for="0" value="126.0" />
          <attvalue for="1" value="2" />
          <attvalue for="2" value="49.0" />
          <attvalue for="3" value="39.0780201228" />
          <attvalue for="4" value="0.827586206897" />
          <attvalue for="5" value="1.55942826316" />
        </attvalues>
      </node>
      <node id="127" label="127">
        <attvalues>
          <attvalue for="0" value="127.0" />
          <attvalue for="1" value="0" />
          <attvalue for="2" value="37.0" />
          <attvalue for="3" value="39.8571675818" />
          <attvalue for="4" value="0.620689655172" />
          <attvalue for="5" value="2.90199354545" />
        </attvalues>
      </node>
      <node id="128" label="128">
        <attvalues>
          <attvalue for="0" value="128.0" />
          <attvalue for="1" value="0" />
          <attvalue for="2" value="50.0" />
          <attvalue for="3" value="39.7924822182" />
          <attvalue for="4" value="0.844827586207" />
          <attvalue for="5" value="2.7927466" />
        </attvalues>
      </node>
      <node id="129" label="129">
        <attvalues>
          <attvalue for="0" value="129.0" />
          <attvalue for="1" value="0" />
          <attvalue for="2" value="50.0" />
          <attvalue for="3" value="39.5498757593" />
          <attvalue for="4" value="0.844827586207" />
          <attvalue for="5" value="2.38184457407" />
        </attvalues>
      </node>
      <node id="130" label="130">
        <attvalues>
          <attvalue for="0" value="130.0" />
          <attvalue for="1" value="0" />
          <attvalue for="2" value="57.0" />
          <attvalue for="3" value="39.7852268889" />
          <attvalue for="4" value="0.965517241379" />
          <attvalue for="5" value="2.81890007407" />
        </attvalues>
      </node>
      <node id="131" label="131">
        <attvalues>
          <attvalue for="0" value="131.0" />
          <attvalue for="1" value="0" />
          <attvalue for="2" value="38.0" />
          <attvalue for="3" value="39.7715844259" />
          <attvalue for="4" value="0.637931034483" />
          <attvalue for="5" value="2.718129" />
        </attvalues>
      </node>
      <node id="132" label="132">
        <attvalues>
          <attvalue for="0" value="132.0" />
          <attvalue for="1" value="0" />
          <attvalue for="2" value="42.0" />
          <attvalue for="3" value="39.5258734444" />
          <attvalue for="4" value="0.706896551724" />
          <attvalue for="5" value="2.91563012963" />
        </attvalues>
      </node>
      <node id="133" label="133">
        <attvalues>
          <attvalue for="0" value="133.0" />
          <attvalue for="1" value="0" />
          <attvalue for="2" value="46.0" />
          <attvalue for="3" value="39.6322732407" />
          <attvalue for="4" value="0.775862068966" />
          <attvalue for="5" value="2.45534907407" />
        </attvalues>
      </node>
      <node id="134" label="134">
        <attvalues>
          <attvalue for="0" value="134.0" />
          <attvalue for="1" value="0" />
          <attvalue for="2" value="61.0" />
          <attvalue for="3" value="39.658016" />
          <attvalue for="4" value="1.03448275862" />
          <attvalue for="5" value="2.57268716981" />
        </attvalues>
      </node>
      <node id="135" label="135">
        <attvalues>
          <attvalue for="0" value="135.0" />
          <attvalue for="1" value="2" />
          <attvalue for="2" value="43.0" />
          <attvalue for="3" value="39.00982475" />
          <attvalue for="4" value="0.724137931034" />
          <attvalue for="5" value="1.30057061538" />
        </attvalues>
      </node>
      <node id="136" label="136">
        <attvalues>
          <attvalue for="0" value="136.0" />
          <attvalue for="1" value="0" />
          <attvalue for="2" value="52.0" />
          <attvalue for="3" value="39.70588375" />
          <attvalue for="4" value="0.879310344828" />
          <attvalue for="5" value="2.68853869231" />
        </attvalues>
      </node>
      <node id="137" label="137">
        <attvalues>
          <attvalue for="0" value="137.0" />
          <attvalue for="1" value="0" />
          <attvalue for="2" value="49.0" />
          <attvalue for="3" value="39.6219168462" />
          <attvalue for="4" value="0.827586206897" />
          <attvalue for="5" value="2.526693" />
        </attvalues>
      </node>
      <node id="138" label="138">
        <attvalues>
          <attvalue for="0" value="138.0" />
          <attvalue for="1" value="0" />
          <attvalue for="2" value="55.0" />
          <attvalue for="3" value="39.5970478269" />
          <attvalue for="4" value="0.931034482759" />
          <attvalue for="5" value="2.48106986538" />
        </attvalues>
      </node>
      <node id="139" label="139">
        <attvalues>
          <attvalue for="0" value="139.0" />
          <attvalue for="1" value="2" />
          <attvalue for="2" value="25.0" />
          <attvalue for="3" value="38.8757163077" />
          <attvalue for="4" value="0.413793103448" />
          <attvalue for="5" value="1.230352" />
        </attvalues>
      </node>
      <node id="140" label="140">
        <attvalues>
          <attvalue for="0" value="140.0" />
          <attvalue for="1" value="0" />
          <attvalue for="2" value="47.0" />
          <attvalue for="3" value="39.8391801731" />
          <attvalue for="4" value="0.793103448276" />
          <attvalue for="5" value="2.90919773077" />
        </attvalues>
      </node>
      <node id="141" label="141">
        <attvalues>
          <attvalue for="0" value="141.0" />
          <attvalue for="1" value="0" />
          <attvalue for="2" value="34.0" />
          <attvalue for="3" value="39.7574772157" />
          <attvalue for="4" value="0.568965517241" />
          <attvalue for="5" value="2.64913192157" />
        </attvalues>
      </node>
      <node id="142" label="142">
        <attvalues>
          <attvalue for="0" value="142.0" />
          <attvalue for="1" value="0" />
          <attvalue for="2" value="43.0" />
          <attvalue for="3" value="39.5215516863" />
          <attvalue for="4" value="0.724137931034" />
          <attvalue for="5" value="2.89630327451" />
        </attvalues>
      </node>
      <node id="143" label="143">
        <attvalues>
          <attvalue for="0" value="143.0" />
          <attvalue for="1" value="0" />
          <attvalue for="2" value="42.0" />
          <attvalue for="3" value="39.7221972" />
          <attvalue for="4" value="0.706896551724" />
          <attvalue for="5" value="2.60626994" />
        </attvalues>
      </node>
      <node id="144" label="144">
        <attvalues>
          <attvalue for="0" value="144.0" />
          <attvalue for="1" value="0" />
          <attvalue for="2" value="57.0" />
          <attvalue for="3" value="39.7878662" />
          <attvalue for="4" value="0.965517241379" />
          <attvalue for="5" value="2.82918568" />
        </attvalues>
      </node>
      <node id="145" label="145">
        <attvalues>
          <attvalue for="0" value="145.0" />
          <attvalue for="1" value="0" />
          <attvalue for="2" value="47.0" />
          <attvalue for="3" value="39.74388186" />
          <attvalue for="4" value="0.793103448276" />
          <attvalue for="5" value="3.43079564" />
        </attvalues>
      </node>
      <node id="146" label="146">
        <attvalues>
          <attvalue for="0" value="146.0" />
          <attvalue for="1" value="2" />
          <attvalue for="2" value="55.0" />
          <attvalue for="3" value="38.9796911765" />
          <attvalue for="4" value="0.931034482759" />
          <attvalue for="5" value="1.30330108" />
        </attvalues>
      </node>
      <node id="147" label="147">
        <attvalues>
          <attvalue for="0" value="147.0" />
          <attvalue for="1" value="1" />
          <attvalue for="2" value="39.0" />
          <attvalue for="3" value="39.87438044" />
          <attvalue for="4" value="0.655172413793" />
          <attvalue for="5" value="4.26351344" />
        </attvalues>
      </node>
      <node id="148" label="148">
        <attvalues>
          <attvalue for="0" value="148.0" />
          <attvalue for="1" value="2" />
          <attvalue for="2" value="34.0" />
          <attvalue for="3" value="39.06176014" />
          <attvalue for="4" value="0.568965517241" />
          <attvalue for="5" value="1.38110522" />
        </attvalues>
      </node>
      <node id="149" label="149">
        <attvalues>
          <attvalue for="0" value="149.0" />
          <attvalue for="1" value="2" />
          <attvalue for="2" value="44.0" />
          <attvalue for="3" value="38.9623756122" />
          <attvalue for="4" value="0.741379310345" />
          <attvalue for="5" value="1.22151812245" />
        </attvalues>
      </node>
      <node id="150" label="150">
        <attvalues>
          <attvalue for="0" value="150.0" />
          <attvalue for="1" value="0" />
          <attvalue for="2" value="33.0" />
          <attvalue for="3" value="39.5266976735" />
          <attvalue for="4" value="0.551724137931" />
          <attvalue for="5" value="2.92856877551" />
        </attvalues>
      </node>
      <node id="151" label="151">
        <attvalues>
          <attvalue for="0" value="151.0" />
          <attvalue for="1" value="1" />
          <attvalue for="2" value="43.0" />
          <attvalue for="3" value="39.9263562449" />
          <attvalue for="4" value="0.724137931034" />
          <attvalue for="5" value="3.8447335102" />
        </attvalues>
      </node>
      <node id="152" label="152">
        <attvalues>
          <attvalue for="0" value="152.0" />
          <attvalue for="1" value="2" />
          <attvalue for="2" value="37.0" />
          <attvalue for="3" value="38.9533966122" />
          <attvalue for="4" value="0.620689655172" />
          <attvalue for="5" value="1.51841997959" />
        </attvalues>
      </node>
      <node id="153" label="153">
        <attvalues>
          <attvalue for="0" value="153.0" />
          <attvalue for="1" value="0" />
          <attvalue for="2" value="37.0" />
          <attvalue for="3" value="39.6058696531" />
          <attvalue for="4" value="0.620689655172" />
          <attvalue for="5" value="2.51338208163" />
        </attvalues>
      </node>
      <node id="154" label="154">
        <attvalues>
          <attvalue for="0" value="154.0" />
          <attvalue for="1" value="0" />
          <attvalue for="2" value="38.0" />
          <attvalue for="3" value="39.7480828333" />
          <attvalue for="4" value="0.637931034483" />
          <attvalue for="5" value="3.34607920833" />
        </attvalues>
      </node>
      <node id="155" label="155">
        <attvalues>
          <attvalue for="0" value="155.0" />
          <attvalue for="1" value="0" />
          <attvalue for="2" value="44.0" />
          <attvalue for="3" value="39.6678853244" />
          <attvalue for="4" value="0.741379310345" />
          <attvalue for="5" value="2.56974266667" />
        </attvalues>
      </node>
      <node id="156" label="156">
        <attvalues>
          <attvalue for="0" value="156.0" />
          <attvalue for="1" value="0" />
          <attvalue for="2" value="46.0" />
          <attvalue for="3" value="39.5801387083" />
          <attvalue for="4" value="0.775862068966" />
          <attvalue for="5" value="2.46982710417" />
        </attvalues>
      </node>
      <node id="157" label="157">
        <attvalues>
          <attvalue for="0" value="157.0" />
          <attvalue for="1" value="0" />
          <attvalue for="2" value="32.0" />
          <attvalue for="3" value="39.8700544593" />
          <attvalue for="4" value="0.534482758621" />
          <attvalue for="5" value="3.15611252083" />
        </attvalues>
      </node>
      <node id="158" label="158">
        <attvalues>
          <attvalue for="0" value="158.0" />
          <attvalue for="1" value="0" />
          <attvalue for="2" value="36.0" />
          <attvalue for="3" value="39.3634210417" />
          <attvalue for="4" value="0.603448275862" />
          <attvalue for="5" value="2.83596014583" />
        </attvalues>
      </node>
      <node id="159" label="159">
        <attvalues>
          <attvalue for="0" value="159.0" />
          <attvalue for="1" value="0" />
          <attvalue for="2" value="48.0" />
          <attvalue for="3" value="39.87131425" />
          <attvalue for="4" value="0.810344827586" />
          <attvalue for="5" value="2.9879163125" />
        </attvalues>
      </node>
      <node id="160" label="160">
        <attvalues>
          <attvalue for="0" value="160.0" />
          <attvalue for="1" value="0" />
          <attvalue for="2" value="45.0" />
          <attvalue for="3" value="39.7615759375" />
          <attvalue for="4" value="0.758620689655" />
          <attvalue for="5" value="2.87881266667" />
        </attvalues>
      </node>
      <node id="161" label="161">
        <attvalues>
          <attvalue for="0" value="161.0" />
          <attvalue for="1" value="0" />
          <attvalue for="2" value="40.0" />
          <attvalue for="3" value="39.7726753404" />
          <attvalue for="4" value="0.672413793103" />
          <attvalue for="5" value="2.67609082979" />
        </attvalues>
      </node>
      <node id="162" label="162">
        <attvalues>
          <attvalue for="0" value="162.0" />
          <attvalue for="1" value="0" />
          <attvalue for="2" value="67.0" />
          <attvalue for="3" value="39.7507635319" />
          <attvalue for="4" value="1.13793103448" />
          <attvalue for="5" value="2.87290110638" />
        </attvalues>
      </node>
      <node id="163" label="163">
        <attvalues>
          <attvalue for="0" value="163.0" />
          <attvalue for="1" value="0" />
          <attvalue for="2" value="35.0" />
          <attvalue for="3" value="39.8956836298" />
          <attvalue for="4" value="0.586206896552" />
          <attvalue for="5" value="2.92090076596" />
        </attvalues>
      </node>
      <node id="164" label="164">
        <attvalues>
          <attvalue for="0" value="164.0" />
          <attvalue for="1" value="0" />
          <attvalue for="2" value="41.0" />
          <attvalue for="3" value="39.7130172391" />
          <attvalue for="4" value="0.689655172414" />
          <attvalue for="5" value="2.77984834783" />
        </attvalues>
      </node>
      <node id="165" label="165">
        <attvalues>
          <attvalue for="0" value="165.0" />
          <attvalue for="1" value="0" />
          <attvalue for="2" value="37.0" />
          <attvalue for="3" value="39.5310617826" />
          <attvalue for="4" value="0.620689655172" />
          <attvalue for="5" value="2.43511573913" />
        </attvalues>
      </node>
      <node id="166" label="166">
        <attvalues>
          <attvalue for="0" value="166.0" />
          <attvalue for="1" value="2" />
          <attvalue for="2" value="41.0" />
          <attvalue for="3" value="38.9137801957" />
          <attvalue for="4" value="0.689655172414" />
          <attvalue for="5" value="1.45115313043" />
        </attvalues>
      </node>
      <node id="167" label="167">
        <attvalues>
          <attvalue for="0" value="167.0" />
          <attvalue for="1" value="0" />
          <attvalue for="2" value="37.0" />
          <attvalue for="3" value="39.5704750435" />
          <attvalue for="4" value="0.620689655172" />
          <attvalue for="5" value="2.36773108696" />
        </attvalues>
      </node>
      <node id="168" label="168">
        <attvalues>
          <attvalue for="0" value="168.0" />
          <attvalue for="1" value="0" />
          <attvalue for="2" value="29.0" />
          <attvalue for="3" value="39.3583777111" />
          <attvalue for="4" value="0.48275862069" />
          <attvalue for="5" value="2.91530064444" />
        </attvalues>
      </node>
      <node id="169" label="169">
        <attvalues>
          <attvalue for="0" value="169.0" />
          <attvalue for="1" value="0" />
          <attvalue for="2" value="30.0" />
          <attvalue for="3" value="39.7238036222" />
          <attvalue for="4" value="0.5" />
          <attvalue for="5" value="2.79334164444" />
        </attvalues>
      </node>
      <node id="170" label="170">
        <attvalues>
          <attvalue for="0" value="170.0" />
          <attvalue for="1" value="0" />
          <attvalue for="2" value="33.0" />
          <attvalue for="3" value="39.6277002889" />
          <attvalue for="4" value="0.551724137931" />
          <attvalue for="5" value="2.50131873333" />
        </attvalues>
      </node>
      <node id="171" label="171">
        <attvalues>
          <attvalue for="0" value="171.0" />
          <attvalue for="1" value="0" />
          <attvalue for="2" value="30.0" />
          <attvalue for="3" value="39.7550456222" />
          <attvalue for="4" value="0.5" />
          <attvalue for="5" value="3.4112692" />
        </attvalues>
      </node>
      <node id="172" label="172">
        <attvalues>
          <attvalue for="0" value="172.0" />
          <attvalue for="1" value="1" />
          <attvalue for="2" value="39.0" />
          <attvalue for="3" value="39.9217983333" />
          <attvalue for="4" value="0.655172413793" />
          <attvalue for="5" value="4.02496464444" />
        </attvalues>
      </node>
      <node id="173" label="173">
        <attvalues>
          <attvalue for="0" value="173.0" />
          <attvalue for="1" value="0" />
          <attvalue for="2" value="44.0" />
          <attvalue for="3" value="39.7555800444" />
          <attvalue for="4" value="0.741379310345" />
          <attvalue for="5" value="3.3220276" />
        </attvalues>
      </node>
      <node id="174" label="174">
        <attvalues>
          <attvalue for="0" value="174.0" />
          <attvalue for="1" value="0" />
          <attvalue for="2" value="51.0" />
          <attvalue for="3" value="39.8057095556" />
          <attvalue for="4" value="0.862068965517" />
          <attvalue for="5" value="2.87853848889" />
        </attvalues>
      </node>
      <node id="175" label="175">
        <attvalues>
          <attvalue for="0" value="175.0" />
          <attvalue for="1" value="0" />
          <attvalue for="2" value="34.0" />
          <attvalue for="3" value="39.6446647111" />
          <attvalue for="4" value="0.568965517241" />
          <attvalue for="5" value="2.5357312" />
        </attvalues>
      </node>
      <node id="176" label="176">
        <attvalues>
          <attvalue for="0" value="176.0" />
          <attvalue for="1" value="0" />
          <attvalue for="2" value="45.0" />
          <attvalue for="3" value="39.7252956222" />
          <attvalue for="4" value="0.758620689655" />
          <attvalue for="5" value="2.65185048889" />
        </attvalues>
      </node>
      <node id="177" label="177">
        <attvalues>
          <attvalue for="0" value="177.0" />
          <attvalue for="1" value="2" />
          <attvalue for="2" value="47.0" />
          <attvalue for="3" value="38.8431620889" />
          <attvalue for="4" value="0.793103448276" />
          <attvalue for="5" value="1.3852104" />
        </attvalues>
      </node>
      <node id="178" label="178">
        <attvalues>
          <attvalue for="0" value="178.0" />
          <attvalue for="1" value="0" />
          <attvalue for="2" value="42.0" />
          <attvalue for="3" value="39.7894018222" />
          <attvalue for="4" value="0.706896551724" />
          <attvalue for="5" value="2.89177135556" />
        </attvalues>
      </node>
      <node id="179" label="179">
        <attvalues>
          <attvalue for="0" value="179.0" />
          <attvalue for="1" value="2" />
          <attvalue for="2" value="33.0" />
          <attvalue for="3" value="39.0395808573" />
          <attvalue for="4" value="0.551724137931" />
          <attvalue for="5" value="1.32980515909" />
        </attvalues>
      </node>
      <node id="180" label="180">
        <attvalues>
          <attvalue for="0" value="180.0" />
          <attvalue for="1" value="0" />
          <attvalue for="2" value="46.0" />
          <attvalue for="3" value="39.8483061364" />
          <attvalue for="4" value="0.775862068966" />
          <attvalue for="5" value="2.89595972727" />
        </attvalues>
      </node>
      <node id="181" label="181">
        <attvalues>
          <attvalue for="0" value="181.0" />
          <attvalue for="1" value="0" />
          <attvalue for="2" value="43.0" />
          <attvalue for="3" value="39.6277340455" />
          <attvalue for="4" value="0.724137931034" />
          <attvalue for="5" value="2.44773559091" />
        </attvalues>
      </node>
      <node id="182" label="182">
        <attvalues>
          <attvalue for="0" value="182.0" />
          <attvalue for="1" value="0" />
          <attvalue for="2" value="28.0" />
          <attvalue for="3" value="39.76356075" />
          <attvalue for="4" value="0.465517241379" />
          <attvalue for="5" value="3.34816527273" />
        </attvalues>
      </node>
      <node id="183" label="183">
        <attvalues>
          <attvalue for="0" value="183.0" />
          <attvalue for="1" value="0" />
          <attvalue for="2" value="23.0" />
          <attvalue for="3" value="39.3535104091" />
          <attvalue for="4" value="0.379310344828" />
          <attvalue for="5" value="3.18968386364" />
        </attvalues>
      </node>
      <node id="184" label="184">
        <attvalues>
          <attvalue for="0" value="184.0" />
          <attvalue for="1" value="0" />
          <attvalue for="2" value="31.0" />
          <attvalue for="3" value="39.5878629545" />
          <attvalue for="4" value="0.51724137931" />
          <attvalue for="5" value="2.32736327273" />
        </attvalues>
      </node>
      <node id="185" label="185">
        <attvalues>
          <attvalue for="0" value="185.0" />
          <attvalue for="1" value="2" />
          <attvalue for="2" value="26.0" />
          <attvalue for="3" value="39.1124939535" />
          <attvalue for="4" value="0.431034482759" />
          <attvalue for="5" value="1.51993651163" />
        </attvalues>
      </node>
      <node id="186" label="186">
        <attvalues>
          <attvalue for="0" value="186.0" />
          <attvalue for="1" value="1" />
          <attvalue for="2" value="56.0" />
          <attvalue for="3" value="39.873184" />
          <attvalue for="4" value="0.948275862069" />
          <attvalue for="5" value="4.13189113953" />
        </attvalues>
      </node>
      <node id="187" label="187">
        <attvalues>
          <attvalue for="0" value="187.0" />
          <attvalue for="1" value="0" />
          <attvalue for="2" value="42.0" />
          <attvalue for="3" value="39.5742245476" />
          <attvalue for="4" value="0.706896551724" />
          <attvalue for="5" value="2.42330861905" />
        </attvalues>
      </node>
      <node id="188" label="188">
        <attvalues>
          <attvalue for="0" value="188.0" />
          <attvalue for="1" value="2" />
          <attvalue for="2" value="35.0" />
          <attvalue for="3" value="39.0314202381" />
          <attvalue for="4" value="0.586206896552" />
          <attvalue for="5" value="1.47616578571" />
        </attvalues>
      </node>
      <node id="189" label="189">
        <attvalues>
          <attvalue for="0" value="189.0" />
          <attvalue for="1" value="0" />
          <attvalue for="2" value="25.0" />
          <attvalue for="3" value="39.5043419286" />
          <attvalue for="4" value="0.413793103448" />
          <attvalue for="5" value="3.29974164286" />
        </attvalues>
      </node>
      <node id="190" label="190">
        <attvalues>
          <attvalue for="0" value="190.0" />
          <attvalue for="1" value="2" />
          <attvalue for="2" value="37.0" />
          <attvalue for="3" value="39.0792507143" />
          <attvalue for="4" value="0.620689655172" />
          <attvalue for="5" value="1.4401145" />
        </attvalues>
      </node>
      <node id="191" label="191">
        <attvalues>
          <attvalue for="0" value="191.0" />
          <attvalue for="1" value="0" />
          <attvalue for="2" value="28.0" />
          <attvalue for="3" value="39.6087645952" />
          <attvalue for="4" value="0.465517241379" />
          <attvalue for="5" value="2.3712017619" />
        </attvalues>
      </node>
      <node id="192" label="192">
        <attvalues>
          <attvalue for="0" value="192.0" />
          <attvalue for="1" value="1" />
          <attvalue for="2" value="34.0" />
          <attvalue for="3" value="39.8980728095" />
          <attvalue for="4" value="0.568965517241" />
          <attvalue for="5" value="4.07954869048" />
        </attvalues>
      </node>
      <node id="193" label="193">
        <attvalues>
          <attvalue for="0" value="193.0" />
          <attvalue for="1" value="2" />
          <attvalue for="2" value="34.0" />
          <attvalue for="3" value="38.9403959048" />
          <attvalue for="4" value="0.568965517241" />
          <attvalue for="5" value="1.29389414286" />
        </attvalues>
      </node>
      <node id="194" label="194">
        <attvalues>
          <attvalue for="0" value="194.0" />
          <attvalue for="1" value="0" />
          <attvalue for="2" value="34.0" />
          <attvalue for="3" value="39.730684439" />
          <attvalue for="4" value="0.568965517241" />
          <attvalue for="5" value="2.65339719512" />
        </attvalues>
      </node>
      <node id="195" label="195">
        <attvalues>
          <attvalue for="0" value="195.0" />
          <attvalue for="1" value="0" />
          <attvalue for="2" value="31.0" />
          <attvalue for="3" value="39.5712298293" />
          <attvalue for="4" value="0.51724137931" />
          <attvalue for="5" value="2.61306787805" />
        </attvalues>
      </node>
      <node id="196" label="196">
        <attvalues>
          <attvalue for="0" value="196.0" />
          <attvalue for="1" value="0" />
          <attvalue for="2" value="27.0" />
          <attvalue for="3" value="39.709207878" />
          <attvalue for="4" value="0.448275862069" />
          <attvalue for="5" value="2.5889734878" />
        </attvalues>
      </node>
      <node id="197" label="197">
        <attvalues>
          <attvalue for="0" value="197.0" />
          <attvalue for="1" value="0" />
          <attvalue for="2" value="32.0" />
          <attvalue for="3" value="39.7093069268" />
          <attvalue for="4" value="0.534482758621" />
          <attvalue for="5" value="2.72840629268" />
        </attvalues>
      </node>
      <node id="198" label="198">
        <attvalues>
          <attvalue for="0" value="198.0" />
          <attvalue for="1" value="0" />
          <attvalue for="2" value="31.0" />
          <attvalue for="3" value="39.8045007561" />
          <attvalue for="4" value="0.51724137931" />
          <attvalue for="5" value="2.72839639024" />
        </attvalues>
      </node>
      <node id="199" label="199">
        <attvalues>
          <attvalue for="0" value="199.0" />
          <attvalue for="1" value="0" />
          <attvalue for="2" value="23.0" />
          <attvalue for="3" value="39.6756381707" />
          <attvalue for="4" value="0.379310344828" />
          <attvalue for="5" value="2.55214056098" />
        </attvalues>
      </node>
      <node id="200" label="200">
        <attvalues>
          <attvalue for="0" value="200.0" />
          <attvalue for="1" value="2" />
          <attvalue for="2" value="33.0" />
          <attvalue for="3" value="39.089148325" />
          <attvalue for="4" value="0.551724137931" />
          <attvalue for="5" value="1.45586755" />
        </attvalues>
      </node>
      <node id="201" label="201">
        <attvalues>
          <attvalue for="0" value="201.0" />
          <attvalue for="1" value="2" />
          <attvalue for="2" value="32.0" />
          <attvalue for="3" value="38.9081653" />
          <attvalue for="4" value="0.534482758621" />
          <attvalue for="5" value="1.425143075" />
        </attvalues>
      </node>
      <node id="202" label="202">
        <attvalues>
          <attvalue for="0" value="202.0" />
          <attvalue for="1" value="0" />
          <attvalue for="2" value="39.0" />
          <attvalue for="3" value="39.54660795" />
          <attvalue for="4" value="0.655172413793" />
          <attvalue for="5" value="2.389047075" />
        </attvalues>
      </node>
      <node id="203" label="203">
        <attvalues>
          <attvalue for="0" value="203.0" />
          <attvalue for="1" value="0" />
          <attvalue for="2" value="30.0" />
          <attvalue for="3" value="39.4773057" />
          <attvalue for="4" value="0.5" />
          <attvalue for="5" value="2.482585375" />
        </attvalues>
      </node>
      <node id="204" label="204">
        <attvalues>
          <attvalue for="0" value="204.0" />
          <attvalue for="1" value="0" />
          <attvalue for="2" value="36.0" />
          <attvalue for="3" value="39.8269358" />
          <attvalue for="4" value="0.603448275862" />
          <attvalue for="5" value="2.889359425" />
        </attvalues>
      </node>
      <node id="205" label="205">
        <attvalues>
          <attvalue for="0" value="205.0" />
          <attvalue for="1" value="2" />
          <attvalue for="2" value="32.0" />
          <attvalue for="3" value="39.064956175" />
          <attvalue for="4" value="0.534482758621" />
          <attvalue for="5" value="1.35828335" />
        </attvalues>
      </node>
      <node id="206" label="206">
        <attvalues>
          <attvalue for="0" value="206.0" />
          <attvalue for="1" value="0" />
          <attvalue for="2" value="33.0" />
          <attvalue for="3" value="39.814492225" />
          <attvalue for="4" value="0.551724137931" />
          <attvalue for="5" value="2.7416895" />
        </attvalues>
      </node>
      <node id="207" label="207">
        <attvalues>
          <attvalue for="0" value="207.0" />
          <attvalue for="1" value="1" />
          <attvalue for="2" value="41.0" />
          <attvalue for="3" value="39.983674325" />
          <attvalue for="4" value="0.689655172414" />
          <attvalue for="5" value="4.006641975" />
        </attvalues>
      </node>
      <node id="208" label="208">
        <attvalues>
          <attvalue for="0" value="208.0" />
          <attvalue for="1" value="0" />
          <attvalue for="2" value="26.0" />
          <attvalue for="3" value="39.58592935" />
          <attvalue for="4" value="0.431034482759" />
          <attvalue for="5" value="2.3193973" />
        </attvalues>
      </node>
      <node id="209" label="209">
        <attvalues>
          <attvalue for="0" value="209.0" />
          <attvalue for="1" value="0" />
          <attvalue for="2" value="27.0" />
          <attvalue for="3" value="39.734593675" />
          <attvalue for="4" value="0.448275862069" />
          <attvalue for="5" value="2.820716225" />
        </attvalues>
      </node>
      <node id="210" label="210">
        <attvalues>
          <attvalue for="0" value="210.0" />
          <attvalue for="1" value="0" />
          <attvalue for="2" value="37.0" />
          <attvalue for="3" value="39.530560075" />
          <attvalue for="4" value="0.620689655172" />
          <attvalue for="5" value="2.42748335" />
        </attvalues>
      </node>
      <node id="211" label="211">
        <attvalues>
          <attvalue for="0" value="211.0" />
          <attvalue for="1" value="0" />
          <attvalue for="2" value="33.0" />
          <attvalue for="3" value="39.609370475" />
          <attvalue for="4" value="0.551724137931" />
          <attvalue for="5" value="2.504922225" />
        </attvalues>
      </node>
      <node id="212" label="212">
        <attvalues>
          <attvalue for="0" value="212.0" />
          <attvalue for="1" value="0" />
          <attvalue for="2" value="41.0" />
          <attvalue for="3" value="39.8639108" />
          <attvalue for="4" value="0.689655172414" />
          <attvalue for="5" value="2.9525748" />
        </attvalues>
      </node>
      <node id="213" label="213">
        <attvalues>
          <attvalue for="0" value="213.0" />
          <attvalue for="1" value="0" />
          <attvalue for="2" value="46.0" />
          <attvalue for="3" value="39.768306975" />
          <attvalue for="4" value="0.775862068966" />
          <attvalue for="5" value="2.725163575" />
        </attvalues>
      </node>
      <node id="214" label="214">
        <attvalues>
          <attvalue for="0" value="214.0" />
          <attvalue for="1" value="0" />
          <attvalue for="2" value="34.0" />
          <attvalue for="3" value="39.730194" />
          <attvalue for="4" value="0.568965517241" />
          <attvalue for="5" value="3.44730495" />
        </attvalues>
      </node>
      <node id="215" label="215">
        <attvalues>
          <attvalue for="0" value="215.0" />
          <attvalue for="1" value="0" />
          <attvalue for="2" value="39.0" />
          <attvalue for="3" value="39.716289125" />
          <attvalue for="4" value="0.655172413793" />
          <attvalue for="5" value="2.72459805" />
        </attvalues>
      </node>
      <node id="216" label="216">
        <attvalues>
          <attvalue for="0" value="216.0" />
          <attvalue for="1" value="0" />
          <attvalue for="2" value="37.0" />
          <attvalue for="3" value="39.9130089231" />
          <attvalue for="4" value="0.620689655172" />
          <attvalue for="5" value="3.08416146154" />
        </attvalues>
      </node>
      <node id="217" label="217">
        <attvalues>
          <attvalue for="0" value="217.0" />
          <attvalue for="1" value="0" />
          <attvalue for="2" value="49.0" />
          <attvalue for="3" value="39.7785547692" />
          <attvalue for="4" value="0.827586206897" />
          <attvalue for="5" value="2.77942389744" />
        </attvalues>
      </node>
      <node id="218" label="218">
        <attvalues>
          <attvalue for="0" value="218.0" />
          <attvalue for="1" value="0" />
          <attvalue for="2" value="37.0" />
          <attvalue for="3" value="39.584642359" />
          <attvalue for="4" value="0.620689655172" />
          <attvalue for="5" value="2.61752384615" />
        </attvalues>
      </node>
      <node id="219" label="219">
        <attvalues>
          <attvalue for="0" value="219.0" />
          <attvalue for="1" value="0" />
          <attvalue for="2" value="43.0" />
          <attvalue for="3" value="39.8685732308" />
          <attvalue for="4" value="0.724137931034" />
          <attvalue for="5" value="2.964474" />
        </attvalues>
      </node>
      <node id="220" label="220">
        <attvalues>
          <attvalue for="0" value="220.0" />
          <attvalue for="1" value="0" />
          <attvalue for="2" value="30.0" />
          <attvalue for="3" value="39.7934672821" />
          <attvalue for="4" value="0.5" />
          <attvalue for="5" value="2.91990994872" />
        </attvalues>
      </node>
      <node id="221" label="221">
        <attvalues>
          <attvalue for="0" value="221.0" />
          <attvalue for="1" value="0" />
          <attvalue for="2" value="37.0" />
          <attvalue for="3" value="39.7324249744" />
          <attvalue for="4" value="0.620689655172" />
          <attvalue for="5" value="2.83169435897" />
        </attvalues>
      </node>
      <node id="222" label="222">
        <attvalues>
          <attvalue for="0" value="222.0" />
          <attvalue for="1" value="2" />
          <attvalue for="2" value="33.0" />
          <attvalue for="3" value="38.9776331579" />
          <attvalue for="4" value="0.551724137931" />
          <attvalue for="5" value="1.52810918421" />
        </attvalues>
      </node>
      <node id="223" label="223">
        <attvalues>
          <attvalue for="0" value="223.0" />
          <attvalue for="1" value="0" />
          <attvalue for="2" value="28.0" />
          <attvalue for="3" value="39.4716076316" />
          <attvalue for="4" value="0.465517241379" />
          <attvalue for="5" value="2.52089010526" />
        </attvalues>
      </node>
      <node id="224" label="224">
        <attvalues>
          <attvalue for="0" value="224.0" />
          <attvalue for="1" value="0" />
          <attvalue for="2" value="24.0" />
          <attvalue for="3" value="39.688666" />
          <attvalue for="4" value="0.396551724138" />
          <attvalue for="5" value="2.62613415789" />
        </attvalues>
      </node>
      <node id="225" label="225">
        <attvalues>
          <attvalue for="0" value="225.0" />
          <attvalue for="1" value="0" />
          <attvalue for="2" value="33.0" />
          <attvalue for="3" value="39.6149253947" />
          <attvalue for="4" value="0.551724137931" />
          <attvalue for="5" value="2.46786855263" />
        </attvalues>
      </node>
      <node id="226" label="226">
        <attvalues>
          <attvalue for="0" value="226.0" />
          <attvalue for="1" value="0" />
          <attvalue for="2" value="40.0" />
          <attvalue for="3" value="39.7211153421" />
          <attvalue for="4" value="0.672413793103" />
          <attvalue for="5" value="2.91722173684" />
        </attvalues>
      </node>
      <node id="227" label="227">
        <attvalues>
          <attvalue for="0" value="227.0" />
          <attvalue for="1" value="0" />
          <attvalue for="2" value="34.0" />
          <attvalue for="3" value="39.6994874474" />
          <attvalue for="4" value="0.568965517241" />
          <attvalue for="5" value="2.55260992105" />
        </attvalues>
      </node>
      <node id="228" label="228">
        <attvalues>
          <attvalue for="0" value="228.0" />
          <attvalue for="1" value="0" />
          <attvalue for="2" value="32.0" />
          <attvalue for="3" value="39.7201712703" />
          <attvalue for="4" value="0.534482758621" />
          <attvalue for="5" value="3.45618737838" />
        </attvalues>
      </node>
      <node id="229" label="229">
        <attvalues>
          <attvalue for="0" value="229.0" />
          <attvalue for="1" value="0" />
          <attvalue for="2" value="34.0" />
          <attvalue for="3" value="39.8515021351" />
          <attvalue for="4" value="0.568965517241" />
          <attvalue for="5" value="3.15646905405" />
        </attvalues>
      </node>
      <node id="230" label="230">
        <attvalues>
          <attvalue for="0" value="230.0" />
          <attvalue for="1" value="0" />
          <attvalue for="2" value="32.0" />
          <attvalue for="3" value="39.7301238378" />
          <attvalue for="4" value="0.534482758621" />
          <attvalue for="5" value="2.686249" />
        </attvalues>
      </node>
      <node id="231" label="231">
        <attvalues>
          <attvalue for="0" value="231.0" />
          <attvalue for="1" value="0" />
          <attvalue for="2" value="45.0" />
          <attvalue for="3" value="39.8354449189" />
          <attvalue for="4" value="0.758620689655" />
          <attvalue for="5" value="2.83616016216" />
        </attvalues>
      </node>
      <node id="232" label="232">
        <attvalues>
          <attvalue for="0" value="232.0" />
          <attvalue for="1" value="0" />
          <attvalue for="2" value="32.0" />
          <attvalue for="3" value="39.5192687297" />
          <attvalue for="4" value="0.534482758621" />
          <attvalue for="5" value="2.92549856757" />
        </attvalues>
      </node>
      <node id="233" label="233">
        <attvalues>
          <attvalue for="0" value="233.0" />
          <attvalue for="1" value="0" />
          <attvalue for="2" value="37.0" />
          <attvalue for="3" value="39.8602855676" />
          <attvalue for="4" value="0.620689655172" />
          <attvalue for="5" value="2.94597062162" />
        </attvalues>
      </node>
      <node id="234" label="234">
        <attvalues>
          <attvalue for="0" value="234.0" />
          <attvalue for="1" value="0" />
          <attvalue for="2" value="25.0" />
          <attvalue for="3" value="39.7854396216" />
          <attvalue for="4" value="0.413793103448" />
          <attvalue for="5" value="2.89506143243" />
        </attvalues>
      </node>
      <node id="235" label="235">
        <attvalues>
          <attvalue for="0" value="235.0" />
          <attvalue for="1" value="1" />
          <attvalue for="2" value="31.0" />
          <attvalue for="3" value="39.9328353784" />
          <attvalue for="4" value="0.51724137931" />
          <attvalue for="5" value="4.03787948649" />
        </attvalues>
      </node>
      <node id="236" label="236">
        <attvalues>
          <attvalue for="0" value="236.0" />
          <attvalue for="1" value="0" />
          <attvalue for="2" value="29.0" />
          <attvalue for="3" value="39.5728160541" />
          <attvalue for="4" value="0.48275862069" />
          <attvalue for="5" value="2.65445259459" />
        </attvalues>
      </node>
      <node id="237" label="237">
        <attvalues>
          <attvalue for="0" value="237.0" />
          <attvalue for="1" value="0" />
          <attvalue for="2" value="34.0" />
          <attvalue for="3" value="39.8793235405" />
          <attvalue for="4" value="0.568965517241" />
          <attvalue for="5" value="3.18199186486" />
        </attvalues>
      </node>
      <node id="238" label="238">
        <attvalues>
          <attvalue for="0" value="238.0" />
          <attvalue for="1" value="0" />
          <attvalue for="2" value="30.0" />
          <attvalue for="3" value="39.9307576667" />
          <attvalue for="4" value="0.5" />
          <attvalue for="5" value="3.13529305556" />
        </attvalues>
      </node>
      <node id="239" label="239">
        <attvalues>
          <attvalue for="0" value="239.0" />
          <attvalue for="1" value="1" />
          <attvalue for="2" value="33.0" />
          <attvalue for="3" value="39.8888769143" />
          <attvalue for="4" value="0.551724137931" />
          <attvalue for="5" value="4.26662917143" />
        </attvalues>
      </node>
      <node id="240" label="240">
        <attvalues>
          <attvalue for="0" value="240.0" />
          <attvalue for="1" value="1" />
          <attvalue for="2" value="31.0" />
          <attvalue for="3" value="39.9441690286" />
          <attvalue for="4" value="0.51724137931" />
          <attvalue for="5" value="4.04673091429" />
        </attvalues>
      </node>
      <node id="241" label="241">
        <attvalues>
          <attvalue for="0" value="241.0" />
          <attvalue for="1" value="0" />
          <attvalue for="2" value="35.0" />
          <attvalue for="3" value="39.7393149143" />
          <attvalue for="4" value="0.586206896552" />
          <attvalue for="5" value="2.80496148571" />
        </attvalues>
      </node>
      <node id="242" label="242">
        <attvalues>
          <attvalue for="0" value="242.0" />
          <attvalue for="1" value="1" />
          <attvalue for="2" value="45.0" />
          <attvalue for="3" value="40.0057394857" />
          <attvalue for="4" value="0.758620689655" />
          <attvalue for="5" value="4.19487025714" />
        </attvalues>
      </node>
      <node id="243" label="243">
        <attvalues>
          <attvalue for="0" value="243.0" />
          <attvalue for="1" value="0" />
          <attvalue for="2" value="35.0" />
          <attvalue for="3" value="39.7522674571" />
          <attvalue for="4" value="0.586206896552" />
          <attvalue for="5" value="3.18587554286" />
        </attvalues>
      </node>
      <node id="244" label="244">
        <attvalues>
          <attvalue for="0" value="244.0" />
          <attvalue for="1" value="2" />
          <attvalue for="2" value="28.0" />
          <attvalue for="3" value="38.6691048" />
          <attvalue for="4" value="0.465517241379" />
          <attvalue for="5" value="1.55594445714" />
        </attvalues>
      </node>
      <node id="245" label="245">
        <attvalues>
          <attvalue for="0" value="245.0" />
          <attvalue for="1" value="0" />
          <attvalue for="2" value="24.0" />
          <attvalue for="3" value="39.7198794286" />
          <attvalue for="4" value="0.396551724138" />
          <attvalue for="5" value="2.59531385714" />
        </attvalues>
      </node>
      <node id="246" label="246">
        <attvalues>
          <attvalue for="0" value="246.0" />
          <attvalue for="1" value="1" />
          <attvalue for="2" value="34.0" />
          <attvalue for="3" value="39.9145943714" />
          <attvalue for="4" value="0.568965517241" />
          <attvalue for="5" value="4.28495482857" />
        </attvalues>
      </node>
      <node id="247" label="247">
        <attvalues>
          <attvalue for="0" value="247.0" />
          <attvalue for="1" value="0" />
          <attvalue for="2" value="30.0" />
          <attvalue for="3" value="39.5553245714" />
          <attvalue for="4" value="0.5" />
          <attvalue for="5" value="2.3727536" />
        </attvalues>
      </node>
      <node id="248" label="248">
        <attvalues>
          <attvalue for="0" value="248.0" />
          <attvalue for="1" value="1" />
          <attvalue for="2" value="35.0" />
          <attvalue for="3" value="39.9345363429" />
          <attvalue for="4" value="0.586206896552" />
          <attvalue for="5" value="3.97267734286" />
        </attvalues>
      </node>
      <node id="249" label="249">
        <attvalues>
          <attvalue for="0" value="249.0" />
          <attvalue for="1" value="2" />
          <attvalue for="2" value="21.0" />
          <attvalue for="3" value="39.0346055588" />
          <attvalue for="4" value="0.344827586207" />
          <attvalue for="5" value="1.60817973529" />
        </attvalues>
      </node>
      <node id="250" label="250">
        <attvalues>
          <attvalue for="0" value="250.0" />
          <attvalue for="1" value="2" />
          <attvalue for="2" value="29.0" />
          <attvalue for="3" value="39.0342136471" />
          <attvalue for="4" value="0.48275862069" />
          <attvalue for="5" value="1.56491832353" />
        </attvalues>
      </node>
      <node id="251" label="251">
        <attvalues>
          <attvalue for="0" value="251.0" />
          <attvalue for="1" value="0" />
          <attvalue for="2" value="32.0" />
          <attvalue for="3" value="39.5847561471" />
          <attvalue for="4" value="0.534482758621" />
          <attvalue for="5" value="2.63180161765" />
        </attvalues>
      </node>
      <node id="252" label="252">
        <attvalues>
          <attvalue for="0" value="252.0" />
          <attvalue for="1" value="1" />
          <attvalue for="2" value="39.0" />
          <attvalue for="3" value="39.9967353824" />
          <attvalue for="4" value="0.655172413793" />
          <attvalue for="5" value="4.25680855882" />
        </attvalues>
      </node>
      <node id="253" label="253">
        <attvalues>
          <attvalue for="0" value="253.0" />
          <attvalue for="1" value="0" />
          <attvalue for="2" value="29.0" />
          <attvalue for="3" value="39.8348053235" />
          <attvalue for="4" value="0.48275862069" />
          <attvalue for="5" value="2.91248338235" />
        </attvalues>
      </node>
      <node id="254" label="254">
        <attvalues>
          <attvalue for="0" value="254.0" />
          <attvalue for="1" value="1" />
          <attvalue for="2" value="30.0" />
          <attvalue for="3" value="40.0450620882" />
          <attvalue for="4" value="0.5" />
          <attvalue for="5" value="4.10878423529" />
        </attvalues>
      </node>
      <node id="255" label="255">
        <attvalues>
          <attvalue for="0" value="255.0" />
          <attvalue for="1" value="2" />
          <attvalue for="2" value="31.0" />
          <attvalue for="3" value="38.9618181176" />
          <attvalue for="4" value="0.51724137931" />
          <attvalue for="5" value="1.39920197059" />
        </attvalues>
      </node>
      <node id="256" label="256">
        <attvalues>
          <attvalue for="0" value="256.0" />
          <attvalue for="1" value="0" />
          <attvalue for="2" value="23.0" />
          <attvalue for="3" value="39.6092068529" />
          <attvalue for="4" value="0.379310344828" />
          <attvalue for="5" value="2.38001517647" />
        </attvalues>
      </node>
      <node id="257" label="257">
        <attvalues>
          <attvalue for="0" value="257.0" />
          <attvalue for="1" value="0" />
          <attvalue for="2" value="26.0" />
          <attvalue for="3" value="39.3046635882" />
          <attvalue for="4" value="0.431034482759" />
          <attvalue for="5" value="3.11000876471" />
        </attvalues>
      </node>
      <node id="258" label="258">
        <attvalues>
          <attvalue for="0" value="258.0" />
          <attvalue for="1" value="0" />
          <attvalue for="2" value="25.0" />
          <attvalue for="3" value="39.5240701212" />
          <attvalue for="4" value="0.413793103448" />
          <attvalue for="5" value="2.88767963636" />
        </attvalues>
      </node>
      <node id="259" label="259">
        <attvalues>
          <attvalue for="0" value="259.0" />
          <attvalue for="1" value="0" />
          <attvalue for="2" value="26.0" />
          <attvalue for="3" value="39.6814229394" />
          <attvalue for="4" value="0.431034482759" />
          <attvalue for="5" value="2.53028487879" />
        </attvalues>
      </node>
      <node id="260" label="260">
        <attvalues>
          <attvalue for="0" value="260.0" />
          <attvalue for="1" value="0" />
          <attvalue for="2" value="27.0" />
          <attvalue for="3" value="39.5976274242" />
          <attvalue for="4" value="0.448275862069" />
          <attvalue for="5" value="2.60717281818" />
        </attvalues>
      </node>
      <node id="261" label="261">
        <attvalues>
          <attvalue for="0" value="261.0" />
          <attvalue for="1" value="1" />
          <attvalue for="2" value="30.0" />
          <attvalue for="3" value="40.0497654242" />
          <attvalue for="4" value="0.5" />
          <attvalue for="5" value="3.97823012121" />
        </attvalues>
      </node>
      <node id="262" label="262">
        <attvalues>
          <attvalue for="0" value="262.0" />
          <attvalue for="1" value="2" />
          <attvalue for="2" value="28.0" />
          <attvalue for="3" value="38.9860587879" />
          <attvalue for="4" value="0.465517241379" />
          <attvalue for="5" value="1.54092730303" />
        </attvalues>
      </node>
      <node id="263" label="263">
        <attvalues>
          <attvalue for="0" value="263.0" />
          <attvalue for="1" value="0" />
          <attvalue for="2" value="34.0" />
          <attvalue for="3" value="39.5790215758" />
          <attvalue for="4" value="0.568965517241" />
          <attvalue for="5" value="2.39303463636" />
        </attvalues>
      </node>
      <node id="264" label="264">
        <attvalues>
          <attvalue for="0" value="264.0" />
          <attvalue for="1" value="0" />
          <attvalue for="2" value="14.0" />
          <attvalue for="3" value="39.7185166667" />
          <attvalue for="4" value="0.224137931034" />
          <attvalue for="5" value="2.5910799697" />
        </attvalues>
      </node>
      <node id="265" label="265">
        <attvalues>
          <attvalue for="0" value="265.0" />
          <attvalue for="1" value="0" />
          <attvalue for="2" value="34.0" />
          <attvalue for="3" value="39.8552814242" />
          <attvalue for="4" value="0.568965517241" />
          <attvalue for="5" value="3.18783742424" />
        </attvalues>
      </node>
      <node id="266" label="266">
        <attvalues>
          <attvalue for="0" value="266.0" />
          <attvalue for="1" value="2" />
          <attvalue for="2" value="28.0" />
          <attvalue for="3" value="38.8897777273" />
          <attvalue for="4" value="0.465517241379" />
          <attvalue for="5" value="1.22438869697" />
        </attvalues>
      </node>
      <node id="267" label="267">
        <attvalues>
          <attvalue for="0" value="267.0" />
          <attvalue for="1" value="1" />
          <attvalue for="2" value="29.0" />
          <attvalue for="3" value="39.9278457273" />
          <attvalue for="4" value="0.48275862069" />
          <attvalue for="5" value="3.89143442424" />
        </attvalues>
      </node>
      <node id="268" label="268">
        <attvalues>
          <attvalue for="0" value="268.0" />
          <attvalue for="1" value="0" />
          <attvalue for="2" value="29.0" />
          <attvalue for="3" value="39.7644483125" />
          <attvalue for="4" value="0.48275862069" />
          <attvalue for="5" value="3.381393375" />
        </attvalues>
      </node>
      <node id="269" label="269">
        <attvalues>
          <attvalue for="0" value="269.0" />
          <attvalue for="1" value="2" />
          <attvalue for="2" value="24.0" />
          <attvalue for="3" value="39.1092604375" />
          <attvalue for="4" value="0.396551724138" />
          <attvalue for="5" value="1.5164661875" />
        </attvalues>
      </node>
      <node id="270" label="270">
        <attvalues>
          <attvalue for="0" value="270.0" />
          <attvalue for="1" value="0" />
          <attvalue for="2" value="8.0" />
          <attvalue for="3" value="39.6734248437" />
          <attvalue for="4" value="0.120689655172" />
          <attvalue for="5" value="2.557157625" />
        </attvalues>
      </node>
      <node id="271" label="271">
        <attvalues>
          <attvalue for="0" value="271.0" />
          <attvalue for="1" value="0" />
          <attvalue for="2" value="27.0" />
          <attvalue for="3" value="39.9255249688" />
          <attvalue for="4" value="0.448275862069" />
          <attvalue for="5" value="3.09129215625" />
        </attvalues>
      </node>
      <node id="272" label="272">
        <attvalues>
          <attvalue for="0" value="272.0" />
          <attvalue for="1" value="0" />
          <attvalue for="2" value="24.0" />
          <attvalue for="3" value="39.7427360312" />
          <attvalue for="4" value="0.396551724138" />
          <attvalue for="5" value="3.43609671875" />
        </attvalues>
      </node>
      <node id="273" label="273">
        <attvalues>
          <attvalue for="0" value="273.0" />
          <attvalue for="1" value="0" />
          <attvalue for="2" value="29.0" />
          <attvalue for="3" value="39.8670912812" />
          <attvalue for="4" value="0.48275862069" />
          <attvalue for="5" value="3.17433028125" />
        </attvalues>
      </node>
      <node id="274" label="274">
        <attvalues>
          <attvalue for="0" value="274.0" />
          <attvalue for="1" value="0" />
          <attvalue for="2" value="27.0" />
          <attvalue for="3" value="39.5691250937" />
          <attvalue for="4" value="0.448275862069" />
          <attvalue for="5" value="2.644061375" />
        </attvalues>
      </node>
      <node id="275" label="275">
        <attvalues>
          <attvalue for="0" value="275.0" />
          <attvalue for="1" value="0" />
          <attvalue for="2" value="23.0" />
          <attvalue for="3" value="39.5704554688" />
          <attvalue for="4" value="0.379310344828" />
          <attvalue for="5" value="2.64962871875" />
        </attvalues>
      </node>
      <node id="276" label="276">
        <attvalues>
          <attvalue for="0" value="276.0" />
          <attvalue for="1" value="0" />
          <attvalue for="2" value="22.0" />
          <attvalue for="3" value="39.7333076562" />
          <attvalue for="4" value="0.362068965517" />
          <attvalue for="5" value="2.7706553125" />
        </attvalues>
      </node>
      <node id="277" label="277">
        <attvalues>
          <attvalue for="0" value="277.0" />
          <attvalue for="1" value="0" />
          <attvalue for="2" value="16.0" />
          <attvalue for="3" value="39.647286" />
          <attvalue for="4" value="0.258620689655" />
          <attvalue for="5" value="2.5604515" />
        </attvalues>
      </node>
      <node id="278" label="278">
        <attvalues>
          <attvalue for="0" value="278.0" />
          <attvalue for="1" value="0" />
          <attvalue for="2" value="24.0" />
          <attvalue for="3" value="39.7618215161" />
          <attvalue for="4" value="0.396551724138" />
          <attvalue for="5" value="3.4028016129" />
        </attvalues>
      </node>
      <node id="279" label="279">
        <attvalues>
          <attvalue for="0" value="279.0" />
          <attvalue for="1" value="1" />
          <attvalue for="2" value="25.0" />
          <attvalue for="3" value="39.9353230968" />
          <attvalue for="4" value="0.413793103448" />
          <attvalue for="5" value="3.93314641935" />
        </attvalues>
      </node>
      <node id="280" label="280">
        <attvalues>
          <attvalue for="0" value="280.0" />
          <attvalue for="1" value="0" />
          <attvalue for="2" value="27.0" />
          <attvalue for="3" value="39.6939043226" />
          <attvalue for="4" value="0.448275862069" />
          <attvalue for="5" value="2.59309977419" />
        </attvalues>
      </node>
      <node id="281" label="281">
        <attvalues>
          <attvalue for="0" value="281.0" />
          <attvalue for="1" value="2" />
          <attvalue for="2" value="28.0" />
          <attvalue for="3" value="39.0745797667" />
          <attvalue for="4" value="0.465517241379" />
          <attvalue for="5" value="1.52463643333" />
        </attvalues>
      </node>
      <node id="282" label="282">
        <attvalues>
          <attvalue for="0" value="282.0" />
          <attvalue for="1" value="0" />
          <attvalue for="2" value="33.0" />
          <attvalue for="3" value="39.5669325" />
          <attvalue for="4" value="0.551724137931" />
          <attvalue for="5" value="2.62145616667" />
        </attvalues>
      </node>
      <node id="283" label="283">
        <attvalues>
          <attvalue for="0" value="283.0" />
          <attvalue for="1" value="0" />
          <attvalue for="2" value="24.0" />
          <attvalue for="3" value="39.7379682333" />
          <attvalue for="4" value="0.396551724138" />
          <attvalue for="5" value="2.6347683" />
        </attvalues>
      </node>
      <node id="284" label="284">
        <attvalues>
          <attvalue for="0" value="284.0" />
          <attvalue for="1" value="0" />
          <attvalue for="2" value="30.0" />
          <attvalue for="3" value="39.6450361667" />
          <attvalue for="4" value="0.5" />
          <attvalue for="5" value="2.45111893333" />
        </attvalues>
      </node>
      <node id="285" label="285">
        <attvalues>
          <attvalue for="0" value="285.0" />
          <attvalue for="1" value="0" />
          <attvalue for="2" value="23.0" />
          <attvalue for="3" value="39.7609961333" />
          <attvalue for="4" value="0.379310344828" />
          <attvalue for="5" value="2.72010533333" />
        </attvalues>
      </node>
      <node id="286" label="286">
        <attvalues>
          <attvalue for="0" value="286.0" />
          <attvalue for="1" value="0" />
          <attvalue for="2" value="17.0" />
          <attvalue for="3" value="39.3091717333" />
          <attvalue for="4" value="0.275862068966" />
          <attvalue for="5" value="3.1139228" />
        </attvalues>
      </node>
      <node id="287" label="287">
        <attvalues>
          <attvalue for="0" value="287.0" />
          <attvalue for="1" value="0" />
          <attvalue for="2" value="23.0" />
          <attvalue for="3" value="39.8515506667" />
          <attvalue for="4" value="0.379310344828" />
          <attvalue for="5" value="2.80709256667" />
        </attvalues>
      </node>
      <node id="288" label="288">
        <attvalues>
          <attvalue for="0" value="288.0" />
          <attvalue for="1" value="0" />
          <attvalue for="2" value="23.0" />
          <attvalue for="3" value="39.4551451667" />
          <attvalue for="4" value="0.379310344828" />
          <attvalue for="5" value="3.1868143" />
        </attvalues>
      </node>
      <node id="289" label="289">
        <attvalues>
          <attvalue for="0" value="289.0" />
          <attvalue for="1" value="0" />
          <attvalue for="2" value="18.0" />
          <attvalue for="3" value="39.4857633842" />
          <attvalue for="4" value="0.293103448276" />
          <attvalue for="5" value="3.2845311" />
        </attvalues>
      </node>
      <node id="290" label="290">
        <attvalues>
          <attvalue for="0" value="290.0" />
          <attvalue for="1" value="0" />
          <attvalue for="2" value="28.0" />
          <attvalue for="3" value="39.847296" />
          <attvalue for="4" value="0.465517241379" />
          <attvalue for="5" value="2.98842683333" />
        </attvalues>
      </node>
      <node id="291" label="291">
        <attvalues>
          <attvalue for="0" value="291.0" />
          <attvalue for="1" value="0" />
          <attvalue for="2" value="8.0" />
          <attvalue for="3" value="39.7585877333" />
          <attvalue for="4" value="0.120689655172" />
          <attvalue for="5" value="3.4072594" />
        </attvalues>
      </node>
      <node id="292" label="292">
        <attvalues>
          <attvalue for="0" value="292.0" />
          <attvalue for="1" value="1" />
          <attvalue for="2" value="35.0" />
          <attvalue for="3" value="39.9327472667" />
          <attvalue for="4" value="0.586206896552" />
          <attvalue for="5" value="3.9150614" />
        </attvalues>
      </node>
      <node id="293" label="293">
        <attvalues>
          <attvalue for="0" value="293.0" />
          <attvalue for="1" value="1" />
          <attvalue for="2" value="23.0" />
          <attvalue for="3" value="39.8633433333" />
          <attvalue for="4" value="0.379310344828" />
          <attvalue for="5" value="4.29970563333" />
        </attvalues>
      </node>
      <node id="294" label="294">
        <attvalues>
          <attvalue for="0" value="294.0" />
          <attvalue for="1" value="1" />
          <attvalue for="2" value="30.0" />
          <attvalue for="3" value="40.0364801" />
          <attvalue for="4" value="0.5" />
          <attvalue for="5" value="3.97332253333" />
        </attvalues>
      </node>
      <node id="295" label="295">
        <attvalues>
          <attvalue for="0" value="295.0" />
          <attvalue for="1" value="0" />
          <attvalue for="2" value="27.0" />
          <attvalue for="3" value="39.8402094667" />
          <attvalue for="4" value="0.448275862069" />
          <attvalue for="5" value="2.92252996667" />
        </attvalues>
      </node>
      <node id="296" label="296">
        <attvalues>
          <attvalue for="0" value="296.0" />
          <attvalue for="1" value="0" />
          <attvalue for="2" value="26.0" />
          <attvalue for="3" value="39.7929996" />
          <attvalue for="4" value="0.431034482759" />
          <attvalue for="5" value="2.9652229" />
        </attvalues>
      </node>
      <node id="297" label="297">
        <attvalues>
          <attvalue for="0" value="297.0" />
          <attvalue for="1" value="2" />
          <attvalue for="2" value="15.0" />
          <attvalue for="3" value="39.0728511333" />
          <attvalue for="4" value="0.241379310345" />
          <attvalue for="5" value="1.4083899" />
        </attvalues>
      </node>
      <node id="298" label="298">
        <attvalues>
          <attvalue for="0" value="298.0" />
          <attvalue for="1" value="2" />
          <attvalue for="2" value="24.0" />
          <attvalue for="3" value="38.907789931" />
          <attvalue for="4" value="0.396551724138" />
          <attvalue for="5" value="1.45345055172" />
        </attvalues>
      </node>
      <node id="299" label="299">
        <attvalues>
          <attvalue for="0" value="299.0" />
          <attvalue for="1" value="0" />
          <attvalue for="2" value="27.0" />
          <attvalue for="3" value="39.8526574138" />
          <attvalue for="4" value="0.448275862069" />
          <attvalue for="5" value="3.12363896552" />
        </attvalues>
      </node>
      <node id="300" label="300">
        <attvalues>
          <attvalue for="0" value="300.0" />
          <attvalue for="1" value="2" />
          <attvalue for="2" value="34.0" />
          <attvalue for="3" value="38.7243400345" />
          <attvalue for="4" value="0.568965517241" />
          <attvalue for="5" value="1.45558951724" />
        </attvalues>
      </node>
      <node id="301" label="301">
        <attvalues>
          <attvalue for="0" value="301.0" />
          <attvalue for="1" value="0" />
          <attvalue for="2" value="24.0" />
          <attvalue for="3" value="39.5811816207" />
          <attvalue for="4" value="0.396551724138" />
          <attvalue for="5" value="2.5633262069" />
        </attvalues>
      </node>
      <node id="302" label="302">
        <attvalues>
          <attvalue for="0" value="302.0" />
          <attvalue for="1" value="0" />
          <attvalue for="2" value="23.0" />
          <attvalue for="3" value="39.4331625862" />
          <attvalue for="4" value="0.379310344828" />
          <attvalue for="5" value="3.18674437931" />
        </attvalues>
      </node>
      <node id="303" label="303">
        <attvalues>
          <attvalue for="0" value="303.0" />
          <attvalue for="1" value="0" />
          <attvalue for="2" value="26.0" />
          <attvalue for="3" value="39.8111590345" />
          <attvalue for="4" value="0.431034482759" />
          <attvalue for="5" value="2.90511951724" />
        </attvalues>
      </node>
      <node id="304" label="304">
        <attvalues>
          <attvalue for="0" value="304.0" />
          <attvalue for="1" value="0" />
          <attvalue for="2" value="23.0" />
          <attvalue for="3" value="39.3647102414" />
          <attvalue for="4" value="0.379310344828" />
          <attvalue for="5" value="2.79008793103" />
        </attvalues>
      </node>
      <node id="305" label="305">
        <attvalues>
          <attvalue for="0" value="305.0" />
          <attvalue for="1" value="0" />
          <attvalue for="2" value="26.0" />
          <attvalue for="3" value="39.9595725517" />
          <attvalue for="4" value="0.431034482759" />
          <attvalue for="5" value="3.21080017241" />
        </attvalues>
      </node>
      <node id="306" label="306">
        <attvalues>
          <attvalue for="0" value="306.0" />
          <attvalue for="1" value="0" />
          <attvalue for="2" value="22.0" />
          <attvalue for="3" value="39.9177994828" />
          <attvalue for="4" value="0.362068965517" />
          <attvalue for="5" value="3.06001644828" />
        </attvalues>
      </node>
      <node id="307" label="307">
        <attvalues>
          <attvalue for="0" value="307.0" />
          <attvalue for="1" value="0" />
          <attvalue for="2" value="23.0" />
          <attvalue for="3" value="39.8027251034" />
          <attvalue for="4" value="0.379310344828" />
          <attvalue for="5" value="2.8086787931" />
        </attvalues>
      </node>
      <node id="308" label="308">
        <attvalues>
          <attvalue for="0" value="308.0" />
          <attvalue for="1" value="1" />
          <attvalue for="2" value="34.0" />
          <attvalue for="3" value="39.9313146207" />
          <attvalue for="4" value="0.568965517241" />
          <attvalue for="5" value="4.13920072414" />
        </attvalues>
      </node>
      <node id="309" label="309">
        <attvalues>
          <attvalue for="0" value="309.0" />
          <attvalue for="1" value="1" />
          <attvalue for="2" value="28.0" />
          <attvalue for="3" value="39.8140498966" />
          <attvalue for="4" value="0.465517241379" />
          <attvalue for="5" value="4.28043558621" />
        </attvalues>
      </node>
      <node id="310" label="310">
        <attvalues>
          <attvalue for="0" value="310.0" />
          <attvalue for="1" value="0" />
          <attvalue for="2" value="15.0" />
          <attvalue for="3" value="39.4811416207" />
          <attvalue for="4" value="0.241379310345" />
          <attvalue for="5" value="3.28044710345" />
        </attvalues>
      </node>
      <node id="311" label="311">
        <attvalues>
          <attvalue for="0" value="311.0" />
          <attvalue for="1" value="2" />
          <attvalue for="2" value="26.0" />
          <attvalue for="3" value="39.0851175714" />
          <attvalue for="4" value="0.431034482759" />
          <attvalue for="5" value="1.46198475" />
        </attvalues>
      </node>
      <node id="312" label="312">
        <attvalues>
          <attvalue for="0" value="312.0" />
          <attvalue for="1" value="0" />
          <attvalue for="2" value="26.0" />
          <attvalue for="3" value="39.7071584286" />
          <attvalue for="4" value="0.431034482759" />
          <attvalue for="5" value="2.79605760714" />
        </attvalues>
      </node>
      <node id="313" label="313">
        <attvalues>
          <attvalue for="0" value="313.0" />
          <attvalue for="1" value="1" />
          <attvalue for="2" value="30.0" />
          <attvalue for="3" value="40.0310253929" />
          <attvalue for="4" value="0.5" />
          <attvalue for="5" value="4.15986828571" />
        </attvalues>
      </node>
      <node id="314" label="314">
        <attvalues>
          <attvalue for="0" value="314.0" />
          <attvalue for="1" value="0" />
          <attvalue for="2" value="17.0" />
          <attvalue for="3" value="39.7382325" />
          <attvalue for="4" value="0.275862068966" />
          <attvalue for="5" value="3.18331042857" />
        </attvalues>
      </node>
      <node id="315" label="315">
        <attvalues>
          <attvalue for="0" value="315.0" />
          <attvalue for="1" value="0" />
          <attvalue for="2" value="26.0" />
          <attvalue for="3" value="39.8287725357" />
          <attvalue for="4" value="0.431034482759" />
          <attvalue for="5" value="2.75678332143" />
        </attvalues>
      </node>
      <node id="316" label="316">
        <attvalues>
          <attvalue for="0" value="316.0" />
          <attvalue for="1" value="2" />
          <attvalue for="2" value="23.0" />
          <attvalue for="3" value="39.0216722143" />
          <attvalue for="4" value="0.379310344828" />
          <attvalue for="5" value="1.29600332143" />
        </attvalues>
      </node>
      <node id="317" label="317">
        <attvalues>
          <attvalue for="0" value="317.0" />
          <attvalue for="1" value="0" />
          <attvalue for="2" value="21.0" />
          <attvalue for="3" value="39.9066083214" />
          <attvalue for="4" value="0.344827586207" />
          <attvalue for="5" value="3.08169342857" />
        </attvalues>
      </node>
      <node id="318" label="318">
        <attvalues>
          <attvalue for="0" value="318.0" />
          <attvalue for="1" value="1" />
          <attvalue for="2" value="27.0" />
          <attvalue for="3" value="40.0500941071" />
          <attvalue for="4" value="0.448275862069" />
          <attvalue for="5" value="3.93627860714" />
        </attvalues>
      </node>
      <node id="319" label="319">
        <attvalues>
          <attvalue for="0" value="319.0" />
          <attvalue for="1" value="0" />
          <attvalue for="2" value="21.0" />
          <attvalue for="3" value="39.8495327857" />
          <attvalue for="4" value="0.344827586207" />
          <attvalue for="5" value="2.81176060714" />
        </attvalues>
      </node>
      <node id="320" label="320">
        <attvalues>
          <attvalue for="0" value="320.0" />
          <attvalue for="1" value="0" />
          <attvalue for="2" value="26.0" />
          <attvalue for="3" value="39.5628351429" />
          <attvalue for="4" value="0.431034482759" />
          <attvalue for="5" value="2.66529496429" />
        </attvalues>
      </node>
      <node id="321" label="321">
        <attvalues>
          <attvalue for="0" value="321.0" />
          <attvalue for="1" value="0" />
          <attvalue for="2" value="29.0" />
          <attvalue for="3" value="39.8211916786" />
          <attvalue for="4" value="0.48275862069" />
          <attvalue for="5" value="2.80018389286" />
        </attvalues>
      </node>
      <node id="322" label="322">
        <attvalues>
          <attvalue for="0" value="322.0" />
          <attvalue for="1" value="2" />
          <attvalue for="2" value="29.0" />
          <attvalue for="3" value="38.7332915" />
          <attvalue for="4" value="0.48275862069" />
          <attvalue for="5" value="1.416708" />
        </attvalues>
      </node>
      <node id="323" label="323">
        <attvalues>
          <attvalue for="0" value="323.0" />
          <attvalue for="1" value="0" />
          <attvalue for="2" value="24.0" />
          <attvalue for="3" value="39.9482101429" />
          <attvalue for="4" value="0.396551724138" />
          <attvalue for="5" value="3.17814171429" />
        </attvalues>
      </node>
      <node id="324" label="324">
        <attvalues>
          <attvalue for="0" value="324.0" />
          <attvalue for="1" value="1" />
          <attvalue for="2" value="24.0" />
          <attvalue for="3" value="39.8654445357" />
          <attvalue for="4" value="0.396551724138" />
          <attvalue for="5" value="4.14683960714" />
        </attvalues>
      </node>
      <node id="325" label="325">
        <attvalues>
          <attvalue for="0" value="325.0" />
          <attvalue for="1" value="0" />
          <attvalue for="2" value="22.0" />
          <attvalue for="3" value="39.7992942857" />
          <attvalue for="4" value="0.362068965517" />
          <attvalue for="5" value="2.78364767857" />
        </attvalues>
      </node>
      <node id="326" label="326">
        <attvalues>
          <attvalue for="0" value="326.0" />
          <attvalue for="1" value="0" />
          <attvalue for="2" value="19.0" />
          <attvalue for="3" value="39.94176575" />
          <attvalue for="4" value="0.310344827586" />
          <attvalue for="5" value="3.17787960714" />
        </attvalues>
      </node>
      <node id="327" label="327">
        <attvalues>
          <attvalue for="0" value="327.0" />
          <attvalue for="1" value="0" />
          <attvalue for="2" value="23.0" />
          <attvalue for="3" value="39.7499668929" />
          <attvalue for="4" value="0.379310344828" />
          <attvalue for="5" value="3.41615689286" />
        </attvalues>
      </node>
      <node id="328" label="328">
        <attvalues>
          <attvalue for="0" value="328.0" />
          <attvalue for="1" value="0" />
          <attvalue for="2" value="14.0" />
          <attvalue for="3" value="39.7167482143" />
          <attvalue for="4" value="0.224137931034" />
          <attvalue for="5" value="2.59984767857" />
        </attvalues>
      </node>
      <node id="329" label="329">
        <attvalues>
          <attvalue for="0" value="329.0" />
          <attvalue for="1" value="0" />
          <attvalue for="2" value="29.0" />
          <attvalue for="3" value="39.7840157857" />
          <attvalue for="4" value="0.48275862069" />
          <attvalue for="5" value="2.92043492857" />
        </attvalues>
      </node>
      <node id="330" label="330">
        <attvalues>
          <attvalue for="0" value="330.0" />
          <attvalue for="1" value="0" />
          <attvalue for="2" value="16.0" />
          <attvalue for="3" value="39.7095752593" />
          <attvalue for="4" value="0.258620689655" />
          <attvalue for="5" value="2.58303244444" />
        </attvalues>
      </node>
      <node id="331" label="331">
        <attvalues>
          <attvalue for="0" value="331.0" />
          <attvalue for="1" value="0" />
          <attvalue for="2" value="18.0" />
          <attvalue for="3" value="39.6284537407" />
          <attvalue for="4" value="0.293103448276" />
          <attvalue for="5" value="2.50827611111" />
        </attvalues>
      </node>
      <node id="332" label="332">
        <attvalues>
          <attvalue for="0" value="332.0" />
          <attvalue for="1" value="0" />
          <attvalue for="2" value="22.0" />
          <attvalue for="3" value="39.7454537037" />
          <attvalue for="4" value="0.362068965517" />
          <attvalue for="5" value="2.69729411111" />
        </attvalues>
      </node>
      <node id="333" label="333">
        <attvalues>
          <attvalue for="0" value="333.0" />
          <attvalue for="1" value="0" />
          <attvalue for="2" value="15.0" />
          <attvalue for="3" value="39.8098881852" />
          <attvalue for="4" value="0.241379310345" />
          <attvalue for="5" value="2.72020266667" />
        </attvalues>
      </node>
      <node id="334" label="334">
        <attvalues>
          <attvalue for="0" value="334.0" />
          <attvalue for="1" value="0" />
          <attvalue for="2" value="21.0" />
          <attvalue for="3" value="39.7029723333" />
          <attvalue for="4" value="0.344827586207" />
          <attvalue for="5" value="3.43603033333" />
        </attvalues>
      </node>
      <node id="335" label="335">
        <attvalues>
          <attvalue for="0" value="335.0" />
          <attvalue for="1" value="0" />
          <attvalue for="2" value="21.0" />
          <attvalue for="3" value="39.6798648846" />
          <attvalue for="4" value="0.344827586207" />
          <attvalue for="5" value="2.69746211538" />
        </attvalues>
      </node>
      <node id="336" label="336">
        <attvalues>
          <attvalue for="0" value="336.0" />
          <attvalue for="1" value="2" />
          <attvalue for="2" value="25.0" />
          <attvalue for="3" value="38.9026083846" />
          <attvalue for="4" value="0.413793103448" />
          <attvalue for="5" value="1.3882825" />
        </attvalues>
      </node>
      <node id="337" label="337">
        <attvalues>
          <attvalue for="0" value="337.0" />
          <attvalue for="1" value="1" />
          <attvalue for="2" value="18.0" />
          <attvalue for="3" value="39.9580091923" />
          <attvalue for="4" value="0.293103448276" />
          <attvalue for="5" value="4.26328926923" />
        </attvalues>
      </node>
      <node id="338" label="338">
        <attvalues>
          <attvalue for="0" value="338.0" />
          <attvalue for="1" value="0" />
          <attvalue for="2" value="22.0" />
          <attvalue for="3" value="39.5169362692" />
          <attvalue for="4" value="0.362068965517" />
          <attvalue for="5" value="3.30858180769" />
        </attvalues>
      </node>
      <node id="339" label="339">
        <attvalues>
          <attvalue for="0" value="339.0" />
          <attvalue for="1" value="0" />
          <attvalue for="2" value="23.0" />
          <attvalue for="3" value="39.7361826538" />
          <attvalue for="4" value="0.379310344828" />
          <attvalue for="5" value="2.77442511538" />
        </attvalues>
      </node>
      <node id="340" label="340">
        <attvalues>
          <attvalue for="0" value="340.0" />
          <attvalue for="1" value="0" />
          <attvalue for="2" value="18.0" />
          <attvalue for="3" value="39.8010928846" />
          <attvalue for="4" value="0.293103448276" />
          <attvalue for="5" value="2.87336538462" />
        </attvalues>
      </node>
      <node id="341" label="341">
        <attvalues>
          <attvalue for="0" value="341.0" />
          <attvalue for="1" value="0" />
          <attvalue for="2" value="21.0" />
          <attvalue for="3" value="39.8012713077" />
          <attvalue for="4" value="0.344827586207" />
          <attvalue for="5" value="2.92102623077" />
        </attvalues>
      </node>
      <node id="342" label="342">
        <attvalues>
          <attvalue for="0" value="342.0" />
          <attvalue for="1" value="0" />
          <attvalue for="2" value="21.0" />
          <attvalue for="3" value="39.6943477692" />
          <attvalue for="4" value="0.344827586207" />
          <attvalue for="5" value="2.70897053846" />
        </attvalues>
      </node>
      <node id="343" label="343">
        <attvalues>
          <attvalue for="0" value="343.0" />
          <attvalue for="1" value="0" />
          <attvalue for="2" value="15.0" />
          <attvalue for="3" value="39.6974335" />
          <attvalue for="4" value="0.241379310345" />
          <attvalue for="5" value="2.73100826923" />
        </attvalues>
      </node>
      <node id="344" label="344">
        <attvalues>
          <attvalue for="0" value="344.0" />
          <attvalue for="1" value="1" />
          <attvalue for="2" value="22.0" />
          <attvalue for="3" value="39.9835441923" />
          <attvalue for="4" value="0.362068965517" />
          <attvalue for="5" value="4.01316057692" />
        </attvalues>
      </node>
      <node id="345" label="345">
        <attvalues>
          <attvalue for="0" value="345.0" />
          <attvalue for="1" value="0" />
          <attvalue for="2" value="25.0" />
          <attvalue for="3" value="39.7550383077" />
          <attvalue for="4" value="0.413793103448" />
          <attvalue for="5" value="2.77636219231" />
        </attvalues>
      </node>
      <node id="346" label="346">
        <attvalues>
          <attvalue for="0" value="346.0" />
          <attvalue for="1" value="0" />
          <attvalue for="2" value="18.0" />
          <attvalue for="3" value="39.9062986923" />
          <attvalue for="4" value="0.293103448276" />
          <attvalue for="5" value="3.07736046154" />
        </attvalues>
      </node>
      <node id="347" label="347">
        <attvalues>
          <attvalue for="0" value="347.0" />
          <attvalue for="1" value="0" />
          <attvalue for="2" value="25.0" />
          <attvalue for="3" value="39.7591949231" />
          <attvalue for="4" value="0.413793103448" />
          <attvalue for="5" value="3.169137" />
        </attvalues>
      </node>
      <node id="348" label="348">
        <attvalues>
          <attvalue for="0" value="348.0" />
          <attvalue for="1" value="0" />
          <attvalue for="2" value="24.0" />
          <attvalue for="3" value="39.5692549734" />
          <attvalue for="4" value="0.396551724138" />
          <attvalue for="5" value="2.63272508" />
        </attvalues>
      </node>
      <node id="349" label="349">
        <attvalues>
          <attvalue for="0" value="349.0" />
          <attvalue for="1" value="0" />
          <attvalue for="2" value="25.0" />
          <attvalue for="3" value="39.80058036" />
          <attvalue for="4" value="0.413793103448" />
          <attvalue for="5" value="2.89419312" />
        </attvalues>
      </node>
      <node id="350" label="350">
        <attvalues>
          <attvalue for="0" value="350.0" />
          <attvalue for="1" value="2" />
          <attvalue for="2" value="23.0" />
          <attvalue for="3" value="38.90509708" />
          <attvalue for="4" value="0.379310344828" />
          <attvalue for="5" value="1.4214766" />
        </attvalues>
      </node>
      <node id="351" label="351">
        <attvalues>
          <attvalue for="0" value="351.0" />
          <attvalue for="1" value="0" />
          <attvalue for="2" value="22.0" />
          <attvalue for="3" value="39.80346628" />
          <attvalue for="4" value="0.362068965517" />
          <attvalue for="5" value="2.80363252" />
        </attvalues>
      </node>
      <node id="352" label="352">
        <attvalues>
          <attvalue for="0" value="352.0" />
          <attvalue for="1" value="1" />
          <attvalue for="2" value="16.0" />
          <attvalue for="3" value="39.84869376" />
          <attvalue for="4" value="0.258620689655" />
          <attvalue for="5" value="4.25847596" />
        </attvalues>
      </node>
      <node id="353" label="353">
        <attvalues>
          <attvalue for="0" value="353.0" />
          <attvalue for="1" value="1" />
          <attvalue for="2" value="24.0" />
          <attvalue for="3" value="39.92527484" />
          <attvalue for="4" value="0.396551724138" />
          <attvalue for="5" value="4.00293652" />
        </attvalues>
      </node>
      <node id="354" label="354">
        <attvalues>
          <attvalue for="0" value="354.0" />
          <attvalue for="1" value="0" />
          <attvalue for="2" value="17.0" />
          <attvalue for="3" value="39.70165744" />
          <attvalue for="4" value="0.275862068966" />
          <attvalue for="5" value="2.72907188" />
        </attvalues>
      </node>
      <node id="355" label="355">
        <attvalues>
          <attvalue for="0" value="355.0" />
          <attvalue for="1" value="2" />
          <attvalue for="2" value="22.0" />
          <attvalue for="3" value="39.05707932" />
          <attvalue for="4" value="0.362068965517" />
          <attvalue for="5" value="1.36367652" />
        </attvalues>
      </node>
      <node id="356" label="356">
        <attvalues>
          <attvalue for="0" value="356.0" />
          <attvalue for="1" value="0" />
          <attvalue for="2" value="19.0" />
          <attvalue for="3" value="39.46506628" />
          <attvalue for="4" value="0.310344827586" />
          <attvalue for="5" value="3.14623448" />
        </attvalues>
      </node>
      <node id="357" label="357">
        <attvalues>
          <attvalue for="0" value="357.0" />
          <attvalue for="1" value="0" />
          <attvalue for="2" value="22.0" />
          <attvalue for="3" value="39.5831942" />
          <attvalue for="4" value="0.362068965517" />
          <attvalue for="5" value="2.65070084" />
        </attvalues>
      </node>
      <node id="358" label="358">
        <attvalues>
          <attvalue for="0" value="358.0" />
          <attvalue for="1" value="0" />
          <attvalue for="2" value="21.0" />
          <attvalue for="3" value="39.47441584" />
          <attvalue for="4" value="0.344827586207" />
          <attvalue for="5" value="2.49024744" />
        </attvalues>
      </node>
      <node id="359" label="359">
        <attvalues>
          <attvalue for="0" value="359.0" />
          <attvalue for="1" value="0" />
          <attvalue for="2" value="30.0" />
          <attvalue for="3" value="39.75854564" />
          <attvalue for="4" value="0.5" />
          <attvalue for="5" value="2.7474214" />
        </attvalues>
      </node>
      <node id="360" label="360">
        <attvalues>
          <attvalue for="0" value="360.0" />
          <attvalue for="1" value="0" />
          <attvalue for="2" value="23.0" />
          <attvalue for="3" value="39.7026582" />
          <attvalue for="4" value="0.379310344828" />
          <attvalue for="5" value="2.57687732" />
        </attvalues>
      </node>
      <node id="361" label="361">
        <attvalues>
          <attvalue for="0" value="361.0" />
          <attvalue for="1" value="2" />
          <attvalue for="2" value="15.0" />
          <attvalue for="3" value="39.10428716" />
          <attvalue for="4" value="0.241379310345" />
          <attvalue for="5" value="1.48851916" />
        </attvalues>
      </node>
      <node id="362" label="362">
        <attvalues>
          <attvalue for="0" value="362.0" />
          <attvalue for="1" value="0" />
          <attvalue for="2" value="28.0" />
          <attvalue for="3" value="39.60256156" />
          <attvalue for="4" value="0.465517241379" />
          <attvalue for="5" value="2.58748032" />
        </attvalues>
      </node>
      <node id="363" label="363">
        <attvalues>
          <attvalue for="0" value="363.0" />
          <attvalue for="1" value="0" />
          <attvalue for="2" value="25.0" />
          <attvalue for="3" value="39.63658788" />
          <attvalue for="4" value="0.413793103448" />
          <attvalue for="5" value="2.50794864" />
        </attvalues>
      </node>
      <node id="364" label="364">
        <attvalues>
          <attvalue for="0" value="364.0" />
          <attvalue for="1" value="0" />
          <attvalue for="2" value="22.0" />
          <attvalue for="3" value="39.79783464" />
          <attvalue for="4" value="0.362068965517" />
          <attvalue for="5" value="2.88816824" />
        </attvalues>
      </node>
      <node id="365" label="365">
        <attvalues>
          <attvalue for="0" value="365.0" />
          <attvalue for="1" value="0" />
          <attvalue for="2" value="21.0" />
          <attvalue for="3" value="39.65768128" />
          <attvalue for="4" value="0.344827586207" />
          <attvalue for="5" value="2.55728744" />
        </attvalues>
      </node>
      <node id="366" label="366">
        <attvalues>
          <attvalue for="0" value="366.0" />
          <attvalue for="1" value="0" />
          <attvalue for="2" value="19.0" />
          <attvalue for="3" value="39.72140096" />
          <attvalue for="4" value="0.310344827586" />
          <attvalue for="5" value="2.92950132" />
        </attvalues>
      </node>
      <node id="367" label="367">
        <attvalues>
          <attvalue for="0" value="367.0" />
          <attvalue for="1" value="1" />
          <attvalue for="2" value="21.0" />
          <attvalue for="3" value="39.92576304" />
          <attvalue for="4" value="0.344827586207" />
          <attvalue for="5" value="3.89776924" />
        </attvalues>
      </node>
      <node id="368" label="368">
        <attvalues>
          <attvalue for="0" value="368.0" />
          <attvalue for="1" value="2" />
          <attvalue for="2" value="20.0" />
          <attvalue for="3" value="39.05399708" />
          <attvalue for="4" value="0.327586206897" />
          <attvalue for="5" value="1.37169284" />
        </attvalues>
      </node>
      <node id="369" label="369">
        <attvalues>
          <attvalue for="0" value="369.0" />
          <attvalue for="1" value="0" />
          <attvalue for="2" value="21.0" />
          <attvalue for="3" value="39.799766875" />
          <attvalue for="4" value="0.344827586207" />
          <attvalue for="5" value="3.11932116667" />
        </attvalues>
      </node>
      <node id="370" label="370">
        <attvalues>
          <attvalue for="0" value="370.0" />
          <attvalue for="1" value="0" />
          <attvalue for="2" value="24.0" />
          <attvalue for="3" value="39.61602025" />
          <attvalue for="4" value="0.396551724138" />
          <attvalue for="5" value="2.419913125" />
        </attvalues>
      </node>
      <node id="371" label="371">
        <attvalues>
          <attvalue for="0" value="371.0" />
          <attvalue for="1" value="2" />
          <attvalue for="2" value="22.0" />
          <attvalue for="3" value="39.041789125" />
          <attvalue for="4" value="0.362068965517" />
          <attvalue for="5" value="1.317260875" />
        </attvalues>
      </node>
      <node id="372" label="372">
        <attvalues>
          <attvalue for="0" value="372.0" />
          <attvalue for="1" value="0" />
          <attvalue for="2" value="25.0" />
          <attvalue for="3" value="39.7711485833" />
          <attvalue for="4" value="0.413793103448" />
          <attvalue for="5" value="2.86097475" />
        </attvalues>
      </node>
      <node id="373" label="373">
        <attvalues>
          <attvalue for="0" value="373.0" />
          <attvalue for="1" value="1" />
          <attvalue for="2" value="23.0" />
          <attvalue for="3" value="40.0480139167" />
          <attvalue for="4" value="0.379310344828" />
          <attvalue for="5" value="3.9253" />
        </attvalues>
      </node>
      <node id="374" label="374">
        <attvalues>
          <attvalue for="0" value="374.0" />
          <attvalue for="1" value="0" />
          <attvalue for="2" value="19.0" />
          <attvalue for="3" value="39.8415205" />
          <attvalue for="4" value="0.310344827586" />
          <attvalue for="5" value="3.13354270833" />
        </attvalues>
      </node>
      <node id="375" label="375">
        <attvalues>
          <attvalue for="0" value="375.0" />
          <attvalue for="1" value="2" />
          <attvalue for="2" value="24.0" />
          <attvalue for="3" value="38.9277415" />
          <attvalue for="4" value="0.396551724138" />
          <attvalue for="5" value="1.48635166667" />
        </attvalues>
      </node>
      <node id="376" label="376">
        <attvalues>
          <attvalue for="0" value="376.0" />
          <attvalue for="1" value="1" />
          <attvalue for="2" value="21.0" />
          <attvalue for="3" value="39.996749625" />
          <attvalue for="4" value="0.344827586207" />
          <attvalue for="5" value="4.26450929167" />
        </attvalues>
      </node>
      <node id="377" label="377">
        <attvalues>
          <attvalue for="0" value="377.0" />
          <attvalue for="1" value="0" />
          <attvalue for="2" value="26.0" />
          <attvalue for="3" value="39.3179810833" />
          <attvalue for="4" value="0.431034482759" />
          <attvalue for="5" value="2.99801020833" />
        </attvalues>
      </node>
      <node id="378" label="378">
        <attvalues>
          <attvalue for="0" value="378.0" />
          <attvalue for="1" value="0" />
          <attvalue for="2" value="18.0" />
          <attvalue for="3" value="39.5682440833" />
          <attvalue for="4" value="0.293103448276" />
          <attvalue for="5" value="2.37334895833" />
        </attvalues>
      </node>
      <node id="379" label="379">
        <attvalues>
          <attvalue for="0" value="379.0" />
          <attvalue for="1" value="2" />
          <attvalue for="2" value="23.0" />
          <attvalue for="3" value="38.9840898333" />
          <attvalue for="4" value="0.379310344828" />
          <attvalue for="5" value="1.29619991667" />
        </attvalues>
      </node>
      <node id="380" label="380">
        <attvalues>
          <attvalue for="0" value="380.0" />
          <attvalue for="1" value="1" />
          <attvalue for="2" value="26.0" />
          <attvalue for="3" value="39.9370618333" />
          <attvalue for="4" value="0.431034482759" />
          <attvalue for="5" value="3.94955383333" />
        </attvalues>
      </node>
      <node id="381" label="381">
        <attvalues>
          <attvalue for="0" value="381.0" />
          <attvalue for="1" value="0" />
          <attvalue for="2" value="22.0" />
          <attvalue for="3" value="39.5476926667" />
          <attvalue for="4" value="0.362068965517" />
          <attvalue for="5" value="2.53413070833" />
        </attvalues>
      </node>
      <node id="382" label="382">
        <attvalues>
          <attvalue for="0" value="382.0" />
          <attvalue for="1" value="0" />
          <attvalue for="2" value="25.0" />
          <attvalue for="3" value="39.7278826667" />
          <attvalue for="4" value="0.413793103448" />
          <attvalue for="5" value="2.63769079167" />
        </attvalues>
      </node>
      <node id="383" label="383">
        <attvalues>
          <attvalue for="0" value="383.0" />
          <attvalue for="1" value="0" />
          <attvalue for="2" value="24.0" />
          <attvalue for="3" value="39.5573600417" />
          <attvalue for="4" value="0.396551724138" />
          <attvalue for="5" value="2.62395158333" />
        </attvalues>
      </node>
      <node id="384" label="384">
        <attvalues>
          <attvalue for="0" value="384.0" />
          <attvalue for="1" value="0" />
          <attvalue for="2" value="23.0" />
          <attvalue for="3" value="39.5795314167" />
          <attvalue for="4" value="0.379310344828" />
          <attvalue for="5" value="2.642026125" />
        </attvalues>
      </node>
      <node id="385" label="385">
        <attvalues>
          <attvalue for="0" value="385.0" />
          <attvalue for="1" value="0" />
          <attvalue for="2" value="22.0" />
          <attvalue for="3" value="39.852180125" />
          <attvalue for="4" value="0.362068965517" />
          <attvalue for="5" value="2.969821625" />
        </attvalues>
      </node>
      <node id="386" label="386">
        <attvalues>
          <attvalue for="0" value="386.0" />
          <attvalue for="1" value="0" />
          <attvalue for="2" value="24.0" />
          <attvalue for="3" value="39.7169823333" />
          <attvalue for="4" value="0.396551724138" />
          <attvalue for="5" value="3.2873235" />
        </attvalues>
      </node>
      <node id="387" label="387">
        <attvalues>
          <attvalue for="0" value="387.0" />
          <attvalue for="1" value="1" />
          <attvalue for="2" value="25.0" />
          <attvalue for="3" value="40.0413000259" />
          <attvalue for="4" value="0.413793103448" />
          <attvalue for="5" value="4.12203070833" />
        </attvalues>
      </node>
      <node id="388" label="388">
        <attvalues>
          <attvalue for="0" value="388.0" />
          <attvalue for="1" value="2" />
          <attvalue for="2" value="23.0" />
          <attvalue for="3" value="38.965708" />
          <attvalue for="4" value="0.379310344828" />
          <attvalue for="5" value="1.26782004167" />
        </attvalues>
      </node>
      <node id="389" label="389">
        <attvalues>
          <attvalue for="0" value="389.0" />
          <attvalue for="1" value="0" />
          <attvalue for="2" value="24.0" />
          <attvalue for="3" value="39.7623232174" />
          <attvalue for="4" value="0.396551724138" />
          <attvalue for="5" value="3.3320823913" />
        </attvalues>
      </node>
      <node id="390" label="390">
        <attvalues>
          <attvalue for="0" value="390.0" />
          <attvalue for="1" value="0" />
          <attvalue for="2" value="15.0" />
          <attvalue for="3" value="39.2732106522" />
          <attvalue for="4" value="0.241379310345" />
          <attvalue for="5" value="3.07655956522" />
        </attvalues>
      </node>
      <node id="391" label="391">
        <attvalues>
          <attvalue for="0" value="391.0" />
          <attvalue for="1" value="0" />
          <attvalue for="2" value="20.0" />
          <attvalue for="3" value="39.7299036522" />
          <attvalue for="4" value="0.327586206897" />
          <attvalue for="5" value="2.73120117391" />
        </attvalues>
      </node>
      <node id="392" label="392">
        <attvalues>
          <attvalue for="0" value="392.0" />
          <attvalue for="1" value="0" />
          <attvalue for="2" value="18.0" />
          <attvalue for="3" value="39.6415818696" />
          <attvalue for="4" value="0.293103448276" />
          <attvalue for="5" value="2.54565308696" />
        </attvalues>
      </node>
      <node id="393" label="393">
        <attvalues>
          <attvalue for="0" value="393.0" />
          <attvalue for="1" value="0" />
          <attvalue for="2" value="21.0" />
          <attvalue for="3" value="39.8128305217" />
          <attvalue for="4" value="0.344827586207" />
          <attvalue for="5" value="2.82323234783" />
        </attvalues>
      </node>
      <node id="394" label="394">
        <attvalues>
          <attvalue for="0" value="394.0" />
          <attvalue for="1" value="0" />
          <attvalue for="2" value="25.0" />
          <attvalue for="3" value="39.7397878696" />
          <attvalue for="4" value="0.413793103448" />
          <attvalue for="5" value="2.82731043478" />
        </attvalues>
      </node>
      <node id="395" label="395">
        <attvalues>
          <attvalue for="0" value="395.0" />
          <attvalue for="1" value="2" />
          <attvalue for="2" value="21.0" />
          <attvalue for="3" value="38.7077736087" />
          <attvalue for="4" value="0.344827586207" />
          <attvalue for="5" value="1.457932" />
        </attvalues>
      </node>
      <node id="396" label="396">
        <attvalues>
          <attvalue for="0" value="396.0" />
          <attvalue for="1" value="0" />
          <attvalue for="2" value="13.0" />
          <attvalue for="3" value="39.7189571739" />
          <attvalue for="4" value="0.206896551724" />
          <attvalue for="5" value="2.92294973913" />
        </attvalues>
      </node>
      <node id="397" label="397">
        <attvalues>
          <attvalue for="0" value="397.0" />
          <attvalue for="1" value="0" />
          <attvalue for="2" value="16.0" />
          <attvalue for="3" value="39.3581996957" />
          <attvalue for="4" value="0.258620689655" />
          <attvalue for="5" value="2.82846282609" />
        </attvalues>
      </node>
      <node id="398" label="398">
        <attvalues>
          <attvalue for="0" value="398.0" />
          <attvalue for="1" value="0" />
          <attvalue for="2" value="19.0" />
          <attvalue for="3" value="39.7930295217" />
          <attvalue for="4" value="0.310344827586" />
          <attvalue for="5" value="2.73964256522" />
        </attvalues>
      </node>
      <node id="399" label="399">
        <attvalues>
          <attvalue for="0" value="399.0" />
          <attvalue for="1" value="1" />
          <attvalue for="2" value="21.0" />
          <attvalue for="3" value="40.0516721304" />
          <attvalue for="4" value="0.344827586207" />
          <attvalue for="5" value="3.9889363913" />
        </attvalues>
      </node>
      <node id="400" label="400">
        <attvalues>
          <attvalue for="0" value="400.0" />
          <attvalue for="1" value="0" />
          <attvalue for="2" value="20.0" />
          <attvalue for="3" value="39.7321715652" />
          <attvalue for="4" value="0.327586206897" />
          <attvalue for="5" value="2.63256991304" />
        </attvalues>
      </node>
      <node id="401" label="401">
        <attvalues>
          <attvalue for="0" value="401.0" />
          <attvalue for="1" value="0" />
          <attvalue for="2" value="19.0" />
          <attvalue for="3" value="39.6052706068" />
          <attvalue for="4" value="0.310344827586" />
          <attvalue for="5" value="2.62583304348" />
        </attvalues>
      </node>
      <node id="402" label="402">
        <attvalues>
          <attvalue for="0" value="402.0" />
          <attvalue for="1" value="2" />
          <attvalue for="2" value="24.0" />
          <attvalue for="3" value="39.0974791304" />
          <attvalue for="4" value="0.396551724138" />
          <attvalue for="5" value="1.49684391304" />
        </attvalues>
      </node>
      <node id="403" label="403">
        <attvalues>
          <attvalue for="0" value="403.0" />
          <attvalue for="1" value="1" />
          <attvalue for="2" value="23.0" />
          <attvalue for="3" value="39.9923278261" />
          <attvalue for="4" value="0.379310344828" />
          <attvalue for="5" value="4.23801556522" />
        </attvalues>
      </node>
      <node id="404" label="404">
        <attvalues>
          <attvalue for="0" value="404.0" />
          <attvalue for="1" value="0" />
          <attvalue for="2" value="11.0" />
          <attvalue for="3" value="39.8073165455" />
          <attvalue for="4" value="0.172413793103" />
          <attvalue for="5" value="2.72460713636" />
        </attvalues>
      </node>
      <node id="405" label="405">
        <attvalues>
          <attvalue for="0" value="405.0" />
          <attvalue for="1" value="0" />
          <attvalue for="2" value="23.0" />
          <attvalue for="3" value="39.8870155909" />
          <attvalue for="4" value="0.379310344828" />
          <attvalue for="5" value="2.89631881818" />
        </attvalues>
      </node>
      <node id="406" label="406">
        <attvalues>
          <attvalue for="0" value="406.0" />
          <attvalue for="1" value="0" />
          <attvalue for="2" value="18.0" />
          <attvalue for="3" value="39.6771490455" />
          <attvalue for="4" value="0.293103448276" />
          <attvalue for="5" value="2.51685581818" />
        </attvalues>
      </node>
      <node id="407" label="407">
        <attvalues>
          <attvalue for="0" value="407.0" />
          <attvalue for="1" value="0" />
          <attvalue for="2" value="21.0" />
          <attvalue for="3" value="39.9537600455" />
          <attvalue for="4" value="0.344827586207" />
          <attvalue for="5" value="3.1894885" />
        </attvalues>
      </node>
      <node id="408" label="408">
        <attvalues>
          <attvalue for="0" value="408.0" />
          <attvalue for="1" value="1" />
          <attvalue for="2" value="16.0" />
          <attvalue for="3" value="39.8889586364" />
          <attvalue for="4" value="0.258620689655" />
          <attvalue for="5" value="4.26045140909" />
        </attvalues>
      </node>
      <node id="409" label="409">
        <attvalues>
          <attvalue for="0" value="409.0" />
          <attvalue for="1" value="1" />
          <attvalue for="2" value="18.0" />
          <attvalue for="3" value="40.0434889091" />
          <attvalue for="4" value="0.293103448276" />
          <attvalue for="5" value="3.82417027273" />
        </attvalues>
      </node>
      <node id="410" label="410">
        <attvalues>
          <attvalue for="0" value="410.0" />
          <attvalue for="1" value="0" />
          <attvalue for="2" value="17.0" />
          <attvalue for="3" value="39.4728115" />
          <attvalue for="4" value="0.275862068966" />
          <attvalue for="5" value="2.49753718182" />
        </attvalues>
      </node>
      <node id="411" label="411">
        <attvalues>
          <attvalue for="0" value="411.0" />
          <attvalue for="1" value="0" />
          <attvalue for="2" value="17.0" />
          <attvalue for="3" value="39.7739929091" />
          <attvalue for="4" value="0.275862068966" />
          <attvalue for="5" value="2.76063554545" />
        </attvalues>
      </node>
      <node id="412" label="412">
        <attvalues>
          <attvalue for="0" value="412.0" />
          <attvalue for="1" value="0" />
          <attvalue for="2" value="19.0" />
          <attvalue for="3" value="39.6471857273" />
          <attvalue for="4" value="0.310344827586" />
          <attvalue for="5" value="2.50781436364" />
        </attvalues>
      </node>
      <node id="413" label="413">
        <attvalues>
          <attvalue for="0" value="413.0" />
          <attvalue for="1" value="0" />
          <attvalue for="2" value="20.0" />
          <attvalue for="3" value="39.6708081364" />
          <attvalue for="4" value="0.327586206897" />
          <attvalue for="5" value="2.52648313636" />
        </attvalues>
      </node>
      <node id="414" label="414">
        <attvalues>
          <attvalue for="0" value="414.0" />
          <attvalue for="1" value="2" />
          <attvalue for="2" value="19.0" />
          <attvalue for="3" value="38.9154522273" />
          <attvalue for="4" value="0.310344827586" />
          <attvalue for="5" value="1.28068818182" />
        </attvalues>
      </node>
      <node id="415" label="415">
        <attvalues>
          <attvalue for="0" value="415.0" />
          <attvalue for="1" value="1" />
          <attvalue for="2" value="27.0" />
          <attvalue for="3" value="39.8845885909" />
          <attvalue for="4" value="0.448275862069" />
          <attvalue for="5" value="4.27334586364" />
        </attvalues>
      </node>
      <node id="416" label="416">
        <attvalues>
          <attvalue for="0" value="416.0" />
          <attvalue for="1" value="2" />
          <attvalue for="2" value="23.0" />
          <attvalue for="3" value="38.9174109545" />
          <attvalue for="4" value="0.379310344828" />
          <attvalue for="5" value="1.45989331818" />
        </attvalues>
      </node>
      <node id="417" label="417">
        <attvalues>
          <attvalue for="0" value="417.0" />
          <attvalue for="1" value="2" />
          <attvalue for="2" value="21.0" />
          <attvalue for="3" value="39.0521365909" />
          <attvalue for="4" value="0.344827586207" />
          <attvalue for="5" value="1.49052359091" />
        </attvalues>
      </node>
      <node id="418" label="418">
        <attvalues>
          <attvalue for="0" value="418.0" />
          <attvalue for="1" value="0" />
          <attvalue for="2" value="22.0" />
          <attvalue for="3" value="39.7741023636" />
          <attvalue for="4" value="0.362068965517" />
          <attvalue for="5" value="2.80364063636" />
        </attvalues>
      </node>
      <node id="419" label="419">
        <attvalues>
          <attvalue for="0" value="419.0" />
          <attvalue for="1" value="1" />
          <attvalue for="2" value="17.0" />
          <attvalue for="3" value="39.9779194091" />
          <attvalue for="4" value="0.275862068966" />
          <attvalue for="5" value="3.97584940909" />
        </attvalues>
      </node>
      <node id="420" label="420">
        <attvalues>
          <attvalue for="0" value="420.0" />
          <attvalue for="1" value="0" />
          <attvalue for="2" value="17.0" />
          <attvalue for="3" value="39.5379514545" />
          <attvalue for="4" value="0.275862068966" />
          <attvalue for="5" value="2.44630286364" />
        </attvalues>
      </node>
      <node id="421" label="421">
        <attvalues>
          <attvalue for="0" value="421.0" />
          <attvalue for="1" value="0" />
          <attvalue for="2" value="13.0" />
          <attvalue for="3" value="39.9544545714" />
          <attvalue for="4" value="0.206896551724" />
          <attvalue for="5" value="3.20114847619" />
        </attvalues>
      </node>
      <node id="422" label="422">
        <attvalues>
          <attvalue for="0" value="422.0" />
          <attvalue for="1" value="0" />
          <attvalue for="2" value="18.0" />
          <attvalue for="3" value="39.705445" />
          <attvalue for="4" value="0.293103448276" />
          <attvalue for="5" value="2.63104866667" />
        </attvalues>
      </node>
      <node id="423" label="423">
        <attvalues>
          <attvalue for="0" value="423.0" />
          <attvalue for="1" value="0" />
          <attvalue for="2" value="26.0" />
          <attvalue for="3" value="39.7167020952" />
          <attvalue for="4" value="0.431034482759" />
          <attvalue for="5" value="2.86819219048" />
        </attvalues>
      </node>
      <node id="424" label="424">
        <attvalues>
          <attvalue for="0" value="424.0" />
          <attvalue for="1" value="0" />
          <attvalue for="2" value="19.0" />
          <attvalue for="3" value="39.7038757143" />
          <attvalue for="4" value="0.310344827586" />
          <attvalue for="5" value="2.56752642857" />
        </attvalues>
      </node>
      <node id="425" label="425">
        <attvalues>
          <attvalue for="0" value="425.0" />
          <attvalue for="1" value="1" />
          <attvalue for="2" value="18.0" />
          <attvalue for="3" value="39.9393180476" />
          <attvalue for="4" value="0.293103448276" />
          <attvalue for="5" value="4.26556871429" />
        </attvalues>
      </node>
      <node id="426" label="426">
        <attvalues>
          <attvalue for="0" value="426.0" />
          <attvalue for="1" value="2" />
          <attvalue for="2" value="18.0" />
          <attvalue for="3" value="39.0372205714" />
          <attvalue for="4" value="0.293103448276" />
          <attvalue for="5" value="1.540573" />
        </attvalues>
      </node>
      <node id="427" label="427">
        <attvalues>
          <attvalue for="0" value="427.0" />
          <attvalue for="1" value="0" />
          <attvalue for="2" value="19.0" />
          <attvalue for="3" value="39.7859159048" />
          <attvalue for="4" value="0.310344827586" />
          <attvalue for="5" value="2.68006442857" />
        </attvalues>
      </node>
      <node id="428" label="428">
        <attvalues>
          <attvalue for="0" value="428.0" />
          <attvalue for="1" value="0" />
          <attvalue for="2" value="19.0" />
          <attvalue for="3" value="39.8106628571" />
          <attvalue for="4" value="0.310344827586" />
          <attvalue for="5" value="2.71188657143" />
        </attvalues>
      </node>
      <node id="429" label="429">
        <attvalues>
          <attvalue for="0" value="429.0" />
          <attvalue for="1" value="0" />
          <attvalue for="2" value="16.0" />
          <attvalue for="3" value="39.4622287143" />
          <attvalue for="4" value="0.258620689655" />
          <attvalue for="5" value="2.52030119048" />
        </attvalues>
      </node>
      <node id="430" label="430">
        <attvalues>
          <attvalue for="0" value="430.0" />
          <attvalue for="1" value="0" />
          <attvalue for="2" value="18.0" />
          <attvalue for="3" value="39.7804995714" />
          <attvalue for="4" value="0.293103448276" />
          <attvalue for="5" value="2.67430757143" />
        </attvalues>
      </node>
      <node id="431" label="431">
        <attvalues>
          <attvalue for="0" value="431.0" />
          <attvalue for="1" value="0" />
          <attvalue for="2" value="15.0" />
          <attvalue for="3" value="39.8208483333" />
          <attvalue for="4" value="0.241379310345" />
          <attvalue for="5" value="2.74477233333" />
        </attvalues>
      </node>
      <node id="432" label="432">
        <attvalues>
          <attvalue for="0" value="432.0" />
          <attvalue for="1" value="0" />
          <attvalue for="2" value="14.0" />
          <attvalue for="3" value="39.6639618571" />
          <attvalue for="4" value="0.224137931034" />
          <attvalue for="5" value="2.5521142381" />
        </attvalues>
      </node>
      <node id="433" label="433">
        <attvalues>
          <attvalue for="0" value="433.0" />
          <attvalue for="1" value="0" />
          <attvalue for="2" value="15.0" />
          <attvalue for="3" value="39.9285276667" />
          <attvalue for="4" value="0.241379310345" />
          <attvalue for="5" value="3.0296147619" />
        </attvalues>
      </node>
      <node id="434" label="434">
        <attvalues>
          <attvalue for="0" value="434.0" />
          <attvalue for="1" value="1" />
          <attvalue for="2" value="21.0" />
          <attvalue for="3" value="39.9262510476" />
          <attvalue for="4" value="0.344827586207" />
          <attvalue for="5" value="3.83738090476" />
        </attvalues>
      </node>
      <node id="435" label="435">
        <attvalues>
          <attvalue for="0" value="435.0" />
          <attvalue for="1" value="2" />
          <attvalue for="2" value="19.0" />
          <attvalue for="3" value="39.0842339048" />
          <attvalue for="4" value="0.310344827586" />
          <attvalue for="5" value="1.4329892381" />
        </attvalues>
      </node>
      <node id="436" label="436">
        <attvalues>
          <attvalue for="0" value="436.0" />
          <attvalue for="1" value="0" />
          <attvalue for="2" value="20.0" />
          <attvalue for="3" value="39.5656956667" />
          <attvalue for="4" value="0.327586206897" />
          <attvalue for="5" value="2.50537014286" />
        </attvalues>
      </node>
      <node id="437" label="437">
        <attvalues>
          <attvalue for="0" value="437.0" />
          <attvalue for="1" value="0" />
          <attvalue for="2" value="17.0" />
          <attvalue for="3" value="39.6437125238" />
          <attvalue for="4" value="0.275862068966" />
          <attvalue for="5" value="2.55057809524" />
        </attvalues>
      </node>
      <node id="438" label="438">
        <attvalues>
          <attvalue for="0" value="438.0" />
          <attvalue for="1" value="0" />
          <attvalue for="2" value="21.0" />
          <attvalue for="3" value="39.7239039048" />
          <attvalue for="4" value="0.344827586207" />
          <attvalue for="5" value="2.80631547619" />
        </attvalues>
      </node>
      <node id="439" label="439">
        <attvalues>
          <attvalue for="0" value="439.0" />
          <attvalue for="1" value="0" />
          <attvalue for="2" value="16.0" />
          <attvalue for="3" value="39.842082832" />
          <attvalue for="4" value="0.258620689655" />
          <attvalue for="5" value="2.7853597619" />
        </attvalues>
      </node>
      <node id="440" label="440">
        <attvalues>
          <attvalue for="0" value="440.0" />
          <attvalue for="1" value="0" />
          <attvalue for="2" value="24.0" />
          <attvalue for="3" value="39.737210493" />
          <attvalue for="4" value="0.396551724138" />
          <attvalue for="5" value="2.71745585714" />
        </attvalues>
      </node>
      <node id="441" label="441">
        <attvalues>
          <attvalue for="0" value="441.0" />
          <attvalue for="1" value="0" />
          <attvalue for="2" value="19.0" />
          <attvalue for="3" value="39.8722910952" />
          <attvalue for="4" value="0.310344827586" />
          <attvalue for="5" value="3.16209633333" />
        </attvalues>
      </node>
      <node id="442" label="442">
        <attvalues>
          <attvalue for="0" value="442.0" />
          <attvalue for="1" value="2" />
          <attvalue for="2" value="16.0" />
          <attvalue for="3" value="39.09950085" />
          <attvalue for="4" value="0.258620689655" />
          <attvalue for="5" value="1.4658729" />
        </attvalues>
      </node>
      <node id="443" label="443">
        <attvalues>
          <attvalue for="0" value="443.0" />
          <attvalue for="1" value="1" />
          <attvalue for="2" value="21.0" />
          <attvalue for="3" value="39.91411635" />
          <attvalue for="4" value="0.344827586207" />
          <attvalue for="5" value="4.0426785" />
        </attvalues>
      </node>
      <node id="444" label="444">
        <attvalues>
          <attvalue for="0" value="444.0" />
          <attvalue for="1" value="0" />
          <attvalue for="2" value="11.0" />
          <attvalue for="3" value="39.83692495" />
          <attvalue for="4" value="0.172413793103" />
          <attvalue for="5" value="2.91768255" />
        </attvalues>
      </node>
      <node id="445" label="445">
        <attvalues>
          <attvalue for="0" value="445.0" />
          <attvalue for="1" value="1" />
          <attvalue for="2" value="18.0" />
          <attvalue for="3" value="40.05992595" />
          <attvalue for="4" value="0.293103448276" />
          <attvalue for="5" value="4.0778091" />
        </attvalues>
      </node>
      <node id="446" label="446">
        <attvalues>
          <attvalue for="0" value="446.0" />
          <attvalue for="1" value="0" />
          <attvalue for="2" value="16.0" />
          <attvalue for="3" value="39.7832927" />
          <attvalue for="4" value="0.258620689655" />
          <attvalue for="5" value="2.7708651" />
        </attvalues>
      </node>
      <node id="447" label="447">
        <attvalues>
          <attvalue for="0" value="447.0" />
          <attvalue for="1" value="1" />
          <attvalue for="2" value="13.0" />
          <attvalue for="3" value="39.8724232" />
          <attvalue for="4" value="0.206896551724" />
          <attvalue for="5" value="4.18363525" />
        </attvalues>
      </node>
      <node id="448" label="448">
        <attvalues>
          <attvalue for="0" value="448.0" />
          <attvalue for="1" value="1" />
          <attvalue for="2" value="15.0" />
          <attvalue for="3" value="39.98756525" />
          <attvalue for="4" value="0.241379310345" />
          <attvalue for="5" value="4.09517245" />
        </attvalues>
      </node>
      <node id="449" label="449">
        <attvalues>
          <attvalue for="0" value="449.0" />
          <attvalue for="1" value="0" />
          <attvalue for="2" value="19.0" />
          <attvalue for="3" value="39.77746615" />
          <attvalue for="4" value="0.310344827586" />
          <attvalue for="5" value="2.83049395" />
        </attvalues>
      </node>
      <node id="450" label="450">
        <attvalues>
          <attvalue for="0" value="450.0" />
          <attvalue for="1" value="0" />
          <attvalue for="2" value="14.0" />
          <attvalue for="3" value="39.75524125" />
          <attvalue for="4" value="0.224137931034" />
          <attvalue for="5" value="2.80200805" />
        </attvalues>
      </node>
      <node id="451" label="451">
        <attvalues>
          <attvalue for="0" value="451.0" />
          <attvalue for="1" value="0" />
          <attvalue for="2" value="20.0" />
          <attvalue for="3" value="39.7046043" />
          <attvalue for="4" value="0.327586206897" />
          <attvalue for="5" value="2.72496925" />
        </attvalues>
      </node>
      <node id="452" label="452">
        <attvalues>
          <attvalue for="0" value="452.0" />
          <attvalue for="1" value="0" />
          <attvalue for="2" value="17.0" />
          <attvalue for="3" value="39.76669825" />
          <attvalue for="4" value="0.275862068966" />
          <attvalue for="5" value="2.65517875" />
        </attvalues>
      </node>
      <node id="453" label="453">
        <attvalues>
          <attvalue for="0" value="453.0" />
          <attvalue for="1" value="0" />
          <attvalue for="2" value="15.0" />
          <attvalue for="3" value="39.9031266" />
          <attvalue for="4" value="0.241379310345" />
          <attvalue for="5" value="2.99609295" />
        </attvalues>
      </node>
      <node id="454" label="454">
        <attvalues>
          <attvalue for="0" value="454.0" />
          <attvalue for="1" value="0" />
          <attvalue for="2" value="12.0" />
          <attvalue for="3" value="39.9269076" />
          <attvalue for="4" value="0.189655172414" />
          <attvalue for="5" value="3.1108014" />
        </attvalues>
      </node>
      <node id="455" label="455">
        <attvalues>
          <attvalue for="0" value="455.0" />
          <attvalue for="1" value="2" />
          <attvalue for="2" value="20.0" />
          <attvalue for="3" value="39.11617295" />
          <attvalue for="4" value="0.327586206897" />
          <attvalue for="5" value="1.5308977" />
        </attvalues>
      </node>
      <node id="456" label="456">
        <attvalues>
          <attvalue for="0" value="456.0" />
          <attvalue for="1" value="1" />
          <attvalue for="2" value="18.0" />
          <attvalue for="3" value="40.0220434" />
          <attvalue for="4" value="0.293103448276" />
          <attvalue for="5" value="4.17915205" />
        </attvalues>
      </node>
      <node id="457" label="457">
        <attvalues>
          <attvalue for="0" value="457.0" />
          <attvalue for="1" value="1" />
          <attvalue for="2" value="17.0" />
          <attvalue for="3" value="40.043942" />
          <attvalue for="4" value="0.275862068966" />
          <attvalue for="5" value="4.1008533" />
        </attvalues>
      </node>
      <node id="458" label="458">
        <attvalues>
          <attvalue for="0" value="458.0" />
          <attvalue for="1" value="0" />
          <attvalue for="2" value="11.0" />
          <attvalue for="3" value="39.56743195" />
          <attvalue for="4" value="0.172413793103" />
          <attvalue for="5" value="2.5890291" />
        </attvalues>
      </node>
      <node id="459" label="459">
        <attvalues>
          <attvalue for="0" value="459.0" />
          <attvalue for="1" value="0" />
          <attvalue for="2" value="9.0" />
          <attvalue for="3" value="39.6281673" />
          <attvalue for="4" value="0.137931034483" />
          <attvalue for="5" value="2.42494735" />
        </attvalues>
      </node>
      <node id="460" label="460">
        <attvalues>
          <attvalue for="0" value="460.0" />
          <attvalue for="1" value="1" />
          <attvalue for="2" value="17.0" />
          <attvalue for="3" value="39.8779052632" />
          <attvalue for="4" value="0.275862068966" />
          <attvalue for="5" value="4.29228463158" />
        </attvalues>
      </node>
      <node id="461" label="461">
        <attvalues>
          <attvalue for="0" value="461.0" />
          <attvalue for="1" value="0" />
          <attvalue for="2" value="16.0" />
          <attvalue for="3" value="39.8462303158" />
          <attvalue for="4" value="0.258620689655" />
          <attvalue for="5" value="2.839787" />
        </attvalues>
      </node>
      <node id="462" label="462">
        <attvalues>
          <attvalue for="0" value="462.0" />
          <attvalue for="1" value="0" />
          <attvalue for="2" value="19.0" />
          <attvalue for="3" value="39.5752346671" />
          <attvalue for="4" value="0.310344827586" />
          <attvalue for="5" value="2.56717889474" />
        </attvalues>
      </node>
      <node id="463" label="463">
        <attvalues>
          <attvalue for="0" value="463.0" />
          <attvalue for="1" value="2" />
          <attvalue for="2" value="17.0" />
          <attvalue for="3" value="39.0543040566" />
          <attvalue for="4" value="0.275862068966" />
          <attvalue for="5" value="1.43677738596" />
        </attvalues>
      </node>
      <node id="464" label="464">
        <attvalues>
          <attvalue for="0" value="464.0" />
          <attvalue for="1" value="0" />
          <attvalue for="2" value="17.0" />
          <attvalue for="3" value="39.7553824737" />
          <attvalue for="4" value="0.275862068966" />
          <attvalue for="5" value="2.90279773684" />
        </attvalues>
      </node>
      <node id="465" label="465">
        <attvalues>
          <attvalue for="0" value="465.0" />
          <attvalue for="1" value="0" />
          <attvalue for="2" value="15.0" />
          <attvalue for="3" value="39.7773313684" />
          <attvalue for="4" value="0.241379310345" />
          <attvalue for="5" value="2.88915789474" />
        </attvalues>
      </node>
      <node id="466" label="466">
        <attvalues>
          <attvalue for="0" value="466.0" />
          <attvalue for="1" value="2" />
          <attvalue for="2" value="16.0" />
          <attvalue for="3" value="38.9916390526" />
          <attvalue for="4" value="0.258620689655" />
          <attvalue for="5" value="1.29071121053" />
        </attvalues>
      </node>
      <node id="467" label="467">
        <attvalues>
          <attvalue for="0" value="467.0" />
          <attvalue for="1" value="2" />
          <attvalue for="2" value="14.0" />
          <attvalue for="3" value="38.9714136316" />
          <attvalue for="4" value="0.224137931034" />
          <attvalue for="5" value="1.30653805263" />
        </attvalues>
      </node>
      <node id="468" label="468">
        <attvalues>
          <attvalue for="0" value="468.0" />
          <attvalue for="1" value="0" />
          <attvalue for="2" value="14.0" />
          <attvalue for="3" value="39.5169163158" />
          <attvalue for="4" value="0.224137931034" />
          <attvalue for="5" value="2.89854731579" />
        </attvalues>
      </node>
      <node id="469" label="469">
        <attvalues>
          <attvalue for="0" value="469.0" />
          <attvalue for="1" value="0" />
          <attvalue for="2" value="16.0" />
          <attvalue for="3" value="39.694484" />
          <attvalue for="4" value="0.258620689655" />
          <attvalue for="5" value="2.65661442105" />
        </attvalues>
      </node>
      <node id="470" label="470">
        <attvalues>
          <attvalue for="0" value="470.0" />
          <attvalue for="1" value="0" />
          <attvalue for="2" value="13.0" />
          <attvalue for="3" value="39.3612994737" />
          <attvalue for="4" value="0.206896551724" />
          <attvalue for="5" value="3.20971105263" />
        </attvalues>
      </node>
      <node id="471" label="471">
        <attvalues>
          <attvalue for="0" value="471.0" />
          <attvalue for="1" value="2" />
          <attvalue for="2" value="14.0" />
          <attvalue for="3" value="38.9665178947" />
          <attvalue for="4" value="0.224137931034" />
          <attvalue for="5" value="1.24205768421" />
        </attvalues>
      </node>
      <node id="472" label="472">
        <attvalues>
          <attvalue for="0" value="472.0" />
          <attvalue for="1" value="1" />
          <attvalue for="2" value="20.0" />
          <attvalue for="3" value="39.9399358859" />
          <attvalue for="4" value="0.327586206897" />
          <attvalue for="5" value="3.96856036842" />
        </attvalues>
      </node>
      <node id="473" label="473">
        <attvalues>
          <attvalue for="0" value="473.0" />
          <attvalue for="1" value="2" />
          <attvalue for="2" value="11.0" />
          <attvalue for="3" value="38.8839079474" />
          <attvalue for="4" value="0.172413793103" />
          <attvalue for="5" value="1.22598226316" />
        </attvalues>
      </node>
      <node id="474" label="474">
        <attvalues>
          <attvalue for="0" value="474.0" />
          <attvalue for="1" value="0" />
          <attvalue for="2" value="16.0" />
          <attvalue for="3" value="39.7269926316" />
          <attvalue for="4" value="0.258620689655" />
          <attvalue for="5" value="2.61347526316" />
        </attvalues>
      </node>
      <node id="475" label="475">
        <attvalues>
          <attvalue for="0" value="475.0" />
          <attvalue for="1" value="0" />
          <attvalue for="2" value="15.0" />
          <attvalue for="3" value="39.7137011579" />
          <attvalue for="4" value="0.241379310345" />
          <attvalue for="5" value="3.46200094737" />
        </attvalues>
      </node>
      <node id="476" label="476">
        <attvalues>
          <attvalue for="0" value="476.0" />
          <attvalue for="1" value="0" />
          <attvalue for="2" value="17.0" />
          <attvalue for="3" value="39.8449613158" />
          <attvalue for="4" value="0.275862068966" />
          <attvalue for="5" value="2.82116684211" />
        </attvalues>
      </node>
      <node id="477" label="477">
        <attvalues>
          <attvalue for="0" value="477.0" />
          <attvalue for="1" value="1" />
          <attvalue for="2" value="18.0" />
          <attvalue for="3" value="40.0216333889" />
          <attvalue for="4" value="0.293103448276" />
          <attvalue for="5" value="4.1873755" />
        </attvalues>
      </node>
      <node id="478" label="478">
        <attvalues>
          <attvalue for="0" value="478.0" />
          <attvalue for="1" value="0" />
          <attvalue for="2" value="15.0" />
          <attvalue for="3" value="39.5790402222" />
          <attvalue for="4" value="0.241379310345" />
          <attvalue for="5" value="2.661486" />
        </attvalues>
      </node>
      <node id="479" label="479">
        <attvalues>
          <attvalue for="0" value="479.0" />
          <attvalue for="1" value="0" />
          <attvalue for="2" value="15.0" />
          <attvalue for="3" value="39.5652464444" />
          <attvalue for="4" value="0.241379310345" />
          <attvalue for="5" value="2.60015344444" />
        </attvalues>
      </node>
      <node id="480" label="480">
        <attvalues>
          <attvalue for="0" value="480.0" />
          <attvalue for="1" value="0" />
          <attvalue for="2" value="11.0" />
          <attvalue for="3" value="39.9209236667" />
          <attvalue for="4" value="0.172413793103" />
          <attvalue for="5" value="3.08663866667" />
        </attvalues>
      </node>
      <node id="481" label="481">
        <attvalues>
          <attvalue for="0" value="481.0" />
          <attvalue for="1" value="0" />
          <attvalue for="2" value="16.0" />
          <attvalue for="3" value="39.7852717222" />
          <attvalue for="4" value="0.258620689655" />
          <attvalue for="5" value="2.8518905" />
        </attvalues>
      </node>
      <node id="482" label="482">
        <attvalues>
          <attvalue for="0" value="482.0" />
          <attvalue for="1" value="0" />
          <attvalue for="2" value="17.0" />
          <attvalue for="3" value="39.8190295" />
          <attvalue for="4" value="0.275862068966" />
          <attvalue for="5" value="2.92314761111" />
        </attvalues>
      </node>
      <node id="483" label="483">
        <attvalues>
          <attvalue for="0" value="483.0" />
          <attvalue for="1" value="0" />
          <attvalue for="2" value="11.0" />
          <attvalue for="3" value="39.3580146667" />
          <attvalue for="4" value="0.172413793103" />
          <attvalue for="5" value="2.82371072222" />
        </attvalues>
      </node>
      <node id="484" label="484">
        <attvalues>
          <attvalue for="0" value="484.0" />
          <attvalue for="1" value="0" />
          <attvalue for="2" value="19.0" />
          <attvalue for="3" value="39.7746532778" />
          <attvalue for="4" value="0.310344827586" />
          <attvalue for="5" value="3.3340685" />
        </attvalues>
      </node>
      <node id="485" label="485">
        <attvalues>
          <attvalue for="0" value="485.0" />
          <attvalue for="1" value="0" />
          <attvalue for="2" value="14.0" />
          <attvalue for="3" value="39.7567393889" />
          <attvalue for="4" value="0.224137931034" />
          <attvalue for="5" value="3.34664883333" />
        </attvalues>
      </node>
      <node id="486" label="486">
        <attvalues>
          <attvalue for="0" value="486.0" />
          <attvalue for="1" value="0" />
          <attvalue for="2" value="13.0" />
          <attvalue for="3" value="39.8991416667" />
          <attvalue for="4" value="0.206896551724" />
          <attvalue for="5" value="3.01966783333" />
        </attvalues>
      </node>
      <node id="487" label="487">
        <attvalues>
          <attvalue for="0" value="487.0" />
          <attvalue for="1" value="0" />
          <attvalue for="2" value="18.0" />
          <attvalue for="3" value="39.6276556111" />
          <attvalue for="4" value="0.293103448276" />
          <attvalue for="5" value="2.46313344444" />
        </attvalues>
      </node>
      <node id="488" label="488">
        <attvalues>
          <attvalue for="0" value="488.0" />
          <attvalue for="1" value="0" />
          <attvalue for="2" value="14.0" />
          <attvalue for="3" value="39.7974004246" />
          <attvalue for="4" value="0.224137931034" />
          <attvalue for="5" value="3.10685055556" />
        </attvalues>
      </node>
      <node id="489" label="489">
        <attvalues>
          <attvalue for="0" value="489.0" />
          <attvalue for="1" value="0" />
          <attvalue for="2" value="16.0" />
          <attvalue for="3" value="39.7466977222" />
          <attvalue for="4" value="0.258620689655" />
          <attvalue for="5" value="2.79950061111" />
        </attvalues>
      </node>
      <node id="490" label="490">
        <attvalues>
          <attvalue for="0" value="490.0" />
          <attvalue for="1" value="1" />
          <attvalue for="2" value="16.0" />
          <attvalue for="3" value="40.0548217222" />
          <attvalue for="4" value="0.258620689655" />
          <attvalue for="5" value="4.12987955556" />
        </attvalues>
      </node>
      <node id="491" label="491">
        <attvalues>
          <attvalue for="0" value="491.0" />
          <attvalue for="1" value="2" />
          <attvalue for="2" value="16.0" />
          <attvalue for="3" value="38.8503095" />
          <attvalue for="4" value="0.258620689655" />
          <attvalue for="5" value="1.368025" />
        </attvalues>
      </node>
      <node id="492" label="492">
        <attvalues>
          <attvalue for="0" value="492.0" />
          <attvalue for="1" value="0" />
          <attvalue for="2" value="19.0" />
          <attvalue for="3" value="39.7038187778" />
          <attvalue for="4" value="0.310344827586" />
          <attvalue for="5" value="2.67134216667" />
        </attvalues>
      </node>
      <node id="493" label="493">
        <attvalues>
          <attvalue for="0" value="493.0" />
          <attvalue for="1" value="0" />
          <attvalue for="2" value="19.0" />
          <attvalue for="3" value="39.8300531111" />
          <attvalue for="4" value="0.310344827586" />
          <attvalue for="5" value="2.81676455556" />
        </attvalues>
      </node>
      <node id="494" label="494">
        <attvalues>
          <attvalue for="0" value="494.0" />
          <attvalue for="1" value="0" />
          <attvalue for="2" value="14.0" />
          <attvalue for="3" value="39.6019867222" />
          <attvalue for="4" value="0.224137931034" />
          <attvalue for="5" value="2.58243733333" />
        </attvalues>
      </node>
      <node id="495" label="495">
        <attvalues>
          <attvalue for="0" value="495.0" />
          <attvalue for="1" value="0" />
          <attvalue for="2" value="5.0" />
          <attvalue for="3" value="39.9243834444" />
          <attvalue for="4" value="0.0689655172414" />
          <attvalue for="5" value="3.03496472222" />
        </attvalues>
      </node>
      <node id="496" label="496">
        <attvalues>
          <attvalue for="0" value="496.0" />
          <attvalue for="1" value="2" />
          <attvalue for="2" value="15.0" />
          <attvalue for="3" value="39.053193" />
          <attvalue for="4" value="0.241379310345" />
          <attvalue for="5" value="1.37877722222" />
        </attvalues>
      </node>
      <node id="497" label="497">
        <attvalues>
          <attvalue for="0" value="497.0" />
          <attvalue for="1" value="0" />
          <attvalue for="2" value="7.0" />
          <attvalue for="3" value="39.5081900556" />
          <attvalue for="4" value="0.103448275862" />
          <attvalue for="5" value="2.48308972222" />
        </attvalues>
      </node>
      <node id="498" label="498">
        <attvalues>
          <attvalue for="0" value="498.0" />
          <attvalue for="1" value="0" />
          <attvalue for="2" value="19.0" />
          <attvalue for="3" value="39.809734" />
          <attvalue for="4" value="0.310344827586" />
          <attvalue for="5" value="2.79487366667" />
        </attvalues>
      </node>
      <node id="499" label="499">
        <attvalues>
          <attvalue for="0" value="499.0" />
          <attvalue for="1" value="0" />
          <attvalue for="2" value="12.0" />
          <attvalue for="3" value="39.9538685" />
          <attvalue for="4" value="0.189655172414" />
          <attvalue for="5" value="3.17324005556" />
        </attvalues>
      </node>
      <node id="500" label="500">
        <attvalues>
          <attvalue for="0" value="500.0" />
          <attvalue for="1" value="2" />
          <attvalue for="2" value="10.0" />
          <attvalue for="3" value="39.0402174444" />
          <attvalue for="4" value="0.155172413793" />
          <attvalue for="5" value="1.30967516667" />
        </attvalues>
      </node>
      <node id="501" label="501">
        <attvalues>
          <attvalue for="0" value="501.0" />
          <attvalue for="1" value="0" />
          <attvalue for="2" value="13.0" />
          <attvalue for="3" value="39.5872757778" />
          <attvalue for="4" value="0.206896551724" />
          <attvalue for="5" value="2.37258322222" />
        </attvalues>
      </node>
      <node id="502" label="502">
        <attvalues>
          <attvalue for="0" value="502.0" />
          <attvalue for="1" value="1" />
          <attvalue for="2" value="18.0" />
          <attvalue for="3" value="40.0453906667" />
          <attvalue for="4" value="0.293103448276" />
          <attvalue for="5" value="4.00025222222" />
        </attvalues>
      </node>
      <node id="503" label="503">
        <attvalues>
          <attvalue for="0" value="503.0" />
          <attvalue for="1" value="0" />
          <attvalue for="2" value="17.0" />
          <attvalue for="3" value="39.8514804444" />
          <attvalue for="4" value="0.275862068966" />
          <attvalue for="5" value="2.9292425" />
        </attvalues>
      </node>
      <node id="504" label="504">
        <attvalues>
          <attvalue for="0" value="504.0" />
          <attvalue for="1" value="2" />
          <attvalue for="2" value="13.0" />
          <attvalue for="3" value="38.9941814118" />
          <attvalue for="4" value="0.206896551724" />
          <attvalue for="5" value="1.36166447059" />
        </attvalues>
      </node>
      <node id="505" label="505">
        <attvalues>
          <attvalue for="0" value="505.0" />
          <attvalue for="1" value="2" />
          <attvalue for="2" value="14.0" />
          <attvalue for="3" value="38.9180636471" />
          <attvalue for="4" value="0.224137931034" />
          <attvalue for="5" value="1.38437188235" />
        </attvalues>
      </node>
      <node id="506" label="506">
        <attvalues>
          <attvalue for="0" value="506.0" />
          <attvalue for="1" value="2" />
          <attvalue for="2" value="10.0" />
          <attvalue for="3" value="38.8684694118" />
          <attvalue for="4" value="0.155172413793" />
          <attvalue for="5" value="1.33115729412" />
        </attvalues>
      </node>
      <node id="507" label="507">
        <attvalues>
          <attvalue for="0" value="507.0" />
          <attvalue for="1" value="0" />
          <attvalue for="2" value="10.0" />
          <attvalue for="3" value="39.6998605882" />
          <attvalue for="4" value="0.155172413793" />
          <attvalue for="5" value="2.52997382353" />
        </attvalues>
      </node>
      <node id="508" label="508">
        <attvalues>
          <attvalue for="0" value="508.0" />
          <attvalue for="1" value="0" />
          <attvalue for="2" value="9.0" />
          <attvalue for="3" value="39.8016859412" />
          <attvalue for="4" value="0.137931034483" />
          <attvalue for="5" value="2.96328982353" />
        </attvalues>
      </node>
      <node id="509" label="509">
        <attvalues>
          <attvalue for="0" value="509.0" />
          <attvalue for="1" value="0" />
          <attvalue for="2" value="16.0" />
          <attvalue for="3" value="39.703335" />
          <attvalue for="4" value="0.258620689655" />
          <attvalue for="5" value="2.66205335294" />
        </attvalues>
      </node>
      <node id="510" label="510">
        <attvalues>
          <attvalue for="0" value="510.0" />
          <attvalue for="1" value="0" />
          <attvalue for="2" value="14.0" />
          <attvalue for="3" value="39.6491066471" />
          <attvalue for="4" value="0.224137931034" />
          <attvalue for="5" value="3.25546405882" />
        </attvalues>
      </node>
      <node id="511" label="511">
        <attvalues>
          <attvalue for="0" value="511.0" />
          <attvalue for="1" value="0" />
          <attvalue for="2" value="14.0" />
          <attvalue for="3" value="39.833327" />
          <attvalue for="4" value="0.224137931034" />
          <attvalue for="5" value="3.10839535294" />
        </attvalues>
      </node>
      <node id="512" label="512">
        <attvalues>
          <attvalue for="0" value="512.0" />
          <attvalue for="1" value="0" />
          <attvalue for="2" value="16.0" />
          <attvalue for="3" value="39.8583166471" />
          <attvalue for="4" value="0.258620689655" />
          <attvalue for="5" value="2.93481570588" />
        </attvalues>
      </node>
      <node id="513" label="513">
        <attvalues>
          <attvalue for="0" value="513.0" />
          <attvalue for="1" value="1" />
          <attvalue for="2" value="10.0" />
          <attvalue for="3" value="39.9750736471" />
          <attvalue for="4" value="0.155172413793" />
          <attvalue for="5" value="4.018686" />
        </attvalues>
      </node>
      <node id="514" label="514">
        <attvalues>
          <attvalue for="0" value="514.0" />
          <attvalue for="1" value="0" />
          <attvalue for="2" value="12.0" />
          <attvalue for="3" value="39.5767674118" />
          <attvalue for="4" value="0.189655172414" />
          <attvalue for="5" value="3.37837329412" />
        </attvalues>
      </node>
      <node id="515" label="515">
        <attvalues>
          <attvalue for="0" value="515.0" />
          <attvalue for="1" value="2" />
          <attvalue for="2" value="15.0" />
          <attvalue for="3" value="38.9052127647" />
          <attvalue for="4" value="0.241379310345" />
          <attvalue for="5" value="1.25609594118" />
        </attvalues>
      </node>
      <node id="516" label="516">
        <attvalues>
          <attvalue for="0" value="516.0" />
          <attvalue for="1" value="0" />
          <attvalue for="2" value="17.0" />
          <attvalue for="3" value="39.7286496471" />
          <attvalue for="4" value="0.275862068966" />
          <attvalue for="5" value="2.75880482353" />
        </attvalues>
      </node>
      <node id="517" label="517">
        <attvalues>
          <attvalue for="0" value="517.0" />
          <attvalue for="1" value="0" />
          <attvalue for="2" value="14.0" />
          <attvalue for="3" value="39.9187515053" />
          <attvalue for="4" value="0.224137931034" />
          <attvalue for="5" value="3.00955117647" />
        </attvalues>
      </node>
      <node id="518" label="518">
        <attvalues>
          <attvalue for="0" value="518.0" />
          <attvalue for="1" value="1" />
          <attvalue for="2" value="17.0" />
          <attvalue for="3" value="39.8295281176" />
          <attvalue for="4" value="0.275862068966" />
          <attvalue for="5" value="4.21465511765" />
        </attvalues>
      </node>
      <node id="519" label="519">
        <attvalues>
          <attvalue for="0" value="519.0" />
          <attvalue for="1" value="0" />
          <attvalue for="2" value="16.0" />
          <attvalue for="3" value="39.7480529412" />
          <attvalue for="4" value="0.258620689655" />
          <attvalue for="5" value="3.38368911765" />
        </attvalues>
      </node>
      <node id="520" label="520">
        <attvalues>
          <attvalue for="0" value="520.0" />
          <attvalue for="1" value="0" />
          <attvalue for="2" value="10.0" />
          <attvalue for="3" value="39.6808877553" />
          <attvalue for="4" value="0.155172413793" />
          <attvalue for="5" value="2.59267258824" />
        </attvalues>
      </node>
      <node id="521" label="521">
        <attvalues>
          <attvalue for="0" value="521.0" />
          <attvalue for="1" value="0" />
          <attvalue for="2" value="18.0" />
          <attvalue for="3" value="39.7006339412" />
          <attvalue for="4" value="0.293103448276" />
          <attvalue for="5" value="2.61024411765" />
        </attvalues>
      </node>
      <node id="522" label="522">
        <attvalues>
          <attvalue for="0" value="522.0" />
          <attvalue for="1" value="2" />
          <attvalue for="2" value="15.0" />
          <attvalue for="3" value="39.0887288824" />
          <attvalue for="4" value="0.241379310345" />
          <attvalue for="5" value="1.57750429412" />
        </attvalues>
      </node>
      <node id="523" label="523">
        <attvalues>
          <attvalue for="0" value="523.0" />
          <attvalue for="1" value="2" />
          <attvalue for="2" value="13.0" />
          <attvalue for="3" value="38.8679211765" />
          <attvalue for="4" value="0.206896551724" />
          <attvalue for="5" value="1.38931141176" />
        </attvalues>
      </node>
      <node id="524" label="524">
        <attvalues>
          <attvalue for="0" value="524.0" />
          <attvalue for="1" value="2" />
          <attvalue for="2" value="17.0" />
          <attvalue for="3" value="39.0539525294" />
          <attvalue for="4" value="0.275862068966" />
          <attvalue for="5" value="1.51735941176" />
        </attvalues>
      </node>
      <node id="525" label="525">
        <attvalues>
          <attvalue for="0" value="525.0" />
          <attvalue for="1" value="0" />
          <attvalue for="2" value="16.0" />
          <attvalue for="3" value="39.5013663529" />
          <attvalue for="4" value="0.258620689655" />
          <attvalue for="5" value="2.75220876471" />
        </attvalues>
      </node>
      <node id="526" label="526">
        <attvalues>
          <attvalue for="0" value="526.0" />
          <attvalue for="1" value="0" />
          <attvalue for="2" value="14.0" />
          <attvalue for="3" value="39.8470222353" />
          <attvalue for="4" value="0.224137931034" />
          <attvalue for="5" value="2.91428047059" />
        </attvalues>
      </node>
      <node id="527" label="527">
        <attvalues>
          <attvalue for="0" value="527.0" />
          <attvalue for="1" value="2" />
          <attvalue for="2" value="18.0" />
          <attvalue for="3" value="38.9284847647" />
          <attvalue for="4" value="0.293103448276" />
          <attvalue for="5" value="1.45150594118" />
        </attvalues>
      </node>
      <node id="528" label="528">
        <attvalues>
          <attvalue for="0" value="528.0" />
          <attvalue for="1" value="1" />
          <attvalue for="2" value="15.0" />
          <attvalue for="3" value="39.8229372941" />
          <attvalue for="4" value="0.241379310345" />
          <attvalue for="5" value="4.22982470588" />
        </attvalues>
      </node>
      <node id="529" label="529">
        <attvalues>
          <attvalue for="0" value="529.0" />
          <attvalue for="1" value="2" />
          <attvalue for="2" value="15.0" />
          <attvalue for="3" value="39.0613162941" />
          <attvalue for="4" value="0.241379310345" />
          <attvalue for="5" value="1.40888447059" />
        </attvalues>
      </node>
      <node id="530" label="530">
        <attvalues>
          <attvalue for="0" value="530.0" />
          <attvalue for="1" value="2" />
          <attvalue for="2" value="10.0" />
          <attvalue for="3" value="38.8389074706" />
          <attvalue for="4" value="0.155172413793" />
          <attvalue for="5" value="1.39986223529" />
        </attvalues>
      </node>
      <node id="531" label="531">
        <attvalues>
          <attvalue for="0" value="531.0" />
          <attvalue for="1" value="2" />
          <attvalue for="2" value="12.0" />
          <attvalue for="3" value="39.0307845294" />
          <attvalue for="4" value="0.189655172414" />
          <attvalue for="5" value="1.55933205882" />
        </attvalues>
      </node>
      <node id="532" label="532">
        <attvalues>
          <attvalue for="0" value="532.0" />
          <attvalue for="1" value="0" />
          <attvalue for="2" value="11.0" />
          <attvalue for="3" value="39.7432601765" />
          <attvalue for="4" value="0.172413793103" />
          <attvalue for="5" value="3.34144952941" />
        </attvalues>
      </node>
      <node id="533" label="533">
        <attvalues>
          <attvalue for="0" value="533.0" />
          <attvalue for="1" value="0" />
          <attvalue for="2" value="12.0" />
          <attvalue for="3" value="39.5820482941" />
          <attvalue for="4" value="0.189655172414" />
          <attvalue for="5" value="2.51177623529" />
        </attvalues>
      </node>
      <node id="534" label="534">
        <attvalues>
          <attvalue for="0" value="534.0" />
          <attvalue for="1" value="0" />
          <attvalue for="2" value="13.0" />
          <attvalue for="3" value="39.5963255882" />
          <attvalue for="4" value="0.206896551724" />
          <attvalue for="5" value="2.45918594118" />
        </attvalues>
      </node>
      <node id="535" label="535">
        <attvalues>
          <attvalue for="0" value="535.0" />
          <attvalue for="1" value="0" />
          <attvalue for="2" value="19.0" />
          <attvalue for="3" value="39.7716162941" />
          <attvalue for="4" value="0.310344827586" />
          <attvalue for="5" value="2.68538035294" />
        </attvalues>
      </node>
      <node id="536" label="536">
        <attvalues>
          <attvalue for="0" value="536.0" />
          <attvalue for="1" value="0" />
          <attvalue for="2" value="16.0" />
          <attvalue for="3" value="39.7464100588" />
          <attvalue for="4" value="0.258620689655" />
          <attvalue for="5" value="2.81132676471" />
        </attvalues>
      </node>
      <node id="537" label="537">
        <attvalues>
          <attvalue for="0" value="537.0" />
          <attvalue for="1" value="0" />
          <attvalue for="2" value="18.0" />
          <attvalue for="3" value="39.8856563897" />
          <attvalue for="4" value="0.293103448276" />
          <attvalue for="5" value="3.02097547059" />
        </attvalues>
      </node>
      <node id="538" label="538">
        <attvalues>
          <attvalue for="0" value="538.0" />
          <attvalue for="1" value="1" />
          <attvalue for="2" value="9.0" />
          <attvalue for="3" value="39.8954648235" />
          <attvalue for="4" value="0.137931034483" />
          <attvalue for="5" value="4.21676064706" />
        </attvalues>
      </node>
      <node id="539" label="539">
        <attvalues>
          <attvalue for="0" value="539.0" />
          <attvalue for="1" value="0" />
          <attvalue for="2" value="13.0" />
          <attvalue for="3" value="39.9481645882" />
          <attvalue for="4" value="0.206896551724" />
          <attvalue for="5" value="3.16217105882" />
        </attvalues>
      </node>
      <node id="540" label="540">
        <attvalues>
          <attvalue for="0" value="540.0" />
          <attvalue for="1" value="2" />
          <attvalue for="2" value="12.0" />
          <attvalue for="3" value="38.96187375" />
          <attvalue for="4" value="0.189655172414" />
          <attvalue for="5" value="1.5205766875" />
        </attvalues>
      </node>
      <node id="541" label="541">
        <attvalues>
          <attvalue for="0" value="541.0" />
          <attvalue for="1" value="0" />
          <attvalue for="2" value="14.0" />
          <attvalue for="3" value="39.587257625" />
          <attvalue for="4" value="0.224137931034" />
          <attvalue for="5" value="2.3812015625" />
        </attvalues>
      </node>
      <node id="542" label="542">
        <attvalues>
          <attvalue for="0" value="542.0" />
          <attvalue for="1" value="0" />
          <attvalue for="2" value="13.0" />
          <attvalue for="3" value="39.8924799375" />
          <attvalue for="4" value="0.206896551724" />
          <attvalue for="5" value="3.0052631875" />
        </attvalues>
      </node>
      <node id="543" label="543">
        <attvalues>
          <attvalue for="0" value="543.0" />
          <attvalue for="1" value="0" />
          <attvalue for="2" value="16.0" />
          <attvalue for="3" value="39.6529044375" />
          <attvalue for="4" value="0.258620689655" />
          <attvalue for="5" value="2.774580625" />
        </attvalues>
      </node>
      <node id="544" label="544">
        <attvalues>
          <attvalue for="0" value="544.0" />
          <attvalue for="1" value="0" />
          <attvalue for="2" value="20.0" />
          <attvalue for="3" value="39.9299745625" />
          <attvalue for="4" value="0.327586206897" />
          <attvalue for="5" value="3.0534190625" />
        </attvalues>
      </node>
      <node id="545" label="545">
        <attvalues>
          <attvalue for="0" value="545.0" />
          <attvalue for="1" value="2" />
          <attvalue for="2" value="13.0" />
          <attvalue for="3" value="38.9981335" />
          <attvalue for="4" value="0.206896551724" />
          <attvalue for="5" value="1.4189475" />
        </attvalues>
      </node>
      <node id="546" label="546">
        <attvalues>
          <attvalue for="0" value="546.0" />
          <attvalue for="1" value="0" />
          <attvalue for="2" value="16.0" />
          <attvalue for="3" value="39.6232956875" />
          <attvalue for="4" value="0.258620689655" />
          <attvalue for="5" value="2.425393375" />
        </attvalues>
      </node>
      <node id="547" label="547">
        <attvalues>
          <attvalue for="0" value="547.0" />
          <attvalue for="1" value="0" />
          <attvalue for="2" value="12.0" />
          <attvalue for="3" value="39.7291581875" />
          <attvalue for="4" value="0.189655172414" />
          <attvalue for="5" value="2.6474725625" />
        </attvalues>
      </node>
      <node id="548" label="548">
        <attvalues>
          <attvalue for="0" value="548.0" />
          <attvalue for="1" value="2" />
          <attvalue for="2" value="16.0" />
          <attvalue for="3" value="39.0223479375" />
          <attvalue for="4" value="0.258620689655" />
          <attvalue for="5" value="1.36225625" />
        </attvalues>
      </node>
      <node id="549" label="549">
        <attvalues>
          <attvalue for="0" value="549.0" />
          <attvalue for="1" value="2" />
          <attvalue for="2" value="11.0" />
          <attvalue for="3" value="38.9482105" />
          <attvalue for="4" value="0.172413793103" />
          <attvalue for="5" value="1.5223670625" />
        </attvalues>
      </node>
      <node id="550" label="550">
        <attvalues>
          <attvalue for="0" value="550.0" />
          <attvalue for="1" value="0" />
          <attvalue for="2" value="10.0" />
          <attvalue for="3" value="39.68752125" />
          <attvalue for="4" value="0.155172413793" />
          <attvalue for="5" value="2.6647748125" />
        </attvalues>
      </node>
      <node id="551" label="551">
        <attvalues>
          <attvalue for="0" value="551.0" />
          <attvalue for="1" value="0" />
          <attvalue for="2" value="19.0" />
          <attvalue for="3" value="39.77289375" />
          <attvalue for="4" value="0.310344827586" />
          <attvalue for="5" value="2.7843553125" />
        </attvalues>
      </node>
      <node id="552" label="552">
        <attvalues>
          <attvalue for="0" value="552.0" />
          <attvalue for="1" value="0" />
          <attvalue for="2" value="17.0" />
          <attvalue for="3" value="39.544274875" />
          <attvalue for="4" value="0.275862068966" />
          <attvalue for="5" value="2.5574895625" />
        </attvalues>
      </node>
      <node id="553" label="553">
        <attvalues>
          <attvalue for="0" value="553.0" />
          <attvalue for="1" value="1" />
          <attvalue for="2" value="15.0" />
          <attvalue for="3" value="39.852834625" />
          <attvalue for="4" value="0.241379310345" />
          <attvalue for="5" value="4.1688676875" />
        </attvalues>
      </node>
      <node id="554" label="554">
        <attvalues>
          <attvalue for="0" value="554.0" />
          <attvalue for="1" value="2" />
          <attvalue for="2" value="15.0" />
          <attvalue for="3" value="39.0708521875" />
          <attvalue for="4" value="0.241379310345" />
          <attvalue for="5" value="1.3854881875" />
        </attvalues>
      </node>
      <node id="555" label="555">
        <attvalues>
          <attvalue for="0" value="555.0" />
          <attvalue for="1" value="0" />
          <attvalue for="2" value="15.0" />
          <attvalue for="3" value="39.8785314267" />
          <attvalue for="4" value="0.241379310345" />
          <attvalue for="5" value="3.003714" />
        </attvalues>
      </node>
      <node id="556" label="556">
        <attvalues>
          <attvalue for="0" value="556.0" />
          <attvalue for="1" value="2" />
          <attvalue for="2" value="18.0" />
          <attvalue for="3" value="38.8773201875" />
          <attvalue for="4" value="0.293103448276" />
          <attvalue for="5" value="1.4023724375" />
        </attvalues>
      </node>
      <node id="557" label="557">
        <attvalues>
          <attvalue for="0" value="557.0" />
          <attvalue for="1" value="2" />
          <attvalue for="2" value="16.0" />
          <attvalue for="3" value="38.6638694375" />
          <attvalue for="4" value="0.258620689655" />
          <attvalue for="5" value="1.583287375" />
        </attvalues>
      </node>
      <node id="558" label="558">
        <attvalues>
          <attvalue for="0" value="558.0" />
          <attvalue for="1" value="2" />
          <attvalue for="2" value="9.0" />
          <attvalue for="3" value="38.933389" />
          <attvalue for="4" value="0.137931034483" />
          <attvalue for="5" value="1.3686159375" />
        </attvalues>
      </node>
      <node id="559" label="559">
        <attvalues>
          <attvalue for="0" value="559.0" />
          <attvalue for="1" value="2" />
          <attvalue for="2" value="17.0" />
          <attvalue for="3" value="38.92626525" />
          <attvalue for="4" value="0.275862068966" />
          <attvalue for="5" value="1.473746625" />
        </attvalues>
      </node>
      <node id="560" label="560">
        <attvalues>
          <attvalue for="0" value="560.0" />
          <attvalue for="1" value="0" />
          <attvalue for="2" value="8.0" />
          <attvalue for="3" value="39.7014555625" />
          <attvalue for="4" value="0.120689655172" />
          <attvalue for="5" value="3.4301570625" />
        </attvalues>
      </node>
      <node id="561" label="561">
        <attvalues>
          <attvalue for="0" value="561.0" />
          <attvalue for="1" value="2" />
          <attvalue for="2" value="16.0" />
          <attvalue for="3" value="38.8530500625" />
          <attvalue for="4" value="0.258620689655" />
          <attvalue for="5" value="1.3858745" />
        </attvalues>
      </node>
      <node id="562" label="562">
        <attvalues>
          <attvalue for="0" value="562.0" />
          <attvalue for="1" value="0" />
          <attvalue for="2" value="10.0" />
          <attvalue for="3" value="39.7438584375" />
          <attvalue for="4" value="0.155172413793" />
          <attvalue for="5" value="3.315731" />
        </attvalues>
      </node>
      <node id="563" label="563">
        <attvalues>
          <attvalue for="0" value="563.0" />
          <attvalue for="1" value="0" />
          <attvalue for="2" value="11.0" />
          <attvalue for="3" value="39.5887324375" />
          <attvalue for="4" value="0.172413793103" />
          <attvalue for="5" value="2.5125868125" />
        </attvalues>
      </node>
      <node id="564" label="564">
        <attvalues>
          <attvalue for="0" value="564.0" />
          <attvalue for="1" value="0" />
          <attvalue for="2" value="21.0" />
          <attvalue for="3" value="39.698085375" />
          <attvalue for="4" value="0.344827586207" />
          <attvalue for="5" value="2.6057925" />
        </attvalues>
      </node>
      <node id="565" label="565">
        <attvalues>
          <attvalue for="0" value="565.0" />
          <attvalue for="1" value="0" />
          <attvalue for="2" value="16.0" />
          <attvalue for="3" value="39.8743463125" />
          <attvalue for="4" value="0.258620689655" />
          <attvalue for="5" value="2.9942415625" />
        </attvalues>
      </node>
      <node id="566" label="566">
        <attvalues>
          <attvalue for="0" value="566.0" />
          <attvalue for="1" value="0" />
          <attvalue for="2" value="13.0" />
          <attvalue for="3" value="39.6811898125" />
          <attvalue for="4" value="0.206896551724" />
          <attvalue for="5" value="2.5231768125" />
        </attvalues>
      </node>
      <node id="567" label="567">
        <attvalues>
          <attvalue for="0" value="567.0" />
          <attvalue for="1" value="1" />
          <attvalue for="2" value="14.0" />
          <attvalue for="3" value="39.9641255" />
          <attvalue for="4" value="0.224137931034" />
          <attvalue for="5" value="4.25463075" />
        </attvalues>
      </node>
      <node id="568" label="568">
        <attvalues>
          <attvalue for="0" value="568.0" />
          <attvalue for="1" value="2" />
          <attvalue for="2" value="18.0" />
          <attvalue for="3" value="39.05815675" />
          <attvalue for="4" value="0.293103448276" />
          <attvalue for="5" value="1.3542339375" />
        </attvalues>
      </node>
      <node id="569" label="569">
        <attvalues>
          <attvalue for="0" value="569.0" />
          <attvalue for="1" value="0" />
          <attvalue for="2" value="11.0" />
          <attvalue for="3" value="39.661412" />
          <attvalue for="4" value="0.172413793103" />
          <attvalue for="5" value="3.4482780625" />
        </attvalues>
      </node>
      <node id="570" label="570">
        <attvalues>
          <attvalue for="0" value="570.0" />
          <attvalue for="1" value="2" />
          <attvalue for="2" value="17.0" />
          <attvalue for="3" value="38.6769055625" />
          <attvalue for="4" value="0.275862068966" />
          <attvalue for="5" value="1.51742775" />
        </attvalues>
      </node>
      <node id="571" label="571">
        <attvalues>
          <attvalue for="0" value="571.0" />
          <attvalue for="1" value="2" />
          <attvalue for="2" value="16.0" />
          <attvalue for="3" value="39.0851650625" />
          <attvalue for="4" value="0.258620689655" />
          <attvalue for="5" value="1.59690225" />
        </attvalues>
      </node>
      <node id="572" label="572">
        <attvalues>
          <attvalue for="0" value="572.0" />
          <attvalue for="1" value="0" />
          <attvalue for="2" value="12.0" />
          <attvalue for="3" value="39.7256114667" />
          <attvalue for="4" value="0.189655172414" />
          <attvalue for="5" value="2.9551052" />
        </attvalues>
      </node>
      <node id="573" label="573">
        <attvalues>
          <attvalue for="0" value="573.0" />
          <attvalue for="1" value="2" />
          <attvalue for="2" value="13.0" />
          <attvalue for="3" value="38.9479947333" />
          <attvalue for="4" value="0.206896551724" />
          <attvalue for="5" value="1.5094208" />
        </attvalues>
      </node>
      <node id="574" label="574">
        <attvalues>
          <attvalue for="0" value="574.0" />
          <attvalue for="1" value="0" />
          <attvalue for="2" value="12.0" />
          <attvalue for="3" value="39.5369061667" />
          <attvalue for="4" value="0.189655172414" />
          <attvalue for="5" value="2.42435113333" />
        </attvalues>
      </node>
      <node id="575" label="575">
        <attvalues>
          <attvalue for="0" value="575.0" />
          <attvalue for="1" value="0" />
          <attvalue for="2" value="13.0" />
          <attvalue for="3" value="39.5356092667" />
          <attvalue for="4" value="0.206896551724" />
          <attvalue for="5" value="2.71416953333" />
        </attvalues>
      </node>
      <node id="576" label="576">
        <attvalues>
          <attvalue for="0" value="576.0" />
          <attvalue for="1" value="0" />
          <attvalue for="2" value="13.0" />
          <attvalue for="3" value="39.9124025333" />
          <attvalue for="4" value="0.206896551724" />
          <attvalue for="5" value="3.00700986667" />
        </attvalues>
      </node>
      <node id="577" label="577">
        <attvalues>
          <attvalue for="0" value="577.0" />
          <attvalue for="1" value="0" />
          <attvalue for="2" value="13.0" />
          <attvalue for="3" value="39.6906250667" />
          <attvalue for="4" value="0.206896551724" />
          <attvalue for="5" value="2.6612644" />
        </attvalues>
      </node>
      <node id="578" label="578">
        <attvalues>
          <attvalue for="0" value="578.0" />
          <attvalue for="1" value="0" />
          <attvalue for="2" value="12.0" />
          <attvalue for="3" value="39.5389651333" />
          <attvalue for="4" value="0.189655172414" />
          <attvalue for="5" value="2.45061153333" />
        </attvalues>
      </node>
      <node id="579" label="579">
        <attvalues>
          <attvalue for="0" value="579.0" />
          <attvalue for="1" value="1" />
          <attvalue for="2" value="11.0" />
          <attvalue for="3" value="39.9347196667" />
          <attvalue for="4" value="0.172413793103" />
          <attvalue for="5" value="4.12205566667" />
        </attvalues>
      </node>
      <node id="580" label="580">
        <attvalues>
          <attvalue for="0" value="580.0" />
          <attvalue for="1" value="0" />
          <attvalue for="2" value="10.0" />
          <attvalue for="3" value="39.7717912" />
          <attvalue for="4" value="0.155172413793" />
          <attvalue for="5" value="3.34648106667" />
        </attvalues>
      </node>
      <node id="581" label="581">
        <attvalues>
          <attvalue for="0" value="581.0" />
          <attvalue for="1" value="0" />
          <attvalue for="2" value="10.0" />
          <attvalue for="3" value="39.5659424667" />
          <attvalue for="4" value="0.155172413793" />
          <attvalue for="5" value="2.65658886667" />
        </attvalues>
      </node>
      <node id="582" label="582">
        <attvalues>
          <attvalue for="0" value="582.0" />
          <attvalue for="1" value="0" />
          <attvalue for="2" value="12.0" />
          <attvalue for="3" value="39.7028476667" />
          <attvalue for="4" value="0.189655172414" />
          <attvalue for="5" value="2.71019353333" />
        </attvalues>
      </node>
      <node id="583" label="583">
        <attvalues>
          <attvalue for="0" value="583.0" />
          <attvalue for="1" value="0" />
          <attvalue for="2" value="10.0" />
          <attvalue for="3" value="39.541828" />
          <attvalue for="4" value="0.155172413793" />
          <attvalue for="5" value="3.3355556" />
        </attvalues>
      </node>
      <node id="584" label="584">
        <attvalues>
          <attvalue for="0" value="584.0" />
          <attvalue for="1" value="2" />
          <attvalue for="2" value="14.0" />
          <attvalue for="3" value="39.1088648667" />
          <attvalue for="4" value="0.224137931034" />
          <attvalue for="5" value="1.5370132" />
        </attvalues>
      </node>
      <node id="585" label="585">
        <attvalues>
          <attvalue for="0" value="585.0" />
          <attvalue for="1" value="0" />
          <attvalue for="2" value="18.0" />
          <attvalue for="3" value="39.7687655333" />
          <attvalue for="4" value="0.293103448276" />
          <attvalue for="5" value="2.69852813333" />
        </attvalues>
      </node>
      <node id="586" label="586">
        <attvalues>
          <attvalue for="0" value="586.0" />
          <attvalue for="1" value="3" />
          <attvalue for="2" value="9.0" />
          <attvalue for="3" value="39.5482555333" />
          <attvalue for="4" value="0.137931034483" />
          <attvalue for="5" value="3.2060762" />
        </attvalues>
      </node>
      <node id="587" label="587">
        <attvalues>
          <attvalue for="0" value="587.0" />
          <attvalue for="1" value="0" />
          <attvalue for="2" value="18.0" />
          <attvalue for="3" value="39.7921492" />
          <attvalue for="4" value="0.293103448276" />
          <attvalue for="5" value="2.8128086" />
        </attvalues>
      </node>
      <node id="588" label="588">
        <attvalues>
          <attvalue for="0" value="588.0" />
          <attvalue for="1" value="1" />
          <attvalue for="2" value="11.0" />
          <attvalue for="3" value="40.0229724" />
          <attvalue for="4" value="0.172413793103" />
          <attvalue for="5" value="4.12260266667" />
        </attvalues>
      </node>
      <node id="589" label="589">
        <attvalues>
          <attvalue for="0" value="589.0" />
          <attvalue for="1" value="0" />
          <attvalue for="2" value="13.0" />
          <attvalue for="3" value="39.7187685333" />
          <attvalue for="4" value="0.206896551724" />
          <attvalue for="5" value="3.29450253333" />
        </attvalues>
      </node>
      <node id="590" label="590">
        <attvalues>
          <attvalue for="0" value="590.0" />
          <attvalue for="1" value="0" />
          <attvalue for="2" value="10.0" />
          <attvalue for="3" value="39.6190816" />
          <attvalue for="4" value="0.155172413793" />
          <attvalue for="5" value="2.77244006667" />
        </attvalues>
      </node>
      <node id="591" label="591">
        <attvalues>
          <attvalue for="0" value="591.0" />
          <attvalue for="1" value="0" />
          <attvalue for="2" value="10.0" />
          <attvalue for="3" value="39.4774059333" />
          <attvalue for="4" value="0.155172413793" />
          <attvalue for="5" value="3.27519813333" />
        </attvalues>
      </node>
      <node id="592" label="592">
        <attvalues>
          <attvalue for="0" value="592.0" />
          <attvalue for="1" value="0" />
          <attvalue for="2" value="15.0" />
          <attvalue for="3" value="39.631768" />
          <attvalue for="4" value="0.241379310345" />
          <attvalue for="5" value="3.24484753333" />
        </attvalues>
      </node>
      <node id="593" label="593">
        <attvalues>
          <attvalue for="0" value="593.0" />
          <attvalue for="1" value="4" />
          <attvalue for="2" value="8.0" />
          <attvalue for="3" value="40.0260773333" />
          <attvalue for="4" value="0.120689655172" />
          <attvalue for="5" value="4.006935" />
        </attvalues>
      </node>
      <node id="594" label="594">
        <attvalues>
          <attvalue for="0" value="594.0" />
          <attvalue for="1" value="1" />
          <attvalue for="2" value="16.0" />
          <attvalue for="3" value="39.8396076" />
          <attvalue for="4" value="0.258620689655" />
          <attvalue for="5" value="4.25749226667" />
        </attvalues>
      </node>
      <node id="595" label="595">
        <attvalues>
          <attvalue for="0" value="595.0" />
          <attvalue for="1" value="0" />
          <attvalue for="2" value="12.0" />
          <attvalue for="3" value="39.823243544" />
          <attvalue for="4" value="0.189655172414" />
          <attvalue for="5" value="2.80629493333" />
        </attvalues>
      </node>
      <node id="596" label="596">
        <attvalues>
          <attvalue for="0" value="596.0" />
          <attvalue for="1" value="1" />
          <attvalue for="2" value="13.0" />
          <attvalue for="3" value="40.0666072857" />
          <attvalue for="4" value="0.206896551724" />
          <attvalue for="5" value="4.08919992857" />
        </attvalues>
      </node>
      <node id="597" label="597">
        <attvalues>
          <attvalue for="0" value="597.0" />
          <attvalue for="1" value="0" />
          <attvalue for="2" value="15.0" />
          <attvalue for="3" value="39.809392" />
          <attvalue for="4" value="0.241379310345" />
          <attvalue for="5" value="2.738943" />
        </attvalues>
      </node>
      <node id="598" label="598">
        <attvalues>
          <attvalue for="0" value="598.0" />
          <attvalue for="1" value="2" />
          <attvalue for="2" value="15.0" />
          <attvalue for="3" value="38.9304888571" />
          <attvalue for="4" value="0.241379310345" />
          <attvalue for="5" value="1.35955235714" />
        </attvalues>
      </node>
      <node id="599" label="599">
        <attvalues>
          <attvalue for="0" value="599.0" />
          <attvalue for="1" value="2" />
          <attvalue for="2" value="4.0" />
          <attvalue for="3" value="39.0136248571" />
          <attvalue for="4" value="0.051724137931" />
          <attvalue for="5" value="1.58475514286" />
        </attvalues>
      </node>
      <node id="600" label="600">
        <attvalues>
          <attvalue for="0" value="600.0" />
          <attvalue for="1" value="1" />
          <attvalue for="2" value="13.0" />
          <attvalue for="3" value="39.9409021429" />
          <attvalue for="4" value="0.206896551724" />
          <attvalue for="5" value="4.13938014286" />
        </attvalues>
      </node>
      <node id="601" label="601">
        <attvalues>
          <attvalue for="0" value="601.0" />
          <attvalue for="1" value="0" />
          <attvalue for="2" value="35.0" />
          <attvalue for="3" value="39.7850917857" />
          <attvalue for="4" value="0.586206896552" />
          <attvalue for="5" value="2.8066375" />
        </attvalues>
      </node>
      <node id="602" label="602">
        <attvalues>
          <attvalue for="0" value="602.0" />
          <attvalue for="1" value="0" />
          <attvalue for="2" value="15.0" />
          <attvalue for="3" value="39.6913701429" />
          <attvalue for="4" value="0.241379310345" />
          <attvalue for="5" value="3.35056971429" />
        </attvalues>
      </node>
      <node id="603" label="603">
        <attvalues>
          <attvalue for="0" value="603.0" />
          <attvalue for="1" value="0" />
          <attvalue for="2" value="10.0" />
          <attvalue for="3" value="39.6135517857" />
          <attvalue for="4" value="0.155172413793" />
          <attvalue for="5" value="2.41490678571" />
        </attvalues>
      </node>
      <node id="604" label="604">
        <attvalues>
          <attvalue for="0" value="604.0" />
          <attvalue for="1" value="2" />
          <attvalue for="2" value="6.0" />
          <attvalue for="3" value="39.0461238571" />
          <attvalue for="4" value="0.0862068965517" />
          <attvalue for="5" value="1.35127614286" />
        </attvalues>
      </node>
      <node id="605" label="605">
        <attvalues>
          <attvalue for="0" value="605.0" />
          <attvalue for="1" value="0" />
          <attvalue for="2" value="12.0" />
          <attvalue for="3" value="39.5729347143" />
          <attvalue for="4" value="0.189655172414" />
          <attvalue for="5" value="3.21896814286" />
        </attvalues>
      </node>
      <node id="606" label="606">
        <attvalues>
          <attvalue for="0" value="606.0" />
          <attvalue for="1" value="0" />
          <attvalue for="2" value="9.0" />
          <attvalue for="3" value="39.8311160714" />
          <attvalue for="4" value="0.137931034483" />
          <attvalue for="5" value="3.09518592857" />
        </attvalues>
      </node>
      <node id="607" label="607">
        <attvalues>
          <attvalue for="0" value="607.0" />
          <attvalue for="1" value="0" />
          <attvalue for="2" value="10.0" />
          <attvalue for="3" value="39.6496671429" />
          <attvalue for="4" value="0.155172413793" />
          <attvalue for="5" value="2.56941978571" />
        </attvalues>
      </node>
      <node id="608" label="608">
        <attvalues>
          <attvalue for="0" value="608.0" />
          <attvalue for="1" value="1" />
          <attvalue for="2" value="11.0" />
          <attvalue for="3" value="39.896458" />
          <attvalue for="4" value="0.172413793103" />
          <attvalue for="5" value="4.25795942857" />
        </attvalues>
      </node>
      <node id="609" label="609">
        <attvalues>
          <attvalue for="0" value="609.0" />
          <attvalue for="1" value="0" />
          <attvalue for="2" value="13.0" />
          <attvalue for="3" value="39.7304135714" />
          <attvalue for="4" value="0.206896551724" />
          <attvalue for="5" value="3.30758785714" />
        </attvalues>
      </node>
      <node id="610" label="610">
        <attvalues>
          <attvalue for="0" value="610.0" />
          <attvalue for="1" value="0" />
          <attvalue for="2" value="10.0" />
          <attvalue for="3" value="39.8768636025" />
          <attvalue for="4" value="0.155172413793" />
          <attvalue for="5" value="2.91245742857" />
        </attvalues>
      </node>
      <node id="611" label="611">
        <attvalues>
          <attvalue for="0" value="611.0" />
          <attvalue for="1" value="0" />
          <attvalue for="2" value="10.0" />
          <attvalue for="3" value="39.5514012857" />
          <attvalue for="4" value="0.155172413793" />
          <attvalue for="5" value="2.69069807143" />
        </attvalues>
      </node>
      <node id="612" label="612">
        <attvalues>
          <attvalue for="0" value="612.0" />
          <attvalue for="1" value="0" />
          <attvalue for="2" value="8.0" />
          <attvalue for="3" value="39.7218519286" />
          <attvalue for="4" value="0.120689655172" />
          <attvalue for="5" value="2.66119221429" />
        </attvalues>
      </node>
      <node id="613" label="613">
        <attvalues>
          <attvalue for="0" value="613.0" />
          <attvalue for="1" value="0" />
          <attvalue for="2" value="12.0" />
          <attvalue for="3" value="39.8472621384" />
          <attvalue for="4" value="0.189655172414" />
          <attvalue for="5" value="2.98333178571" />
        </attvalues>
      </node>
      <node id="614" label="614">
        <attvalues>
          <attvalue for="0" value="614.0" />
          <attvalue for="1" value="2" />
          <attvalue for="2" value="9.0" />
          <attvalue for="3" value="39.0028653571" />
          <attvalue for="4" value="0.137931034483" />
          <attvalue for="5" value="1.29278185714" />
        </attvalues>
      </node>
      <node id="615" label="615">
        <attvalues>
          <attvalue for="0" value="615.0" />
          <attvalue for="1" value="0" />
          <attvalue for="2" value="6.0" />
          <attvalue for="3" value="39.6929856429" />
          <attvalue for="4" value="0.0862068965517" />
          <attvalue for="5" value="2.63919557143" />
        </attvalues>
      </node>
      <node id="616" label="616">
        <attvalues>
          <attvalue for="0" value="616.0" />
          <attvalue for="1" value="0" />
          <attvalue for="2" value="12.0" />
          <attvalue for="3" value="39.8179161429" />
          <attvalue for="4" value="0.189655172414" />
          <attvalue for="5" value="2.977067" />
        </attvalues>
      </node>
      <node id="617" label="617">
        <attvalues>
          <attvalue for="0" value="617.0" />
          <attvalue for="1" value="2" />
          <attvalue for="2" value="14.0" />
          <attvalue for="3" value="39.05781" />
          <attvalue for="4" value="0.224137931034" />
          <attvalue for="5" value="1.58232085714" />
        </attvalues>
      </node>
      <node id="618" label="618">
        <attvalues>
          <attvalue for="0" value="618.0" />
          <attvalue for="1" value="2" />
          <attvalue for="2" value="11.0" />
          <attvalue for="3" value="39.0787975714" />
          <attvalue for="4" value="0.172413793103" />
          <attvalue for="5" value="1.42138921429" />
        </attvalues>
      </node>
      <node id="619" label="619">
        <attvalues>
          <attvalue for="0" value="619.0" />
          <attvalue for="1" value="0" />
          <attvalue for="2" value="11.0" />
          <attvalue for="3" value="39.599164" />
          <attvalue for="4" value="0.172413793103" />
          <attvalue for="5" value="2.46589828571" />
        </attvalues>
      </node>
      <node id="620" label="620">
        <attvalues>
          <attvalue for="0" value="620.0" />
          <attvalue for="1" value="2" />
          <attvalue for="2" value="13.0" />
          <attvalue for="3" value="38.9916465" />
          <attvalue for="4" value="0.206896551724" />
          <attvalue for="5" value="1.575723" />
        </attvalues>
      </node>
      <node id="621" label="621">
        <attvalues>
          <attvalue for="0" value="621.0" />
          <attvalue for="1" value="2" />
          <attvalue for="2" value="12.0" />
          <attvalue for="3" value="38.9909171429" />
          <attvalue for="4" value="0.189655172414" />
          <attvalue for="5" value="1.54945964286" />
        </attvalues>
      </node>
      <node id="622" label="622">
        <attvalues>
          <attvalue for="0" value="622.0" />
          <attvalue for="1" value="5" />
          <attvalue for="2" value="9.0" />
          <attvalue for="3" value="39.1510266429" />
          <attvalue for="4" value="0.137931034483" />
          <attvalue for="5" value="2.93401692857" />
        </attvalues>
      </node>
      <node id="623" label="623">
        <attvalues>
          <attvalue for="0" value="623.0" />
          <attvalue for="1" value="0" />
          <attvalue for="2" value="12.0" />
          <attvalue for="3" value="39.7221731429" />
          <attvalue for="4" value="0.189655172414" />
          <attvalue for="5" value="2.90396371429" />
        </attvalues>
      </node>
      <node id="624" label="624">
        <attvalues>
          <attvalue for="0" value="624.0" />
          <attvalue for="1" value="0" />
          <attvalue for="2" value="12.0" />
          <attvalue for="3" value="39.8067375" />
          <attvalue for="4" value="0.189655172414" />
          <attvalue for="5" value="2.86788664286" />
        </attvalues>
      </node>
      <node id="625" label="625">
        <attvalues>
          <attvalue for="0" value="625.0" />
          <attvalue for="1" value="0" />
          <attvalue for="2" value="14.0" />
          <attvalue for="3" value="39.7807217143" />
          <attvalue for="4" value="0.224137931034" />
          <attvalue for="5" value="2.7224395" />
        </attvalues>
      </node>
      <node id="626" label="626">
        <attvalues>
          <attvalue for="0" value="626.0" />
          <attvalue for="1" value="0" />
          <attvalue for="2" value="14.0" />
          <attvalue for="3" value="39.8071292857" />
          <attvalue for="4" value="0.224137931034" />
          <attvalue for="5" value="2.77101157143" />
        </attvalues>
      </node>
      <node id="627" label="627">
        <attvalues>
          <attvalue for="0" value="627.0" />
          <attvalue for="1" value="1" />
          <attvalue for="2" value="7.0" />
          <attvalue for="3" value="39.9272495" />
          <attvalue for="4" value="0.103448275862" />
          <attvalue for="5" value="3.91225485714" />
        </attvalues>
      </node>
      <node id="628" label="628">
        <attvalues>
          <attvalue for="0" value="628.0" />
          <attvalue for="1" value="0" />
          <attvalue for="2" value="23.0" />
          <attvalue for="3" value="39.7396962143" />
          <attvalue for="4" value="0.379310344828" />
          <attvalue for="5" value="2.78545785714" />
        </attvalues>
      </node>
      <node id="629" label="629">
        <attvalues>
          <attvalue for="0" value="629.0" />
          <attvalue for="1" value="0" />
          <attvalue for="2" value="12.0" />
          <attvalue for="3" value="39.7620883571" />
          <attvalue for="4" value="0.189655172414" />
          <attvalue for="5" value="2.63610657143" />
        </attvalues>
      </node>
      <node id="630" label="630">
        <attvalues>
          <attvalue for="0" value="630.0" />
          <attvalue for="1" value="0" />
          <attvalue for="2" value="9.0" />
          <attvalue for="3" value="39.614825" />
          <attvalue for="4" value="0.137931034483" />
          <attvalue for="5" value="2.50251978571" />
        </attvalues>
      </node>
      <node id="631" label="631">
        <attvalues>
          <attvalue for="0" value="631.0" />
          <attvalue for="1" value="2" />
          <attvalue for="2" value="11.0" />
          <attvalue for="3" value="39.0507454286" />
          <attvalue for="4" value="0.172413793103" />
          <attvalue for="5" value="1.35151242857" />
        </attvalues>
      </node>
      <node id="632" label="632">
        <attvalues>
          <attvalue for="0" value="632.0" />
          <attvalue for="1" value="1" />
          <attvalue for="2" value="12.0" />
          <attvalue for="3" value="39.9301287143" />
          <attvalue for="4" value="0.189655172414" />
          <attvalue for="5" value="3.98981778571" />
        </attvalues>
      </node>
      <node id="633" label="633">
        <attvalues>
          <attvalue for="0" value="633.0" />
          <attvalue for="1" value="0" />
          <attvalue for="2" value="10.0" />
          <attvalue for="3" value="39.5671714286" />
          <attvalue for="4" value="0.155172413793" />
          <attvalue for="5" value="2.58222392857" />
        </attvalues>
      </node>
      <node id="634" label="634">
        <attvalues>
          <attvalue for="0" value="634.0" />
          <attvalue for="1" value="0" />
          <attvalue for="2" value="15.0" />
          <attvalue for="3" value="39.5035945" />
          <attvalue for="4" value="0.241379310345" />
          <attvalue for="5" value="3.28750185714" />
        </attvalues>
      </node>
      <node id="635" label="635">
        <attvalues>
          <attvalue for="0" value="635.0" />
          <attvalue for="1" value="0" />
          <attvalue for="2" value="11.0" />
          <attvalue for="3" value="39.8790531429" />
          <attvalue for="4" value="0.172413793103" />
          <attvalue for="5" value="2.96072007143" />
        </attvalues>
      </node>
      <node id="636" label="636">
        <attvalues>
          <attvalue for="0" value="636.0" />
          <attvalue for="1" value="0" />
          <attvalue for="2" value="8.0" />
          <attvalue for="3" value="39.6383991429" />
          <attvalue for="4" value="0.120689655172" />
          <attvalue for="5" value="3.41536614286" />
        </attvalues>
      </node>
      <node id="637" label="637">
        <attvalues>
          <attvalue for="0" value="637.0" />
          <attvalue for="1" value="0" />
          <attvalue for="2" value="12.0" />
          <attvalue for="3" value="39.7902416429" />
          <attvalue for="4" value="0.189655172414" />
          <attvalue for="5" value="2.94792435714" />
        </attvalues>
      </node>
      <node id="638" label="638">
        <attvalues>
          <attvalue for="0" value="638.0" />
          <attvalue for="1" value="0" />
          <attvalue for="2" value="16.0" />
          <attvalue for="3" value="39.660451" />
          <attvalue for="4" value="0.258620689655" />
          <attvalue for="5" value="2.76954914286" />
        </attvalues>
      </node>
      <node id="639" label="639">
        <attvalues>
          <attvalue for="0" value="639.0" />
          <attvalue for="1" value="0" />
          <attvalue for="2" value="12.0" />
          <attvalue for="3" value="39.9050600714" />
          <attvalue for="4" value="0.189655172414" />
          <attvalue for="5" value="3.06981028571" />
        </attvalues>
      </node>
      <node id="640" label="640">
        <attvalues>
          <attvalue for="0" value="640.0" />
          <attvalue for="1" value="0" />
          <attvalue for="2" value="11.0" />
          <attvalue for="3" value="39.5578228282" />
          <attvalue for="4" value="0.172413793103" />
          <attvalue for="5" value="3.36871021429" />
        </attvalues>
      </node>
      <node id="641" label="641">
        <attvalues>
          <attvalue for="0" value="641.0" />
          <attvalue for="1" value="0" />
          <attvalue for="2" value="13.0" />
          <attvalue for="3" value="39.6746952143" />
          <attvalue for="4" value="0.206896551724" />
          <attvalue for="5" value="2.58578307143" />
        </attvalues>
      </node>
      <node id="642" label="642">
        <attvalues>
          <attvalue for="0" value="642.0" />
          <attvalue for="1" value="0" />
          <attvalue for="2" value="9.0" />
          <attvalue for="3" value="39.4976079286" />
          <attvalue for="4" value="0.137931034483" />
          <attvalue for="5" value="2.75629571429" />
        </attvalues>
      </node>
      <node id="643" label="643">
        <attvalues>
          <attvalue for="0" value="643.0" />
          <attvalue for="1" value="2" />
          <attvalue for="2" value="10.0" />
          <attvalue for="3" value="39.0021373571" />
          <attvalue for="4" value="0.155172413793" />
          <attvalue for="5" value="1.57817835714" />
        </attvalues>
      </node>
      <node id="644" label="644">
        <attvalues>
          <attvalue for="0" value="644.0" />
          <attvalue for="1" value="2" />
          <attvalue for="2" value="7.0" />
          <attvalue for="3" value="38.8344116429" />
          <attvalue for="4" value="0.103448275862" />
          <attvalue for="5" value="1.40394978571" />
        </attvalues>
      </node>
      <node id="645" label="645">
        <attvalues>
          <attvalue for="0" value="645.0" />
          <attvalue for="1" value="0" />
          <attvalue for="2" value="10.0" />
          <attvalue for="3" value="39.9275321538" />
          <attvalue for="4" value="0.155172413793" />
          <attvalue for="5" value="3.04017223077" />
        </attvalues>
      </node>
      <node id="646" label="646">
        <attvalues>
          <attvalue for="0" value="646.0" />
          <attvalue for="1" value="0" />
          <attvalue for="2" value="13.0" />
          <attvalue for="3" value="39.7751118462" />
          <attvalue for="4" value="0.206896551724" />
          <attvalue for="5" value="2.72984669231" />
        </attvalues>
      </node>
      <node id="647" label="647">
        <attvalues>
          <attvalue for="0" value="647.0" />
          <attvalue for="1" value="1" />
          <attvalue for="2" value="11.0" />
          <attvalue for="3" value="40.0038797692" />
          <attvalue for="4" value="0.172413793103" />
          <attvalue for="5" value="3.80008538462" />
        </attvalues>
      </node>
      <node id="648" label="648">
        <attvalues>
          <attvalue for="0" value="648.0" />
          <attvalue for="1" value="0" />
          <attvalue for="2" value="11.0" />
          <attvalue for="3" value="39.277795263" />
          <attvalue for="4" value="0.172413793103" />
          <attvalue for="5" value="3.04267430769" />
        </attvalues>
      </node>
      <node id="649" label="649">
        <attvalues>
          <attvalue for="0" value="649.0" />
          <attvalue for="1" value="0" />
          <attvalue for="2" value="13.0" />
          <attvalue for="3" value="39.6369489231" />
          <attvalue for="4" value="0.206896551724" />
          <attvalue for="5" value="2.61559453846" />
        </attvalues>
      </node>
      <node id="650" label="650">
        <attvalues>
          <attvalue for="0" value="650.0" />
          <attvalue for="1" value="1" />
          <attvalue for="2" value="12.0" />
          <attvalue for="3" value="40.0096742308" />
          <attvalue for="4" value="0.189655172414" />
          <attvalue for="5" value="3.79632815385" />
        </attvalues>
      </node>
      <node id="651" label="651">
        <attvalues>
          <attvalue for="0" value="651.0" />
          <attvalue for="1" value="0" />
          <attvalue for="2" value="13.0" />
          <attvalue for="3" value="39.5808200769" />
          <attvalue for="4" value="0.206896551724" />
          <attvalue for="5" value="3.39600661538" />
        </attvalues>
      </node>
      <node id="652" label="652">
        <attvalues>
          <attvalue for="0" value="652.0" />
          <attvalue for="1" value="0" />
          <attvalue for="2" value="7.0" />
          <attvalue for="3" value="39.7170406923" />
          <attvalue for="4" value="0.103448275862" />
          <attvalue for="5" value="3.47260184615" />
        </attvalues>
      </node>
      <node id="653" label="653">
        <attvalues>
          <attvalue for="0" value="653.0" />
          <attvalue for="1" value="0" />
          <attvalue for="2" value="10.0" />
          <attvalue for="3" value="39.8761222308" />
          <attvalue for="4" value="0.155172413793" />
          <attvalue for="5" value="2.91784023077" />
        </attvalues>
      </node>
      <node id="654" label="654">
        <attvalues>
          <attvalue for="0" value="654.0" />
          <attvalue for="1" value="0" />
          <attvalue for="2" value="10.0" />
          <attvalue for="3" value="39.5800239231" />
          <attvalue for="4" value="0.155172413793" />
          <attvalue for="5" value="2.65578738462" />
        </attvalues>
      </node>
      <node id="655" label="655">
        <attvalues>
          <attvalue for="0" value="655.0" />
          <attvalue for="1" value="0" />
          <attvalue for="2" value="12.0" />
          <attvalue for="3" value="39.8750072308" />
          <attvalue for="4" value="0.189655172414" />
          <attvalue for="5" value="2.89736938462" />
        </attvalues>
      </node>
      <node id="656" label="656">
        <attvalues>
          <attvalue for="0" value="656.0" />
          <attvalue for="1" value="1" />
          <attvalue for="2" value="10.0" />
          <attvalue for="3" value="39.8418043896" />
          <attvalue for="4" value="0.155172413793" />
          <attvalue for="5" value="4.29513761538" />
        </attvalues>
      </node>
      <node id="657" label="657">
        <attvalues>
          <attvalue for="0" value="657.0" />
          <attvalue for="1" value="0" />
          <attvalue for="2" value="21.0" />
          <attvalue for="3" value="39.6977284615" />
          <attvalue for="4" value="0.344827586207" />
          <attvalue for="5" value="2.52613584615" />
        </attvalues>
      </node>
      <node id="658" label="658">
        <attvalues>
          <attvalue for="0" value="658.0" />
          <attvalue for="1" value="0" />
          <attvalue for="2" value="10.0" />
          <attvalue for="3" value="39.9180075385" />
          <attvalue for="4" value="0.155172413793" />
          <attvalue for="5" value="3.07300276923" />
        </attvalues>
      </node>
      <node id="659" label="659">
        <attvalues>
          <attvalue for="0" value="659.0" />
          <attvalue for="1" value="0" />
          <attvalue for="2" value="7.0" />
          <attvalue for="3" value="39.6780576154" />
          <attvalue for="4" value="0.103448275862" />
          <attvalue for="5" value="2.49566746154" />
        </attvalues>
      </node>
      <node id="660" label="660">
        <attvalues>
          <attvalue for="0" value="660.0" />
          <attvalue for="1" value="0" />
          <attvalue for="2" value="12.0" />
          <attvalue for="3" value="39.6535146923" />
          <attvalue for="4" value="0.189655172414" />
          <attvalue for="5" value="2.50557446154" />
        </attvalues>
      </node>
      <node id="661" label="661">
        <attvalues>
          <attvalue for="0" value="661.0" />
          <attvalue for="1" value="0" />
          <attvalue for="2" value="10.0" />
          <attvalue for="3" value="39.7580563077" />
          <attvalue for="4" value="0.155172413793" />
          <attvalue for="5" value="2.68637707692" />
        </attvalues>
      </node>
      <node id="662" label="662">
        <attvalues>
          <attvalue for="0" value="662.0" />
          <attvalue for="1" value="0" />
          <attvalue for="2" value="14.0" />
          <attvalue for="3" value="39.8373863846" />
          <attvalue for="4" value="0.224137931034" />
          <attvalue for="5" value="2.87689169231" />
        </attvalues>
      </node>
      <node id="663" label="663">
        <attvalues>
          <attvalue for="0" value="663.0" />
          <attvalue for="1" value="1" />
          <attvalue for="2" value="9.0" />
          <attvalue for="3" value="39.9087058462" />
          <attvalue for="4" value="0.137931034483" />
          <attvalue for="5" value="4.06784615385" />
        </attvalues>
      </node>
      <node id="664" label="664">
        <attvalues>
          <attvalue for="0" value="664.0" />
          <attvalue for="1" value="2" />
          <attvalue for="2" value="13.0" />
          <attvalue for="3" value="39.0366438462" />
          <attvalue for="4" value="0.206896551724" />
          <attvalue for="5" value="1.57466146154" />
        </attvalues>
      </node>
      <node id="665" label="665">
        <attvalues>
          <attvalue for="0" value="665.0" />
          <attvalue for="1" value="0" />
          <attvalue for="2" value="14.0" />
          <attvalue for="3" value="39.5803388462" />
          <attvalue for="4" value="0.224137931034" />
          <attvalue for="5" value="2.43039469231" />
        </attvalues>
      </node>
      <node id="666" label="666">
        <attvalues>
          <attvalue for="0" value="666.0" />
          <attvalue for="1" value="0" />
          <attvalue for="2" value="6.0" />
          <attvalue for="3" value="39.9107452308" />
          <attvalue for="4" value="0.0862068965517" />
          <attvalue for="5" value="3.07666792308" />
        </attvalues>
      </node>
      <node id="667" label="667">
        <attvalues>
          <attvalue for="0" value="667.0" />
          <attvalue for="1" value="6" />
          <attvalue for="2" value="12.0" />
          <attvalue for="3" value="39.5965694615" />
          <attvalue for="4" value="0.189655172414" />
          <attvalue for="5" value="3.03863592308" />
        </attvalues>
      </node>
      <node id="668" label="668">
        <attvalues>
          <attvalue for="0" value="668.0" />
          <attvalue for="1" value="2" />
          <attvalue for="2" value="13.0" />
          <attvalue for="3" value="38.8690453846" />
          <attvalue for="4" value="0.206896551724" />
          <attvalue for="5" value="1.31436584615" />
        </attvalues>
      </node>
      <node id="669" label="669">
        <attvalues>
          <attvalue for="0" value="669.0" />
          <attvalue for="1" value="0" />
          <attvalue for="2" value="10.0" />
          <attvalue for="3" value="39.7246" />
          <attvalue for="4" value="0.155172413793" />
          <attvalue for="5" value="2.77513876923" />
        </attvalues>
      </node>
      <node id="670" label="670">
        <attvalues>
          <attvalue for="0" value="670.0" />
          <attvalue for="1" value="0" />
          <attvalue for="2" value="13.0" />
          <attvalue for="3" value="39.6355216154" />
          <attvalue for="4" value="0.206896551724" />
          <attvalue for="5" value="2.52847215385" />
        </attvalues>
      </node>
      <node id="671" label="671">
        <attvalues>
          <attvalue for="0" value="671.0" />
          <attvalue for="1" value="0" />
          <attvalue for="2" value="13.0" />
          <attvalue for="3" value="39.5800660769" />
          <attvalue for="4" value="0.206896551724" />
          <attvalue for="5" value="2.61405823077" />
        </attvalues>
      </node>
      <node id="672" label="672">
        <attvalues>
          <attvalue for="0" value="672.0" />
          <attvalue for="1" value="0" />
          <attvalue for="2" value="11.0" />
          <attvalue for="3" value="39.6515313077" />
          <attvalue for="4" value="0.172413793103" />
          <attvalue for="5" value="2.57408646154" />
        </attvalues>
      </node>
      <node id="673" label="673">
        <attvalues>
          <attvalue for="0" value="673.0" />
          <attvalue for="1" value="0" />
          <attvalue for="2" value="7.0" />
          <attvalue for="3" value="39.6268561538" />
          <attvalue for="4" value="0.103448275862" />
          <attvalue for="5" value="2.63794923077" />
        </attvalues>
      </node>
      <node id="674" label="674">
        <attvalues>
          <attvalue for="0" value="674.0" />
          <attvalue for="1" value="0" />
          <attvalue for="2" value="13.0" />
          <attvalue for="3" value="39.68827" />
          <attvalue for="4" value="0.206896551724" />
          <attvalue for="5" value="2.60804492308" />
        </attvalues>
      </node>
      <node id="675" label="675">
        <attvalues>
          <attvalue for="0" value="675.0" />
          <attvalue for="1" value="0" />
          <attvalue for="2" value="12.0" />
          <attvalue for="3" value="39.8385850769" />
          <attvalue for="4" value="0.189655172414" />
          <attvalue for="5" value="3.16664846154" />
        </attvalues>
      </node>
      <node id="676" label="676">
        <attvalues>
          <attvalue for="0" value="676.0" />
          <attvalue for="1" value="1" />
          <attvalue for="2" value="8.0" />
          <attvalue for="3" value="39.8815826759" />
          <attvalue for="4" value="0.120689655172" />
          <attvalue for="5" value="4.25686946154" />
        </attvalues>
      </node>
      <node id="677" label="677">
        <attvalues>
          <attvalue for="0" value="677.0" />
          <attvalue for="1" value="2" />
          <attvalue for="2" value="11.0" />
          <attvalue for="3" value="39.0290404292" />
          <attvalue for="4" value="0.172413793103" />
          <attvalue for="5" value="1.31719169231" />
        </attvalues>
      </node>
      <node id="678" label="678">
        <attvalues>
          <attvalue for="0" value="678.0" />
          <attvalue for="1" value="0" />
          <attvalue for="2" value="13.0" />
          <attvalue for="3" value="39.4711093077" />
          <attvalue for="4" value="0.206896551724" />
          <attvalue for="5" value="2.51056661538" />
        </attvalues>
      </node>
      <node id="679" label="679">
        <attvalues>
          <attvalue for="0" value="679.0" />
          <attvalue for="1" value="0" />
          <attvalue for="2" value="9.0" />
          <attvalue for="3" value="39.5510416923" />
          <attvalue for="4" value="0.137931034483" />
          <attvalue for="5" value="2.62116123077" />
        </attvalues>
      </node>
      <node id="680" label="680">
        <attvalues>
          <attvalue for="0" value="680.0" />
          <attvalue for="1" value="0" />
          <attvalue for="2" value="13.0" />
          <attvalue for="3" value="39.5902790769" />
          <attvalue for="4" value="0.206896551724" />
          <attvalue for="5" value="2.36280584615" />
        </attvalues>
      </node>
      <node id="681" label="681">
        <attvalues>
          <attvalue for="0" value="681.0" />
          <attvalue for="1" value="0" />
          <attvalue for="2" value="10.0" />
          <attvalue for="3" value="39.6814716154" />
          <attvalue for="4" value="0.155172413793" />
          <attvalue for="5" value="2.50889053846" />
        </attvalues>
      </node>
      <node id="682" label="682">
        <attvalues>
          <attvalue for="0" value="682.0" />
          <attvalue for="1" value="0" />
          <attvalue for="2" value="11.0" />
          <attvalue for="3" value="39.7094468462" />
          <attvalue for="4" value="0.172413793103" />
          <attvalue for="5" value="2.68254215385" />
        </attvalues>
      </node>
      <node id="683" label="683">
        <attvalues>
          <attvalue for="0" value="683.0" />
          <attvalue for="1" value="0" />
          <attvalue for="2" value="10.0" />
          <attvalue for="3" value="39.7358094167" />
          <attvalue for="4" value="0.155172413793" />
          <attvalue for="5" value="2.68893425" />
        </attvalues>
      </node>
      <node id="684" label="684">
        <attvalues>
          <attvalue for="0" value="684.0" />
          <attvalue for="1" value="2" />
          <attvalue for="2" value="10.0" />
          <attvalue for="3" value="38.92592825" />
          <attvalue for="4" value="0.155172413793" />
          <attvalue for="5" value="1.38180066667" />
        </attvalues>
      </node>
      <node id="685" label="685">
        <attvalues>
          <attvalue for="0" value="685.0" />
          <attvalue for="1" value="1" />
          <attvalue for="2" value="9.0" />
          <attvalue for="3" value="39.9580275833" />
          <attvalue for="4" value="0.137931034483" />
          <attvalue for="5" value="4.1863325" />
        </attvalues>
      </node>
      <node id="686" label="686">
        <attvalues>
          <attvalue for="0" value="686.0" />
          <attvalue for="1" value="2" />
          <attvalue for="2" value="11.0" />
          <attvalue for="3" value="38.9612695833" />
          <attvalue for="4" value="0.172413793103" />
          <attvalue for="5" value="1.52827041667" />
        </attvalues>
      </node>
      <node id="687" label="687">
        <attvalues>
          <attvalue for="0" value="687.0" />
          <attvalue for="1" value="0" />
          <attvalue for="2" value="9.0" />
          <attvalue for="3" value="39.6625015" />
          <attvalue for="4" value="0.137931034483" />
          <attvalue for="5" value="2.60404433333" />
        </attvalues>
      </node>
      <node id="688" label="688">
        <attvalues>
          <attvalue for="0" value="688.0" />
          <attvalue for="1" value="2" />
          <attvalue for="2" value="9.0" />
          <attvalue for="3" value="38.9337985" />
          <attvalue for="4" value="0.137931034483" />
          <attvalue for="5" value="1.3735255" />
        </attvalues>
      </node>
      <node id="689" label="689">
        <attvalues>
          <attvalue for="0" value="689.0" />
          <attvalue for="1" value="0" />
          <attvalue for="2" value="13.0" />
          <attvalue for="3" value="39.7407615" />
          <attvalue for="4" value="0.206896551724" />
          <attvalue for="5" value="2.754778" />
        </attvalues>
      </node>
      <node id="690" label="690">
        <attvalues>
          <attvalue for="0" value="690.0" />
          <attvalue for="1" value="2" />
          <attvalue for="2" value="8.0" />
          <attvalue for="3" value="39.0857071667" />
          <attvalue for="4" value="0.120689655172" />
          <attvalue for="5" value="1.54963366667" />
        </attvalues>
      </node>
      <node id="691" label="691">
        <attvalues>
          <attvalue for="0" value="691.0" />
          <attvalue for="1" value="2" />
          <attvalue for="2" value="9.0" />
          <attvalue for="3" value="38.9685861667" />
          <attvalue for="4" value="0.137931034483" />
          <attvalue for="5" value="1.235922" />
        </attvalues>
      </node>
      <node id="692" label="692">
        <attvalues>
          <attvalue for="0" value="692.0" />
          <attvalue for="1" value="1" />
          <attvalue for="2" value="9.0" />
          <attvalue for="3" value="39.9738629167" />
          <attvalue for="4" value="0.137931034483" />
          <attvalue for="5" value="4.25281058333" />
        </attvalues>
      </node>
      <node id="693" label="693">
        <attvalues>
          <attvalue for="0" value="693.0" />
          <attvalue for="1" value="0" />
          <attvalue for="2" value="12.0" />
          <attvalue for="3" value="39.5115416667" />
          <attvalue for="4" value="0.189655172414" />
          <attvalue for="5" value="2.89302341667" />
        </attvalues>
      </node>
      <node id="694" label="694">
        <attvalues>
          <attvalue for="0" value="694.0" />
          <attvalue for="1" value="0" />
          <attvalue for="2" value="12.0" />
          <attvalue for="3" value="39.56586725" />
          <attvalue for="4" value="0.189655172414" />
          <attvalue for="5" value="2.3592775" />
        </attvalues>
      </node>
      <node id="695" label="695">
        <attvalues>
          <attvalue for="0" value="695.0" />
          <attvalue for="1" value="0" />
          <attvalue for="2" value="6.0" />
          <attvalue for="3" value="39.6983653333" />
          <attvalue for="4" value="0.0862068965517" />
          <attvalue for="5" value="2.53569241667" />
        </attvalues>
      </node>
      <node id="696" label="696">
        <attvalues>
          <attvalue for="0" value="696.0" />
          <attvalue for="1" value="2" />
          <attvalue for="2" value="10.0" />
          <attvalue for="3" value="38.9277965833" />
          <attvalue for="4" value="0.155172413793" />
          <attvalue for="5" value="1.40191225" />
        </attvalues>
      </node>
      <node id="697" label="697">
        <attvalues>
          <attvalue for="0" value="697.0" />
          <attvalue for="1" value="0" />
          <attvalue for="2" value="11.0" />
          <attvalue for="3" value="39.5304174167" />
          <attvalue for="4" value="0.172413793103" />
          <attvalue for="5" value="2.54695091667" />
        </attvalues>
      </node>
      <node id="698" label="698">
        <attvalues>
          <attvalue for="0" value="698.0" />
          <attvalue for="1" value="0" />
          <attvalue for="2" value="8.0" />
          <attvalue for="3" value="39.7699099167" />
          <attvalue for="4" value="0.120689655172" />
          <attvalue for="5" value="2.80712158333" />
        </attvalues>
      </node>
      <node id="699" label="699">
        <attvalues>
          <attvalue for="0" value="699.0" />
          <attvalue for="1" value="0" />
          <attvalue for="2" value="8.0" />
          <attvalue for="3" value="39.58788125" />
          <attvalue for="4" value="0.120689655172" />
          <attvalue for="5" value="2.56512258333" />
        </attvalues>
      </node>
      <node id="700" label="700">
        <attvalues>
          <attvalue for="0" value="700.0" />
          <attvalue for="1" value="0" />
          <attvalue for="2" value="12.0" />
          <attvalue for="3" value="39.5581626667" />
          <attvalue for="4" value="0.189655172414" />
          <attvalue for="5" value="2.60928841667" />
        </attvalues>
      </node>
      <node id="701" label="701">
        <attvalues>
          <attvalue for="0" value="701.0" />
          <attvalue for="1" value="0" />
          <attvalue for="2" value="10.0" />
          <attvalue for="3" value="39.6906125" />
          <attvalue for="4" value="0.155172413793" />
          <attvalue for="5" value="2.72107233333" />
        </attvalues>
      </node>
      <node id="702" label="702">
        <attvalues>
          <attvalue for="0" value="702.0" />
          <attvalue for="1" value="2" />
          <attvalue for="2" value="9.0" />
          <attvalue for="3" value="38.9132424672" />
          <attvalue for="4" value="0.137931034483" />
          <attvalue for="5" value="1.41672166667" />
        </attvalues>
      </node>
      <node id="703" label="703">
        <attvalues>
          <attvalue for="0" value="703.0" />
          <attvalue for="1" value="0" />
          <attvalue for="2" value="7.0" />
          <attvalue for="3" value="39.5905835833" />
          <attvalue for="4" value="0.103448275862" />
          <attvalue for="5" value="2.40446108333" />
        </attvalues>
      </node>
      <node id="704" label="704">
        <attvalues>
          <attvalue for="0" value="704.0" />
          <attvalue for="1" value="0" />
          <attvalue for="2" value="11.0" />
          <attvalue for="3" value="39.3227254167" />
          <attvalue for="4" value="0.172413793103" />
          <attvalue for="5" value="2.98744983333" />
        </attvalues>
      </node>
      <node id="705" label="705">
        <attvalues>
          <attvalue for="0" value="705.0" />
          <attvalue for="1" value="2" />
          <attvalue for="2" value="12.0" />
          <attvalue for="3" value="38.6936475" />
          <attvalue for="4" value="0.189655172414" />
          <attvalue for="5" value="1.39010566667" />
        </attvalues>
      </node>
      <node id="706" label="706">
        <attvalues>
          <attvalue for="0" value="706.0" />
          <attvalue for="1" value="1" />
          <attvalue for="2" value="12.0" />
          <attvalue for="3" value="39.9950475833" />
          <attvalue for="4" value="0.189655172414" />
          <attvalue for="5" value="4.23019491667" />
        </attvalues>
      </node>
      <node id="707" label="707">
        <attvalues>
          <attvalue for="0" value="707.0" />
          <attvalue for="1" value="0" />
          <attvalue for="2" value="12.0" />
          <attvalue for="3" value="39.8518081603" />
          <attvalue for="4" value="0.189655172414" />
          <attvalue for="5" value="2.95483825" />
        </attvalues>
      </node>
      <node id="708" label="708">
        <attvalues>
          <attvalue for="0" value="708.0" />
          <attvalue for="1" value="0" />
          <attvalue for="2" value="10.0" />
          <attvalue for="3" value="39.546289" />
          <attvalue for="4" value="0.155172413793" />
          <attvalue for="5" value="2.44284016667" />
        </attvalues>
      </node>
      <node id="709" label="709">
        <attvalues>
          <attvalue for="0" value="709.0" />
          <attvalue for="1" value="0" />
          <attvalue for="2" value="13.0" />
          <attvalue for="3" value="39.6983565" />
          <attvalue for="4" value="0.206896551724" />
          <attvalue for="5" value="2.71861783333" />
        </attvalues>
      </node>
      <node id="710" label="710">
        <attvalues>
          <attvalue for="0" value="710.0" />
          <attvalue for="1" value="1" />
          <attvalue for="2" value="11.0" />
          <attvalue for="3" value="40.0562806667" />
          <attvalue for="4" value="0.172413793103" />
          <attvalue for="5" value="3.89138175" />
        </attvalues>
      </node>
      <node id="711" label="711">
        <attvalues>
          <attvalue for="0" value="711.0" />
          <attvalue for="1" value="0" />
          <attvalue for="2" value="8.0" />
          <attvalue for="3" value="39.6508775833" />
          <attvalue for="4" value="0.120689655172" />
          <attvalue for="5" value="2.52219475" />
        </attvalues>
      </node>
      <node id="712" label="712">
        <attvalues>
          <attvalue for="0" value="712.0" />
          <attvalue for="1" value="0" />
          <attvalue for="2" value="9.0" />
          <attvalue for="3" value="39.89024525" />
          <attvalue for="4" value="0.137931034483" />
          <attvalue for="5" value="3.00912408333" />
        </attvalues>
      </node>
      <node id="713" label="713">
        <attvalues>
          <attvalue for="0" value="713.0" />
          <attvalue for="1" value="0" />
          <attvalue for="2" value="13.0" />
          <attvalue for="3" value="39.6358408333" />
          <attvalue for="4" value="0.206896551724" />
          <attvalue for="5" value="2.43237908333" />
        </attvalues>
      </node>
      <node id="714" label="714">
        <attvalues>
          <attvalue for="0" value="714.0" />
          <attvalue for="1" value="7" />
          <attvalue for="2" value="5.0" />
          <attvalue for="3" value="39.6148280833" />
          <attvalue for="4" value="0.0689655172414" />
          <attvalue for="5" value="2.773509" />
        </attvalues>
      </node>
      <node id="715" label="715">
        <attvalues>
          <attvalue for="0" value="715.0" />
          <attvalue for="1" value="2" />
          <attvalue for="2" value="7.0" />
          <attvalue for="3" value="39.0345943333" />
          <attvalue for="4" value="0.103448275862" />
          <attvalue for="5" value="1.61593558333" />
        </attvalues>
      </node>
      <node id="716" label="716">
        <attvalues>
          <attvalue for="0" value="716.0" />
          <attvalue for="1" value="0" />
          <attvalue for="2" value="8.0" />
          <attvalue for="3" value="39.60606325" />
          <attvalue for="4" value="0.120689655172" />
          <attvalue for="5" value="2.39008658333" />
        </attvalues>
      </node>
      <node id="717" label="717">
        <attvalues>
          <attvalue for="0" value="717.0" />
          <attvalue for="1" value="0" />
          <attvalue for="2" value="10.0" />
          <attvalue for="3" value="39.5867324167" />
          <attvalue for="4" value="0.155172413793" />
          <attvalue for="5" value="3.386759" />
        </attvalues>
      </node>
      <node id="718" label="718">
        <attvalues>
          <attvalue for="0" value="718.0" />
          <attvalue for="1" value="0" />
          <attvalue for="2" value="10.0" />
          <attvalue for="3" value="39.8462520833" />
          <attvalue for="4" value="0.155172413793" />
          <attvalue for="5" value="3.131529" />
        </attvalues>
      </node>
      <node id="719" label="719">
        <attvalues>
          <attvalue for="0" value="719.0" />
          <attvalue for="1" value="2" />
          <attvalue for="2" value="11.0" />
          <attvalue for="3" value="39.0915796667" />
          <attvalue for="4" value="0.172413793103" />
          <attvalue for="5" value="1.48904983333" />
        </attvalues>
      </node>
      <node id="720" label="720">
        <attvalues>
          <attvalue for="0" value="720.0" />
          <attvalue for="1" value="1" />
          <attvalue for="2" value="5.0" />
          <attvalue for="3" value="39.9430105833" />
          <attvalue for="4" value="0.0689655172414" />
          <attvalue for="5" value="4.25183708333" />
        </attvalues>
      </node>
      <node id="721" label="721">
        <attvalues>
          <attvalue for="0" value="721.0" />
          <attvalue for="1" value="0" />
          <attvalue for="2" value="8.0" />
          <attvalue for="3" value="39.7568825" />
          <attvalue for="4" value="0.120689655172" />
          <attvalue for="5" value="2.69225166667" />
        </attvalues>
      </node>
      <node id="722" label="722">
        <attvalues>
          <attvalue for="0" value="722.0" />
          <attvalue for="1" value="0" />
          <attvalue for="2" value="10.0" />
          <attvalue for="3" value="39.77628275" />
          <attvalue for="4" value="0.155172413793" />
          <attvalue for="5" value="2.666829" />
        </attvalues>
      </node>
      <node id="723" label="723">
        <attvalues>
          <attvalue for="0" value="723.0" />
          <attvalue for="1" value="0" />
          <attvalue for="2" value="9.0" />
          <attvalue for="3" value="39.6171755833" />
          <attvalue for="4" value="0.137931034483" />
          <attvalue for="5" value="2.97525833333" />
        </attvalues>
      </node>
      <node id="724" label="724">
        <attvalues>
          <attvalue for="0" value="724.0" />
          <attvalue for="1" value="0" />
          <attvalue for="2" value="11.0" />
          <attvalue for="3" value="39.71983175" />
          <attvalue for="4" value="0.172413793103" />
          <attvalue for="5" value="2.78051308333" />
        </attvalues>
      </node>
      <node id="725" label="725">
        <attvalues>
          <attvalue for="0" value="725.0" />
          <attvalue for="1" value="0" />
          <attvalue for="2" value="11.0" />
          <attvalue for="3" value="39.795228" />
          <attvalue for="4" value="0.172413793103" />
          <attvalue for="5" value="2.94100591667" />
        </attvalues>
      </node>
      <node id="726" label="726">
        <attvalues>
          <attvalue for="0" value="726.0" />
          <attvalue for="1" value="0" />
          <attvalue for="2" value="9.0" />
          <attvalue for="3" value="39.6938275" />
          <attvalue for="4" value="0.137931034483" />
          <attvalue for="5" value="2.6438185" />
        </attvalues>
      </node>
      <node id="727" label="727">
        <attvalues>
          <attvalue for="0" value="727.0" />
          <attvalue for="1" value="0" />
          <attvalue for="2" value="11.0" />
          <attvalue for="3" value="39.74198725" />
          <attvalue for="4" value="0.172413793103" />
          <attvalue for="5" value="3.35304258333" />
        </attvalues>
      </node>
      <node id="728" label="728">
        <attvalues>
          <attvalue for="0" value="728.0" />
          <attvalue for="1" value="0" />
          <attvalue for="2" value="11.0" />
          <attvalue for="3" value="39.362162" />
          <attvalue for="4" value="0.172413793103" />
          <attvalue for="5" value="2.81413781818" />
        </attvalues>
      </node>
      <node id="729" label="729">
        <attvalues>
          <attvalue for="0" value="729.0" />
          <attvalue for="1" value="0" />
          <attvalue for="2" value="8.0" />
          <attvalue for="3" value="39.6170214545" />
          <attvalue for="4" value="0.120689655172" />
          <attvalue for="5" value="2.628638" />
        </attvalues>
      </node>
      <node id="730" label="730">
        <attvalues>
          <attvalue for="0" value="730.0" />
          <attvalue for="1" value="0" />
          <attvalue for="2" value="8.0" />
          <attvalue for="3" value="39.7144115455" />
          <attvalue for="4" value="0.120689655172" />
          <attvalue for="5" value="2.67830827273" />
        </attvalues>
      </node>
      <node id="731" label="731">
        <attvalues>
          <attvalue for="0" value="731.0" />
          <attvalue for="1" value="1" />
          <attvalue for="2" value="12.0" />
          <attvalue for="3" value="39.9284863636" />
          <attvalue for="4" value="0.189655172414" />
          <attvalue for="5" value="4.02942890909" />
        </attvalues>
      </node>
      <node id="732" label="732">
        <attvalues>
          <attvalue for="0" value="732.0" />
          <attvalue for="1" value="0" />
          <attvalue for="2" value="8.0" />
          <attvalue for="3" value="39.8974114545" />
          <attvalue for="4" value="0.120689655172" />
          <attvalue for="5" value="2.96495390909" />
        </attvalues>
      </node>
      <node id="733" label="733">
        <attvalues>
          <attvalue for="0" value="733.0" />
          <attvalue for="1" value="1" />
          <attvalue for="2" value="8.0" />
          <attvalue for="3" value="40.0521703636" />
          <attvalue for="4" value="0.120689655172" />
          <attvalue for="5" value="3.96860745455" />
        </attvalues>
      </node>
      <node id="734" label="734">
        <attvalues>
          <attvalue for="0" value="734.0" />
          <attvalue for="1" value="0" />
          <attvalue for="2" value="9.0" />
          <attvalue for="3" value="39.639853" />
          <attvalue for="4" value="0.137931034483" />
          <attvalue for="5" value="2.59934463636" />
        </attvalues>
      </node>
      <node id="735" label="735">
        <attvalues>
          <attvalue for="0" value="735.0" />
          <attvalue for="1" value="0" />
          <attvalue for="2" value="7.0" />
          <attvalue for="3" value="39.8247662727" />
          <attvalue for="4" value="0.103448275862" />
          <attvalue for="5" value="2.74967263636" />
        </attvalues>
      </node>
      <node id="736" label="736">
        <attvalues>
          <attvalue for="0" value="736.0" />
          <attvalue for="1" value="1" />
          <attvalue for="2" value="6.0" />
          <attvalue for="3" value="39.9226044545" />
          <attvalue for="4" value="0.0862068965517" />
          <attvalue for="5" value="3.85781372727" />
        </attvalues>
      </node>
      <node id="737" label="737">
        <attvalues>
          <attvalue for="0" value="737.0" />
          <attvalue for="1" value="2" />
          <attvalue for="2" value="9.0" />
          <attvalue for="3" value="38.8799041818" />
          <attvalue for="4" value="0.137931034483" />
          <attvalue for="5" value="1.26629327273" />
        </attvalues>
      </node>
      <node id="738" label="738">
        <attvalues>
          <attvalue for="0" value="738.0" />
          <attvalue for="1" value="0" />
          <attvalue for="2" value="7.0" />
          <attvalue for="3" value="39.8131116364" />
          <attvalue for="4" value="0.103448275862" />
          <attvalue for="5" value="2.79771945455" />
        </attvalues>
      </node>
      <node id="739" label="739">
        <attvalues>
          <attvalue for="0" value="739.0" />
          <attvalue for="1" value="0" />
          <attvalue for="2" value="13.0" />
          <attvalue for="3" value="39.4977727273" />
          <attvalue for="4" value="0.206896551724" />
          <attvalue for="5" value="2.88771809091" />
        </attvalues>
      </node>
      <node id="740" label="740">
        <attvalues>
          <attvalue for="0" value="740.0" />
          <attvalue for="1" value="2" />
          <attvalue for="2" value="10.0" />
          <attvalue for="3" value="38.9126005455" />
          <attvalue for="4" value="0.155172413793" />
          <attvalue for="5" value="1.22462654545" />
        </attvalues>
      </node>
      <node id="741" label="741">
        <attvalues>
          <attvalue for="0" value="741.0" />
          <attvalue for="1" value="0" />
          <attvalue for="2" value="10.0" />
          <attvalue for="3" value="39.6017992727" />
          <attvalue for="4" value="0.155172413793" />
          <attvalue for="5" value="2.41818763636" />
        </attvalues>
      </node>
      <node id="742" label="742">
        <attvalues>
          <attvalue for="0" value="742.0" />
          <attvalue for="1" value="0" />
          <attvalue for="2" value="18.0" />
          <attvalue for="3" value="39.6101301818" />
          <attvalue for="4" value="0.293103448276" />
          <attvalue for="5" value="2.59984445455" />
        </attvalues>
      </node>
      <node id="743" label="743">
        <attvalues>
          <attvalue for="0" value="743.0" />
          <attvalue for="1" value="0" />
          <attvalue for="2" value="13.0" />
          <attvalue for="3" value="39.63516" />
          <attvalue for="4" value="0.206896551724" />
          <attvalue for="5" value="2.56023436364" />
        </attvalues>
      </node>
      <node id="744" label="744">
        <attvalues>
          <attvalue for="0" value="744.0" />
          <attvalue for="1" value="1" />
          <attvalue for="2" value="15.0" />
          <attvalue for="3" value="39.9045338182" />
          <attvalue for="4" value="0.241379310345" />
          <attvalue for="5" value="4.071227" />
        </attvalues>
      </node>
      <node id="745" label="745">
        <attvalues>
          <attvalue for="0" value="745.0" />
          <attvalue for="1" value="0" />
          <attvalue for="2" value="11.0" />
          <attvalue for="3" value="39.7323589091" />
          <attvalue for="4" value="0.172413793103" />
          <attvalue for="5" value="2.87125909091" />
        </attvalues>
      </node>
      <node id="746" label="746">
        <attvalues>
          <attvalue for="0" value="746.0" />
          <attvalue for="1" value="0" />
          <attvalue for="2" value="7.0" />
          <attvalue for="3" value="39.282666" />
          <attvalue for="4" value="0.103448275862" />
          <attvalue for="5" value="3.08632190909" />
        </attvalues>
      </node>
      <node id="747" label="747">
        <attvalues>
          <attvalue for="0" value="747.0" />
          <attvalue for="1" value="0" />
          <attvalue for="2" value="9.0" />
          <attvalue for="3" value="39.6688451818" />
          <attvalue for="4" value="0.137931034483" />
          <attvalue for="5" value="2.514583" />
        </attvalues>
      </node>
      <node id="748" label="748">
        <attvalues>
          <attvalue for="0" value="748.0" />
          <attvalue for="1" value="0" />
          <attvalue for="2" value="11.0" />
          <attvalue for="3" value="39.740637" />
          <attvalue for="4" value="0.172413793103" />
          <attvalue for="5" value="2.76534972727" />
        </attvalues>
      </node>
      <node id="749" label="749">
        <attvalues>
          <attvalue for="0" value="749.0" />
          <attvalue for="1" value="0" />
          <attvalue for="2" value="12.0" />
          <attvalue for="3" value="39.5472775455" />
          <attvalue for="4" value="0.189655172414" />
          <attvalue for="5" value="2.69585845455" />
        </attvalues>
      </node>
      <node id="750" label="750">
        <attvalues>
          <attvalue for="0" value="750.0" />
          <attvalue for="1" value="0" />
          <attvalue for="2" value="9.0" />
          <attvalue for="3" value="39.8466290909" />
          <attvalue for="4" value="0.137931034483" />
          <attvalue for="5" value="2.99620772727" />
        </attvalues>
      </node>
      <node id="751" label="751">
        <attvalues>
          <attvalue for="0" value="751.0" />
          <attvalue for="1" value="0" />
          <attvalue for="2" value="5.0" />
          <attvalue for="3" value="39.2787004545" />
          <attvalue for="4" value="0.0689655172414" />
          <attvalue for="5" value="3.08202845455" />
        </attvalues>
      </node>
      <node id="752" label="752">
        <attvalues>
          <attvalue for="0" value="752.0" />
          <attvalue for="1" value="0" />
          <attvalue for="2" value="9.0" />
          <attvalue for="3" value="39.5453951818" />
          <attvalue for="4" value="0.137931034483" />
          <attvalue for="5" value="3.33915527273" />
        </attvalues>
      </node>
      <node id="753" label="753">
        <attvalues>
          <attvalue for="0" value="753.0" />
          <attvalue for="1" value="1" />
          <attvalue for="2" value="11.0" />
          <attvalue for="3" value="39.8815977273" />
          <attvalue for="4" value="0.172413793103" />
          <attvalue for="5" value="4.28608354545" />
        </attvalues>
      </node>
      <node id="754" label="754">
        <attvalues>
          <attvalue for="0" value="754.0" />
          <attvalue for="1" value="0" />
          <attvalue for="2" value="10.0" />
          <attvalue for="3" value="39.5493010909" />
          <attvalue for="4" value="0.155172413793" />
          <attvalue for="5" value="2.59542845455" />
        </attvalues>
      </node>
      <node id="755" label="755">
        <attvalues>
          <attvalue for="0" value="755.0" />
          <attvalue for="1" value="2" />
          <attvalue for="2" value="12.0" />
          <attvalue for="3" value="38.9220995455" />
          <attvalue for="4" value="0.189655172414" />
          <attvalue for="5" value="1.41750427273" />
        </attvalues>
      </node>
      <node id="756" label="756">
        <attvalues>
          <attvalue for="0" value="756.0" />
          <attvalue for="1" value="0" />
          <attvalue for="2" value="9.0" />
          <attvalue for="3" value="39.429349" />
          <attvalue for="4" value="0.137931034483" />
          <attvalue for="5" value="3.27263709091" />
        </attvalues>
      </node>
      <node id="757" label="757">
        <attvalues>
          <attvalue for="0" value="757.0" />
          <attvalue for="1" value="0" />
          <attvalue for="2" value="9.0" />
          <attvalue for="3" value="39.4266840909" />
          <attvalue for="4" value="0.137931034483" />
          <attvalue for="5" value="3.26507963636" />
        </attvalues>
      </node>
      <node id="758" label="758">
        <attvalues>
          <attvalue for="0" value="758.0" />
          <attvalue for="1" value="1" />
          <attvalue for="2" value="10.0" />
          <attvalue for="3" value="39.9774948182" />
          <attvalue for="4" value="0.155172413793" />
          <attvalue for="5" value="3.969204" />
        </attvalues>
      </node>
      <node id="759" label="759">
        <attvalues>
          <attvalue for="0" value="759.0" />
          <attvalue for="1" value="2" />
          <attvalue for="2" value="7.0" />
          <attvalue for="3" value="38.9394563636" />
          <attvalue for="4" value="0.103448275862" />
          <attvalue for="5" value="1.28826045455" />
        </attvalues>
      </node>
      <node id="760" label="760">
        <attvalues>
          <attvalue for="0" value="760.0" />
          <attvalue for="1" value="0" />
          <attvalue for="2" value="9.0" />
          <attvalue for="3" value="39.7080596364" />
          <attvalue for="4" value="0.137931034483" />
          <attvalue for="5" value="3.457897" />
        </attvalues>
      </node>
      <node id="761" label="761">
        <attvalues>
          <attvalue for="0" value="761.0" />
          <attvalue for="1" value="2" />
          <attvalue for="2" value="4.0" />
          <attvalue for="3" value="38.8901536138" />
          <attvalue for="4" value="0.051724137931" />
          <attvalue for="5" value="1.40774218182" />
        </attvalues>
      </node>
      <node id="762" label="762">
        <attvalues>
          <attvalue for="0" value="762.0" />
          <attvalue for="1" value="8" />
          <attvalue for="2" value="7.0" />
          <attvalue for="3" value="39.5952286364" />
          <attvalue for="4" value="0.103448275862" />
          <attvalue for="5" value="3.08717181818" />
        </attvalues>
      </node>
      <node id="763" label="763">
        <attvalues>
          <attvalue for="0" value="763.0" />
          <attvalue for="1" value="2" />
          <attvalue for="2" value="7.0" />
          <attvalue for="3" value="38.9486318182" />
          <attvalue for="4" value="0.103448275862" />
          <attvalue for="5" value="1.22863609091" />
        </attvalues>
      </node>
      <node id="764" label="764">
        <attvalues>
          <attvalue for="0" value="764.0" />
          <attvalue for="1" value="0" />
          <attvalue for="2" value="9.0" />
          <attvalue for="3" value="39.7378488182" />
          <attvalue for="4" value="0.137931034483" />
          <attvalue for="5" value="3.28019218182" />
        </attvalues>
      </node>
      <node id="765" label="765">
        <attvalues>
          <attvalue for="0" value="765.0" />
          <attvalue for="1" value="2" />
          <attvalue for="2" value="11.0" />
          <attvalue for="3" value="39.0800952727" />
          <attvalue for="4" value="0.172413793103" />
          <attvalue for="5" value="1.58010263636" />
        </attvalues>
      </node>
      <node id="766" label="766">
        <attvalues>
          <attvalue for="0" value="766.0" />
          <attvalue for="1" value="0" />
          <attvalue for="2" value="12.0" />
          <attvalue for="3" value="39.7004040417" />
          <attvalue for="4" value="0.189655172414" />
          <attvalue for="5" value="2.65070827273" />
        </attvalues>
      </node>
      <node id="767" label="767">
        <attvalues>
          <attvalue for="0" value="767.0" />
          <attvalue for="1" value="2" />
          <attvalue for="2" value="9.0" />
          <attvalue for="3" value="38.9854779091" />
          <attvalue for="4" value="0.137931034483" />
          <attvalue for="5" value="1.31887790909" />
        </attvalues>
      </node>
      <node id="768" label="768">
        <attvalues>
          <attvalue for="0" value="768.0" />
          <attvalue for="1" value="2" />
          <attvalue for="2" value="9.0" />
          <attvalue for="3" value="39.0016109091" />
          <attvalue for="4" value="0.137931034483" />
          <attvalue for="5" value="1.44473736364" />
        </attvalues>
      </node>
      <node id="769" label="769">
        <attvalues>
          <attvalue for="0" value="769.0" />
          <attvalue for="1" value="0" />
          <attvalue for="2" value="8.0" />
          <attvalue for="3" value="39.366110788" />
          <attvalue for="4" value="0.120689655172" />
          <attvalue for="5" value="2.87999990909" />
        </attvalues>
      </node>
      <node id="770" label="770">
        <attvalues>
          <attvalue for="0" value="770.0" />
          <attvalue for="1" value="1" />
          <attvalue for="2" value="11.0" />
          <attvalue for="3" value="39.9316552727" />
          <attvalue for="4" value="0.172413793103" />
          <attvalue for="5" value="3.82320327273" />
        </attvalues>
      </node>
      <node id="771" label="771">
        <attvalues>
          <attvalue for="0" value="771.0" />
          <attvalue for="1" value="2" />
          <attvalue for="2" value="10.0" />
          <attvalue for="3" value="38.9135919091" />
          <attvalue for="4" value="0.155172413793" />
          <attvalue for="5" value="1.276737" />
        </attvalues>
      </node>
      <node id="772" label="772">
        <attvalues>
          <attvalue for="0" value="772.0" />
          <attvalue for="1" value="0" />
          <attvalue for="2" value="8.0" />
          <attvalue for="3" value="39.6176652727" />
          <attvalue for="4" value="0.120689655172" />
          <attvalue for="5" value="2.40653736364" />
        </attvalues>
      </node>
      <node id="773" label="773">
        <attvalues>
          <attvalue for="0" value="773.0" />
          <attvalue for="1" value="0" />
          <attvalue for="2" value="10.0" />
          <attvalue for="3" value="39.6321823636" />
          <attvalue for="4" value="0.155172413793" />
          <attvalue for="5" value="2.44557" />
        </attvalues>
      </node>
      <node id="774" label="774">
        <attvalues>
          <attvalue for="0" value="774.0" />
          <attvalue for="1" value="0" />
          <attvalue for="2" value="13.0" />
          <attvalue for="3" value="39.7787544545" />
          <attvalue for="4" value="0.206896551724" />
          <attvalue for="5" value="2.70509981818" />
        </attvalues>
      </node>
      <node id="775" label="775">
        <attvalues>
          <attvalue for="0" value="775.0" />
          <attvalue for="1" value="0" />
          <attvalue for="2" value="13.0" />
          <attvalue for="3" value="39.644145" />
          <attvalue for="4" value="0.206896551724" />
          <attvalue for="5" value="2.47594527273" />
        </attvalues>
      </node>
      <node id="776" label="776">
        <attvalues>
          <attvalue for="0" value="776.0" />
          <attvalue for="1" value="2" />
          <attvalue for="2" value="10.0" />
          <attvalue for="3" value="38.8495653636" />
          <attvalue for="4" value="0.155172413793" />
          <attvalue for="5" value="1.40168145455" />
        </attvalues>
      </node>
      <node id="777" label="777">
        <attvalues>
          <attvalue for="0" value="777.0" />
          <attvalue for="1" value="0" />
          <attvalue for="2" value="9.0" />
          <attvalue for="3" value="39.9205382727" />
          <attvalue for="4" value="0.137931034483" />
          <attvalue for="5" value="3.03184190909" />
        </attvalues>
      </node>
      <node id="778" label="778">
        <attvalues>
          <attvalue for="0" value="778.0" />
          <attvalue for="1" value="0" />
          <attvalue for="2" value="11.0" />
          <attvalue for="3" value="39.8173154545" />
          <attvalue for="4" value="0.172413793103" />
          <attvalue for="5" value="2.93176581818" />
        </attvalues>
      </node>
      <node id="779" label="779">
        <attvalues>
          <attvalue for="0" value="779.0" />
          <attvalue for="1" value="0" />
          <attvalue for="2" value="11.0" />
          <attvalue for="3" value="39.6910996364" />
          <attvalue for="4" value="0.172413793103" />
          <attvalue for="5" value="2.55470618182" />
        </attvalues>
      </node>
      <node id="780" label="780">
        <attvalues>
          <attvalue for="0" value="780.0" />
          <attvalue for="1" value="1" />
          <attvalue for="2" value="9.0" />
          <attvalue for="3" value="39.9251401" />
          <attvalue for="4" value="0.137931034483" />
          <attvalue for="5" value="3.823424" />
        </attvalues>
      </node>
      <node id="781" label="781">
        <attvalues>
          <attvalue for="0" value="781.0" />
          <attvalue for="1" value="0" />
          <attvalue for="2" value="8.0" />
          <attvalue for="3" value="39.9250548" />
          <attvalue for="4" value="0.120689655172" />
          <attvalue for="5" value="3.1510108" />
        </attvalues>
      </node>
      <node id="782" label="782">
        <attvalues>
          <attvalue for="0" value="782.0" />
          <attvalue for="1" value="1" />
          <attvalue for="2" value="11.0" />
          <attvalue for="3" value="40.0551521" />
          <attvalue for="4" value="0.172413793103" />
          <attvalue for="5" value="4.0418522" />
        </attvalues>
      </node>
      <node id="783" label="783">
        <attvalues>
          <attvalue for="0" value="783.0" />
          <attvalue for="1" value="0" />
          <attvalue for="2" value="9.0" />
          <attvalue for="3" value="39.5014063" />
          <attvalue for="4" value="0.137931034483" />
          <attvalue for="5" value="2.8955413" />
        </attvalues>
      </node>
      <node id="784" label="784">
        <attvalues>
          <attvalue for="0" value="784.0" />
          <attvalue for="1" value="1" />
          <attvalue for="2" value="7.0" />
          <attvalue for="3" value="39.883214" />
          <attvalue for="4" value="0.103448275862" />
          <attvalue for="5" value="4.2663339" />
        </attvalues>
      </node>
      <node id="785" label="785">
        <attvalues>
          <attvalue for="0" value="785.0" />
          <attvalue for="1" value="1" />
          <attvalue for="2" value="8.0" />
          <attvalue for="3" value="39.9080688" />
          <attvalue for="4" value="0.120689655172" />
          <attvalue for="5" value="4.0540025" />
        </attvalues>
      </node>
      <node id="786" label="786">
        <attvalues>
          <attvalue for="0" value="786.0" />
          <attvalue for="1" value="2" />
          <attvalue for="2" value="9.0" />
          <attvalue for="3" value="38.9189904" />
          <attvalue for="4" value="0.137931034483" />
          <attvalue for="5" value="1.2864668" />
        </attvalues>
      </node>
      <node id="787" label="787">
        <attvalues>
          <attvalue for="0" value="787.0" />
          <attvalue for="1" value="0" />
          <attvalue for="2" value="10.0" />
          <attvalue for="3" value="39.469057" />
          <attvalue for="4" value="0.155172413793" />
          <attvalue for="5" value="3.2804394" />
        </attvalues>
      </node>
      <node id="788" label="788">
        <attvalues>
          <attvalue for="0" value="788.0" />
          <attvalue for="1" value="0" />
          <attvalue for="2" value="10.0" />
          <attvalue for="3" value="39.5999479" />
          <attvalue for="4" value="0.155172413793" />
          <attvalue for="5" value="2.6305626" />
        </attvalues>
      </node>
      <node id="789" label="789">
        <attvalues>
          <attvalue for="0" value="789.0" />
          <attvalue for="1" value="0" />
          <attvalue for="2" value="9.0" />
          <attvalue for="3" value="39.5782236" />
          <attvalue for="4" value="0.137931034483" />
          <attvalue for="5" value="2.6268573" />
        </attvalues>
      </node>
      <node id="790" label="790">
        <attvalues>
          <attvalue for="0" value="790.0" />
          <attvalue for="1" value="0" />
          <attvalue for="2" value="11.0" />
          <attvalue for="3" value="39.8428493" />
          <attvalue for="4" value="0.172413793103" />
          <attvalue for="5" value="2.9398205" />
        </attvalues>
      </node>
      <node id="791" label="791">
        <attvalues>
          <attvalue for="0" value="791.0" />
          <attvalue for="1" value="0" />
          <attvalue for="2" value="15.0" />
          <attvalue for="3" value="39.740398" />
          <attvalue for="4" value="0.241379310345" />
          <attvalue for="5" value="3.3240363" />
        </attvalues>
      </node>
      <node id="792" label="792">
        <attvalues>
          <attvalue for="0" value="792.0" />
          <attvalue for="1" value="0" />
          <attvalue for="2" value="2.0" />
          <attvalue for="3" value="39.5801155" />
          <attvalue for="4" value="0.0172413793103" />
          <attvalue for="5" value="2.4145722" />
        </attvalues>
      </node>
      <node id="793" label="793">
        <attvalues>
          <attvalue for="0" value="793.0" />
          <attvalue for="1" value="1" />
          <attvalue for="2" value="5.0" />
          <attvalue for="3" value="39.9553151" />
          <attvalue for="4" value="0.0689655172414" />
          <attvalue for="5" value="3.9620222" />
        </attvalues>
      </node>
      <node id="794" label="794">
        <attvalues>
          <attvalue for="0" value="794.0" />
          <attvalue for="1" value="0" />
          <attvalue for="2" value="9.0" />
          <attvalue for="3" value="39.7686133" />
          <attvalue for="4" value="0.137931034483" />
          <attvalue for="5" value="3.1496751" />
        </attvalues>
      </node>
      <node id="795" label="795">
        <attvalues>
          <attvalue for="0" value="795.0" />
          <attvalue for="1" value="0" />
          <attvalue for="2" value="12.0" />
          <attvalue for="3" value="39.7379228" />
          <attvalue for="4" value="0.189655172414" />
          <attvalue for="5" value="3.4498249" />
        </attvalues>
      </node>
      <node id="796" label="796">
        <attvalues>
          <attvalue for="0" value="796.0" />
          <attvalue for="1" value="0" />
          <attvalue for="2" value="13.0" />
          <attvalue for="3" value="39.3389442" />
          <attvalue for="4" value="0.206896551724" />
          <attvalue for="5" value="3.1844465" />
        </attvalues>
      </node>
      <node id="797" label="797">
        <attvalues>
          <attvalue for="0" value="797.0" />
          <attvalue for="1" value="2" />
          <attvalue for="2" value="2.0" />
          <attvalue for="3" value="39.0947182" />
          <attvalue for="4" value="0.0172413793103" />
          <attvalue for="5" value="1.4933047" />
        </attvalues>
      </node>
      <node id="798" label="798">
        <attvalues>
          <attvalue for="0" value="798.0" />
          <attvalue for="1" value="2" />
          <attvalue for="2" value="9.0" />
          <attvalue for="3" value="39.0266135" />
          <attvalue for="4" value="0.137931034483" />
          <attvalue for="5" value="1.339624" />
        </attvalues>
      </node>
      <node id="799" label="799">
        <attvalues>
          <attvalue for="0" value="799.0" />
          <attvalue for="1" value="0" />
          <attvalue for="2" value="9.0" />
          <attvalue for="3" value="39.7165223" />
          <attvalue for="4" value="0.137931034483" />
          <attvalue for="5" value="2.9016198" />
        </attvalues>
      </node>
      <node id="800" label="800">
        <attvalues>
          <attvalue for="0" value="800.0" />
          <attvalue for="1" value="0" />
          <attvalue for="2" value="9.0" />
          <attvalue for="3" value="39.5130047" />
          <attvalue for="4" value="0.137931034483" />
          <attvalue for="5" value="3.2160449" />
        </attvalues>
      </node>
      <node id="801" label="801">
        <attvalues>
          <attvalue for="0" value="801.0" />
          <attvalue for="1" value="0" />
          <attvalue for="2" value="12.0" />
          <attvalue for="3" value="39.7283164" />
          <attvalue for="4" value="0.189655172414" />
          <attvalue for="5" value="2.7654853" />
        </attvalues>
      </node>
      <node id="802" label="802">
        <attvalues>
          <attvalue for="0" value="802.0" />
          <attvalue for="1" value="1" />
          <attvalue for="2" value="9.0" />
          <attvalue for="3" value="39.9851159" />
          <attvalue for="4" value="0.137931034483" />
          <attvalue for="5" value="4.1113274" />
        </attvalues>
      </node>
      <node id="803" label="803">
        <attvalues>
          <attvalue for="0" value="803.0" />
          <attvalue for="1" value="0" />
          <attvalue for="2" value="9.0" />
          <attvalue for="3" value="39.5199557" />
          <attvalue for="4" value="0.137931034483" />
          <attvalue for="5" value="2.5333449" />
        </attvalues>
      </node>
      <node id="804" label="804">
        <attvalues>
          <attvalue for="0" value="804.0" />
          <attvalue for="1" value="0" />
          <attvalue for="2" value="6.0" />
          <attvalue for="3" value="39.9184214" />
          <attvalue for="4" value="0.0862068965517" />
          <attvalue for="5" value="3.1202264" />
        </attvalues>
      </node>
      <node id="805" label="805">
        <attvalues>
          <attvalue for="0" value="805.0" />
          <attvalue for="1" value="0" />
          <attvalue for="2" value="11.0" />
          <attvalue for="3" value="39.7939424" />
          <attvalue for="4" value="0.172413793103" />
          <attvalue for="5" value="2.7452872" />
        </attvalues>
      </node>
      <node id="806" label="806">
        <attvalues>
          <attvalue for="0" value="806.0" />
          <attvalue for="1" value="0" />
          <attvalue for="2" value="9.0" />
          <attvalue for="3" value="39.8235846" />
          <attvalue for="4" value="0.137931034483" />
          <attvalue for="5" value="3.1011854" />
        </attvalues>
      </node>
      <node id="807" label="807">
        <attvalues>
          <attvalue for="0" value="807.0" />
          <attvalue for="1" value="2" />
          <attvalue for="2" value="7.0" />
          <attvalue for="3" value="38.9221155" />
          <attvalue for="4" value="0.103448275862" />
          <attvalue for="5" value="1.3042809" />
        </attvalues>
      </node>
      <node id="808" label="808">
        <attvalues>
          <attvalue for="0" value="808.0" />
          <attvalue for="1" value="0" />
          <attvalue for="2" value="8.0" />
          <attvalue for="3" value="39.7461577" />
          <attvalue for="4" value="0.120689655172" />
          <attvalue for="5" value="2.7455289" />
        </attvalues>
      </node>
      <node id="809" label="809">
        <attvalues>
          <attvalue for="0" value="809.0" />
          <attvalue for="1" value="0" />
          <attvalue for="2" value="8.0" />
          <attvalue for="3" value="39.7521037" />
          <attvalue for="4" value="0.120689655172" />
          <attvalue for="5" value="3.40726" />
        </attvalues>
      </node>
      <node id="810" label="810">
        <attvalues>
          <attvalue for="0" value="810.0" />
          <attvalue for="1" value="2" />
          <attvalue for="2" value="10.0" />
          <attvalue for="3" value="38.91701" />
          <attvalue for="4" value="0.155172413793" />
          <attvalue for="5" value="1.4726118" />
        </attvalues>
      </node>
      <node id="811" label="811">
        <attvalues>
          <attvalue for="0" value="811.0" />
          <attvalue for="1" value="1" />
          <attvalue for="2" value="8.0" />
          <attvalue for="3" value="39.8267856" />
          <attvalue for="4" value="0.120689655172" />
          <attvalue for="5" value="4.2936077" />
        </attvalues>
      </node>
      <node id="812" label="812">
        <attvalues>
          <attvalue for="0" value="812.0" />
          <attvalue for="1" value="2" />
          <attvalue for="2" value="10.0" />
          <attvalue for="3" value="39.0274631" />
          <attvalue for="4" value="0.155172413793" />
          <attvalue for="5" value="1.3713102" />
        </attvalues>
      </node>
      <node id="813" label="813">
        <attvalues>
          <attvalue for="0" value="813.0" />
          <attvalue for="1" value="2" />
          <attvalue for="2" value="7.0" />
          <attvalue for="3" value="39.0607297" />
          <attvalue for="4" value="0.103448275862" />
          <attvalue for="5" value="1.3745529" />
        </attvalues>
      </node>
      <node id="814" label="814">
        <attvalues>
          <attvalue for="0" value="814.0" />
          <attvalue for="1" value="0" />
          <attvalue for="2" value="8.0" />
          <attvalue for="3" value="39.529278" />
          <attvalue for="4" value="0.120689655172" />
          <attvalue for="5" value="2.8901331" />
        </attvalues>
      </node>
      <node id="815" label="815">
        <attvalues>
          <attvalue for="0" value="815.0" />
          <attvalue for="1" value="0" />
          <attvalue for="2" value="11.0" />
          <attvalue for="3" value="39.6253948" />
          <attvalue for="4" value="0.172413793103" />
          <attvalue for="5" value="2.6211299" />
        </attvalues>
      </node>
      <node id="816" label="816">
        <attvalues>
          <attvalue for="0" value="816.0" />
          <attvalue for="1" value="2" />
          <attvalue for="2" value="10.0" />
          <attvalue for="3" value="39.0247544" />
          <attvalue for="4" value="0.155172413793" />
          <attvalue for="5" value="1.5960534" />
        </attvalues>
      </node>
      <node id="817" label="817">
        <attvalues>
          <attvalue for="0" value="817.0" />
          <attvalue for="1" value="0" />
          <attvalue for="2" value="10.0" />
          <attvalue for="3" value="39.6208311" />
          <attvalue for="4" value="0.155172413793" />
          <attvalue for="5" value="2.5408104" />
        </attvalues>
      </node>
      <node id="818" label="818">
        <attvalues>
          <attvalue for="0" value="818.0" />
          <attvalue for="1" value="1" />
          <attvalue for="2" value="7.0" />
          <attvalue for="3" value="40.0323174" />
          <attvalue for="4" value="0.103448275862" />
          <attvalue for="5" value="4.1671015" />
        </attvalues>
      </node>
      <node id="819" label="819">
        <attvalues>
          <attvalue for="0" value="819.0" />
          <attvalue for="1" value="0" />
          <attvalue for="2" value="10.0" />
          <attvalue for="3" value="39.7389045" />
          <attvalue for="4" value="0.155172413793" />
          <attvalue for="5" value="3.2197679" />
        </attvalues>
      </node>
      <node id="820" label="820">
        <attvalues>
          <attvalue for="0" value="820.0" />
          <attvalue for="1" value="1" />
          <attvalue for="2" value="10.0" />
          <attvalue for="3" value="39.9401716" />
          <attvalue for="4" value="0.155172413793" />
          <attvalue for="5" value="3.9096304" />
        </attvalues>
      </node>
      <node id="821" label="821">
        <attvalues>
          <attvalue for="0" value="821.0" />
          <attvalue for="1" value="1" />
          <attvalue for="2" value="9.0" />
          <attvalue for="3" value="40.0306917" />
          <attvalue for="4" value="0.137931034483" />
          <attvalue for="5" value="4.1358753" />
        </attvalues>
      </node>
      <node id="822" label="822">
        <attvalues>
          <attvalue for="0" value="822.0" />
          <attvalue for="1" value="0" />
          <attvalue for="2" value="9.0" />
          <attvalue for="3" value="39.6184831" />
          <attvalue for="4" value="0.137931034483" />
          <attvalue for="5" value="3.3625215" />
        </attvalues>
      </node>
      <node id="823" label="823">
        <attvalues>
          <attvalue for="0" value="823.0" />
          <attvalue for="1" value="2" />
          <attvalue for="2" value="10.0" />
          <attvalue for="3" value="38.9160395" />
          <attvalue for="4" value="0.155172413793" />
          <attvalue for="5" value="1.3948238" />
        </attvalues>
      </node>
      <node id="824" label="824">
        <attvalues>
          <attvalue for="0" value="824.0" />
          <attvalue for="1" value="2" />
          <attvalue for="2" value="11.0" />
          <attvalue for="3" value="38.9426126" />
          <attvalue for="4" value="0.172413793103" />
          <attvalue for="5" value="1.2990958" />
        </attvalues>
      </node>
      <node id="825" label="825">
        <attvalues>
          <attvalue for="0" value="825.0" />
          <attvalue for="1" value="0" />
          <attvalue for="2" value="7.0" />
          <attvalue for="3" value="39.7111283" />
          <attvalue for="4" value="0.103448275862" />
          <attvalue for="5" value="2.7338177" />
        </attvalues>
      </node>
      <node id="826" label="826">
        <attvalues>
          <attvalue for="0" value="826.0" />
          <attvalue for="1" value="0" />
          <attvalue for="2" value="9.0" />
          <attvalue for="3" value="39.7366669" />
          <attvalue for="4" value="0.137931034483" />
          <attvalue for="5" value="3.2754402" />
        </attvalues>
      </node>
      <node id="827" label="827">
        <attvalues>
          <attvalue for="0" value="827.0" />
          <attvalue for="1" value="1" />
          <attvalue for="2" value="10.0" />
          <attvalue for="3" value="40.0381272" />
          <attvalue for="4" value="0.155172413793" />
          <attvalue for="5" value="4.0005148" />
        </attvalues>
      </node>
      <node id="828" label="828">
        <attvalues>
          <attvalue for="0" value="828.0" />
          <attvalue for="1" value="0" />
          <attvalue for="2" value="11.0" />
          <attvalue for="3" value="39.608195" />
          <attvalue for="4" value="0.172413793103" />
          <attvalue for="5" value="3.2861316" />
        </attvalues>
      </node>
      <node id="829" label="829">
        <attvalues>
          <attvalue for="0" value="829.0" />
          <attvalue for="1" value="0" />
          <attvalue for="2" value="9.0" />
          <attvalue for="3" value="39.8662157" />
          <attvalue for="4" value="0.137931034483" />
          <attvalue for="5" value="2.9028599" />
        </attvalues>
      </node>
      <node id="830" label="830">
        <attvalues>
          <attvalue for="0" value="830.0" />
          <attvalue for="1" value="0" />
          <attvalue for="2" value="9.0" />
          <attvalue for="3" value="39.731572" />
          <attvalue for="4" value="0.137931034483" />
          <attvalue for="5" value="2.6721986" />
        </attvalues>
      </node>
      <node id="831" label="831">
        <attvalues>
          <attvalue for="0" value="831.0" />
          <attvalue for="1" value="2" />
          <attvalue for="2" value="9.0" />
          <attvalue for="3" value="38.9679417" />
          <attvalue for="4" value="0.137931034483" />
          <attvalue for="5" value="1.300755" />
        </attvalues>
      </node>
      <node id="832" label="832">
        <attvalues>
          <attvalue for="0" value="832.0" />
          <attvalue for="1" value="0" />
          <attvalue for="2" value="10.0" />
          <attvalue for="3" value="39.8213145839" />
          <attvalue for="4" value="0.155172413793" />
          <attvalue for="5" value="2.7931152" />
        </attvalues>
      </node>
      <node id="833" label="833">
        <attvalues>
          <attvalue for="0" value="833.0" />
          <attvalue for="1" value="0" />
          <attvalue for="2" value="6.0" />
          <attvalue for="3" value="39.6598296" />
          <attvalue for="4" value="0.0862068965517" />
          <attvalue for="5" value="3.4426375" />
        </attvalues>
      </node>
      <node id="834" label="834">
        <attvalues>
          <attvalue for="0" value="834.0" />
          <attvalue for="1" value="0" />
          <attvalue for="2" value="16.0" />
          <attvalue for="3" value="39.8007221" />
          <attvalue for="4" value="0.258620689655" />
          <attvalue for="5" value="2.8436169" />
        </attvalues>
      </node>
      <node id="835" label="835">
        <attvalues>
          <attvalue for="0" value="835.0" />
          <attvalue for="1" value="2" />
          <attvalue for="2" value="9.0" />
          <attvalue for="3" value="38.9722536" />
          <attvalue for="4" value="0.137931034483" />
          <attvalue for="5" value="1.3324193" />
        </attvalues>
      </node>
      <node id="836" label="836">
        <attvalues>
          <attvalue for="0" value="836.0" />
          <attvalue for="1" value="0" />
          <attvalue for="2" value="8.0" />
          <attvalue for="3" value="39.7324719" />
          <attvalue for="4" value="0.120689655172" />
          <attvalue for="5" value="3.2808876" />
        </attvalues>
      </node>
      <node id="837" label="837">
        <attvalues>
          <attvalue for="0" value="837.0" />
          <attvalue for="1" value="0" />
          <attvalue for="2" value="10.0" />
          <attvalue for="3" value="39.8823916" />
          <attvalue for="4" value="0.155172413793" />
          <attvalue for="5" value="2.9710543" />
        </attvalues>
      </node>
      <node id="838" label="838">
        <attvalues>
          <attvalue for="0" value="838.0" />
          <attvalue for="1" value="2" />
          <attvalue for="2" value="10.0" />
          <attvalue for="3" value="38.9299725" />
          <attvalue for="4" value="0.155172413793" />
          <attvalue for="5" value="1.2341658" />
        </attvalues>
      </node>
      <node id="839" label="839">
        <attvalues>
          <attvalue for="0" value="839.0" />
          <attvalue for="1" value="0" />
          <attvalue for="2" value="6.0" />
          <attvalue for="3" value="39.4946826" />
          <attvalue for="4" value="0.0862068965517" />
          <attvalue for="5" value="2.5331089" />
        </attvalues>
      </node>
      <node id="840" label="840">
        <attvalues>
          <attvalue for="0" value="840.0" />
          <attvalue for="1" value="0" />
          <attvalue for="2" value="9.0" />
          <attvalue for="3" value="39.6830496" />
          <attvalue for="4" value="0.137931034483" />
          <attvalue for="5" value="3.4509674" />
        </attvalues>
      </node>
      <node id="841" label="841">
        <attvalues>
          <attvalue for="0" value="841.0" />
          <attvalue for="1" value="2" />
          <attvalue for="2" value="11.0" />
          <attvalue for="3" value="38.9934731" />
          <attvalue for="4" value="0.172413793103" />
          <attvalue for="5" value="1.3092045" />
        </attvalues>
      </node>
      <node id="842" label="842">
        <attvalues>
          <attvalue for="0" value="842.0" />
          <attvalue for="1" value="0" />
          <attvalue for="2" value="6.0" />
          <attvalue for="3" value="39.4594058" />
          <attvalue for="4" value="0.0862068965517" />
          <attvalue for="5" value="3.2797275" />
        </attvalues>
      </node>
      <node id="843" label="843">
        <attvalues>
          <attvalue for="0" value="843.0" />
          <attvalue for="1" value="0" />
          <attvalue for="2" value="11.0" />
          <attvalue for="3" value="39.6253321" />
          <attvalue for="4" value="0.172413793103" />
          <attvalue for="5" value="2.4853083" />
        </attvalues>
      </node>
      <node id="844" label="844">
        <attvalues>
          <attvalue for="0" value="844.0" />
          <attvalue for="1" value="2" />
          <attvalue for="2" value="8.0" />
          <attvalue for="3" value="38.9971292" />
          <attvalue for="4" value="0.120689655172" />
          <attvalue for="5" value="1.2855365" />
        </attvalues>
      </node>
      <node id="845" label="845">
        <attvalues>
          <attvalue for="0" value="845.0" />
          <attvalue for="1" value="0" />
          <attvalue for="2" value="8.0" />
          <attvalue for="3" value="39.6045081" />
          <attvalue for="4" value="0.120689655172" />
          <attvalue for="5" value="2.3973689" />
        </attvalues>
      </node>
      <node id="846" label="846">
        <attvalues>
          <attvalue for="0" value="846.0" />
          <attvalue for="1" value="0" />
          <attvalue for="2" value="7.0" />
          <attvalue for="3" value="39.8273639" />
          <attvalue for="4" value="0.103448275862" />
          <attvalue for="5" value="2.9627088" />
        </attvalues>
      </node>
      <node id="847" label="847">
        <attvalues>
          <attvalue for="0" value="847.0" />
          <attvalue for="1" value="0" />
          <attvalue for="2" value="9.0" />
          <attvalue for="3" value="39.5424514" />
          <attvalue for="4" value="0.137931034483" />
          <attvalue for="5" value="2.5693038" />
        </attvalues>
      </node>
      <node id="848" label="848">
        <attvalues>
          <attvalue for="0" value="848.0" />
          <attvalue for="1" value="0" />
          <attvalue for="2" value="5.0" />
          <attvalue for="3" value="39.7862123333" />
          <attvalue for="4" value="0.0689655172414" />
          <attvalue for="5" value="2.90372066667" />
        </attvalues>
      </node>
      <node id="849" label="849">
        <attvalues>
          <attvalue for="0" value="849.0" />
          <attvalue for="1" value="0" />
          <attvalue for="2" value="7.0" />
          <attvalue for="3" value="39.523122" />
          <attvalue for="4" value="0.103448275862" />
          <attvalue for="5" value="2.49505322222" />
        </attvalues>
      </node>
      <node id="850" label="850">
        <attvalues>
          <attvalue for="0" value="850.0" />
          <attvalue for="1" value="6" />
          <attvalue for="2" value="8.0" />
          <attvalue for="3" value="39.6162808889" />
          <attvalue for="4" value="0.120689655172" />
          <attvalue for="5" value="3.04802766667" />
        </attvalues>
      </node>
      <node id="851" label="851">
        <attvalues>
          <attvalue for="0" value="851.0" />
          <attvalue for="1" value="1" />
          <attvalue for="2" value="8.0" />
          <attvalue for="3" value="39.889768" />
          <attvalue for="4" value="0.120689655172" />
          <attvalue for="5" value="4.25530144444" />
        </attvalues>
      </node>
      <node id="852" label="852">
        <attvalues>
          <attvalue for="0" value="852.0" />
          <attvalue for="1" value="9" />
          <attvalue for="2" value="5.0" />
          <attvalue for="3" value="39.9719737778" />
          <attvalue for="4" value="0.0689655172414" />
          <attvalue for="5" value="4.09289555556" />
        </attvalues>
      </node>
      <node id="853" label="853">
        <attvalues>
          <attvalue for="0" value="853.0" />
          <attvalue for="1" value="0" />
          <attvalue for="2" value="9.0" />
          <attvalue for="3" value="39.495393" />
          <attvalue for="4" value="0.137931034483" />
          <attvalue for="5" value="2.50601755556" />
        </attvalues>
      </node>
      <node id="854" label="854">
        <attvalues>
          <attvalue for="0" value="854.0" />
          <attvalue for="1" value="0" />
          <attvalue for="2" value="17.0" />
          <attvalue for="3" value="39.7957915556" />
          <attvalue for="4" value="0.275862068966" />
          <attvalue for="5" value="2.82081088889" />
        </attvalues>
      </node>
      <node id="855" label="855">
        <attvalues>
          <attvalue for="0" value="855.0" />
          <attvalue for="1" value="0" />
          <attvalue for="2" value="8.0" />
          <attvalue for="3" value="39.6076322222" />
          <attvalue for="4" value="0.120689655172" />
          <attvalue for="5" value="2.43338466667" />
        </attvalues>
      </node>
      <node id="856" label="856">
        <attvalues>
          <attvalue for="0" value="856.0" />
          <attvalue for="1" value="0" />
          <attvalue for="2" value="9.0" />
          <attvalue for="3" value="39.7007817778" />
          <attvalue for="4" value="0.137931034483" />
          <attvalue for="5" value="3.45475088889" />
        </attvalues>
      </node>
      <node id="857" label="857">
        <attvalues>
          <attvalue for="0" value="857.0" />
          <attvalue for="1" value="0" />
          <attvalue for="2" value="8.0" />
          <attvalue for="3" value="39.6756561111" />
          <attvalue for="4" value="0.120689655172" />
          <attvalue for="5" value="2.539586" />
        </attvalues>
      </node>
      <node id="858" label="858">
        <attvalues>
          <attvalue for="0" value="858.0" />
          <attvalue for="1" value="1" />
          <attvalue for="2" value="10.0" />
          <attvalue for="3" value="39.9760574444" />
          <attvalue for="4" value="0.155172413793" />
          <attvalue for="5" value="3.96133366667" />
        </attvalues>
      </node>
      <node id="859" label="859">
        <attvalues>
          <attvalue for="0" value="859.0" />
          <attvalue for="1" value="0" />
          <attvalue for="2" value="7.0" />
          <attvalue for="3" value="39.5024295556" />
          <attvalue for="4" value="0.103448275862" />
          <attvalue for="5" value="2.46410066667" />
        </attvalues>
      </node>
      <node id="860" label="860">
        <attvalues>
          <attvalue for="0" value="860.0" />
          <attvalue for="1" value="0" />
          <attvalue for="2" value="7.0" />
          <attvalue for="3" value="39.5345847778" />
          <attvalue for="4" value="0.103448275862" />
          <attvalue for="5" value="2.721727" />
        </attvalues>
      </node>
      <node id="861" label="861">
        <attvalues>
          <attvalue for="0" value="861.0" />
          <attvalue for="1" value="5" />
          <attvalue for="2" value="7.0" />
          <attvalue for="3" value="39.1448397778" />
          <attvalue for="4" value="0.103448275862" />
          <attvalue for="5" value="2.93693255556" />
        </attvalues>
      </node>
      <node id="862" label="862">
        <attvalues>
          <attvalue for="0" value="862.0" />
          <attvalue for="1" value="2" />
          <attvalue for="2" value="6.0" />
          <attvalue for="3" value="38.9263416667" />
          <attvalue for="4" value="0.0862068965517" />
          <attvalue for="5" value="1.31680333333" />
        </attvalues>
      </node>
      <node id="863" label="863">
        <attvalues>
          <attvalue for="0" value="863.0" />
          <attvalue for="1" value="2" />
          <attvalue for="2" value="8.0" />
          <attvalue for="3" value="38.9935733333" />
          <attvalue for="4" value="0.120689655172" />
          <attvalue for="5" value="1.53763844444" />
        </attvalues>
      </node>
      <node id="864" label="864">
        <attvalues>
          <attvalue for="0" value="864.0" />
          <attvalue for="1" value="2" />
          <attvalue for="2" value="9.0" />
          <attvalue for="3" value="38.9070241111" />
          <attvalue for="4" value="0.137931034483" />
          <attvalue for="5" value="1.26608444444" />
        </attvalues>
      </node>
      <node id="865" label="865">
        <attvalues>
          <attvalue for="0" value="865.0" />
          <attvalue for="1" value="1" />
          <attvalue for="2" value="6.0" />
          <attvalue for="3" value="39.8671145556" />
          <attvalue for="4" value="0.0862068965517" />
          <attvalue for="5" value="4.24117677778" />
        </attvalues>
      </node>
      <node id="866" label="866">
        <attvalues>
          <attvalue for="0" value="866.0" />
          <attvalue for="1" value="0" />
          <attvalue for="2" value="3.0" />
          <attvalue for="3" value="39.5852873333" />
          <attvalue for="4" value="0.0344827586207" />
          <attvalue for="5" value="2.41293366667" />
        </attvalues>
      </node>
      <node id="867" label="867">
        <attvalues>
          <attvalue for="0" value="867.0" />
          <attvalue for="1" value="0" />
          <attvalue for="2" value="8.0" />
          <attvalue for="3" value="39.512278" />
          <attvalue for="4" value="0.120689655172" />
          <attvalue for="5" value="2.53969588889" />
        </attvalues>
      </node>
      <node id="868" label="868">
        <attvalues>
          <attvalue for="0" value="868.0" />
          <attvalue for="1" value="0" />
          <attvalue for="2" value="4.0" />
          <attvalue for="3" value="39.4327365556" />
          <attvalue for="4" value="0.051724137931" />
          <attvalue for="5" value="3.01924133333" />
        </attvalues>
      </node>
      <node id="869" label="869">
        <attvalues>
          <attvalue for="0" value="869.0" />
          <attvalue for="1" value="2" />
          <attvalue for="2" value="9.0" />
          <attvalue for="3" value="38.9720177778" />
          <attvalue for="4" value="0.137931034483" />
          <attvalue for="5" value="1.53134677778" />
        </attvalues>
      </node>
      <node id="870" label="870">
        <attvalues>
          <attvalue for="0" value="870.0" />
          <attvalue for="1" value="0" />
          <attvalue for="2" value="8.0" />
          <attvalue for="3" value="39.811982" />
          <attvalue for="4" value="0.120689655172" />
          <attvalue for="5" value="2.82904133333" />
        </attvalues>
      </node>
      <node id="871" label="871">
        <attvalues>
          <attvalue for="0" value="871.0" />
          <attvalue for="1" value="0" />
          <attvalue for="2" value="11.0" />
          <attvalue for="3" value="39.4607957778" />
          <attvalue for="4" value="0.172413793103" />
          <attvalue for="5" value="3.175045" />
        </attvalues>
      </node>
      <node id="872" label="872">
        <attvalues>
          <attvalue for="0" value="872.0" />
          <attvalue for="1" value="1" />
          <attvalue for="2" value="9.0" />
          <attvalue for="3" value="39.9993461111" />
          <attvalue for="4" value="0.137931034483" />
          <attvalue for="5" value="3.82529611111" />
        </attvalues>
      </node>
      <node id="873" label="873">
        <attvalues>
          <attvalue for="0" value="873.0" />
          <attvalue for="1" value="2" />
          <attvalue for="2" value="7.0" />
          <attvalue for="3" value="39.0481812222" />
          <attvalue for="4" value="0.103448275862" />
          <attvalue for="5" value="1.34227588889" />
        </attvalues>
      </node>
      <node id="874" label="874">
        <attvalues>
          <attvalue for="0" value="874.0" />
          <attvalue for="1" value="0" />
          <attvalue for="2" value="6.0" />
          <attvalue for="3" value="39.7571802222" />
          <attvalue for="4" value="0.0862068965517" />
          <attvalue for="5" value="3.17553144444" />
        </attvalues>
      </node>
      <node id="875" label="875">
        <attvalues>
          <attvalue for="0" value="875.0" />
          <attvalue for="1" value="0" />
          <attvalue for="2" value="6.0" />
          <attvalue for="3" value="39.2959438889" />
          <attvalue for="4" value="0.0862068965517" />
          <attvalue for="5" value="3.10127088889" />
        </attvalues>
      </node>
      <node id="876" label="876">
        <attvalues>
          <attvalue for="0" value="876.0" />
          <attvalue for="1" value="2" />
          <attvalue for="2" value="8.0" />
          <attvalue for="3" value="39.0830712222" />
          <attvalue for="4" value="0.120689655172" />
          <attvalue for="5" value="1.524294" />
        </attvalues>
      </node>
      <node id="877" label="877">
        <attvalues>
          <attvalue for="0" value="877.0" />
          <attvalue for="1" value="0" />
          <attvalue for="2" value="8.0" />
          <attvalue for="3" value="39.5958006667" />
          <attvalue for="4" value="0.120689655172" />
          <attvalue for="5" value="2.56991288889" />
        </attvalues>
      </node>
      <node id="878" label="878">
        <attvalues>
          <attvalue for="0" value="878.0" />
          <attvalue for="1" value="0" />
          <attvalue for="2" value="8.0" />
          <attvalue for="3" value="39.3309573333" />
          <attvalue for="4" value="0.120689655172" />
          <attvalue for="5" value="3.17034177778" />
        </attvalues>
      </node>
      <node id="879" label="879">
        <attvalues>
          <attvalue for="0" value="879.0" />
          <attvalue for="1" value="0" />
          <attvalue for="2" value="10.0" />
          <attvalue for="3" value="39.8197091111" />
          <attvalue for="4" value="0.155172413793" />
          <attvalue for="5" value="2.72422866667" />
        </attvalues>
      </node>
      <node id="880" label="880">
        <attvalues>
          <attvalue for="0" value="880.0" />
          <attvalue for="1" value="0" />
          <attvalue for="2" value="9.0" />
          <attvalue for="3" value="39.535073" />
          <attvalue for="4" value="0.137931034483" />
          <attvalue for="5" value="2.45857277778" />
        </attvalues>
      </node>
      <node id="881" label="881">
        <attvalues>
          <attvalue for="0" value="881.0" />
          <attvalue for="1" value="0" />
          <attvalue for="2" value="7.0" />
          <attvalue for="3" value="39.5513075556" />
          <attvalue for="4" value="0.103448275862" />
          <attvalue for="5" value="2.53989211111" />
        </attvalues>
      </node>
      <node id="882" label="882">
        <attvalues>
          <attvalue for="0" value="882.0" />
          <attvalue for="1" value="0" />
          <attvalue for="2" value="5.0" />
          <attvalue for="3" value="39.7894565556" />
          <attvalue for="4" value="0.0689655172414" />
          <attvalue for="5" value="2.85467677778" />
        </attvalues>
      </node>
      <node id="883" label="883">
        <attvalues>
          <attvalue for="0" value="883.0" />
          <attvalue for="1" value="0" />
          <attvalue for="2" value="6.0" />
          <attvalue for="3" value="39.7474732222" />
          <attvalue for="4" value="0.0862068965517" />
          <attvalue for="5" value="3.32816677778" />
        </attvalues>
      </node>
      <node id="884" label="884">
        <attvalues>
          <attvalue for="0" value="884.0" />
          <attvalue for="1" value="0" />
          <attvalue for="2" value="8.0" />
          <attvalue for="3" value="39.5758488889" />
          <attvalue for="4" value="0.120689655172" />
          <attvalue for="5" value="2.41546255556" />
        </attvalues>
      </node>
      <node id="885" label="885">
        <attvalues>
          <attvalue for="0" value="885.0" />
          <attvalue for="1" value="0" />
          <attvalue for="2" value="8.0" />
          <attvalue for="3" value="39.9213306768" />
          <attvalue for="4" value="0.120689655172" />
          <attvalue for="5" value="3.02125566667" />
        </attvalues>
      </node>
      <node id="886" label="886">
        <attvalues>
          <attvalue for="0" value="886.0" />
          <attvalue for="1" value="1" />
          <attvalue for="2" value="9.0" />
          <attvalue for="3" value="39.9213869276" />
          <attvalue for="4" value="0.137931034483" />
          <attvalue for="5" value="4.01525622222" />
        </attvalues>
      </node>
      <node id="887" label="887">
        <attvalues>
          <attvalue for="0" value="887.0" />
          <attvalue for="1" value="0" />
          <attvalue for="2" value="11.0" />
          <attvalue for="3" value="39.3581227778" />
          <attvalue for="4" value="0.172413793103" />
          <attvalue for="5" value="2.90487277778" />
        </attvalues>
      </node>
      <node id="888" label="888">
        <attvalues>
          <attvalue for="0" value="888.0" />
          <attvalue for="1" value="1" />
          <attvalue for="2" value="8.0" />
          <attvalue for="3" value="40.0834116667" />
          <attvalue for="4" value="0.120689655172" />
          <attvalue for="5" value="4.09152055556" />
        </attvalues>
      </node>
      <node id="889" label="889">
        <attvalues>
          <attvalue for="0" value="889.0" />
          <attvalue for="1" value="2" />
          <attvalue for="2" value="8.0" />
          <attvalue for="3" value="38.924024" />
          <attvalue for="4" value="0.120689655172" />
          <attvalue for="5" value="1.33366077778" />
        </attvalues>
      </node>
      <node id="890" label="890">
        <attvalues>
          <attvalue for="0" value="890.0" />
          <attvalue for="1" value="0" />
          <attvalue for="2" value="7.0" />
          <attvalue for="3" value="39.763553" />
          <attvalue for="4" value="0.103448275862" />
          <attvalue for="5" value="2.78952266667" />
        </attvalues>
      </node>
      <node id="891" label="891">
        <attvalues>
          <attvalue for="0" value="891.0" />
          <attvalue for="1" value="2" />
          <attvalue for="2" value="4.0" />
          <attvalue for="3" value="39.1105714444" />
          <attvalue for="4" value="0.051724137931" />
          <attvalue for="5" value="1.50912588889" />
        </attvalues>
      </node>
      <node id="892" label="892">
        <attvalues>
          <attvalue for="0" value="892.0" />
          <attvalue for="1" value="1" />
          <attvalue for="2" value="8.0" />
          <attvalue for="3" value="39.9232154444" />
          <attvalue for="4" value="0.120689655172" />
          <attvalue for="5" value="3.86741322222" />
        </attvalues>
      </node>
      <node id="893" label="893">
        <attvalues>
          <attvalue for="0" value="893.0" />
          <attvalue for="1" value="2" />
          <attvalue for="2" value="7.0" />
          <attvalue for="3" value="38.8782871111" />
          <attvalue for="4" value="0.103448275862" />
          <attvalue for="5" value="1.25337877778" />
        </attvalues>
      </node>
      <node id="894" label="894">
        <attvalues>
          <attvalue for="0" value="894.0" />
          <attvalue for="1" value="0" />
          <attvalue for="2" value="8.0" />
          <attvalue for="3" value="39.5548042222" />
          <attvalue for="4" value="0.120689655172" />
          <attvalue for="5" value="2.58706688889" />
        </attvalues>
      </node>
      <node id="895" label="895">
        <attvalues>
          <attvalue for="0" value="895.0" />
          <attvalue for="1" value="0" />
          <attvalue for="2" value="6.0" />
          <attvalue for="3" value="39.769788" />
          <attvalue for="4" value="0.0862068965517" />
          <attvalue for="5" value="2.65906444444" />
        </attvalues>
      </node>
      <node id="896" label="896">
        <attvalues>
          <attvalue for="0" value="896.0" />
          <attvalue for="1" value="10" />
          <attvalue for="2" value="4.0" />
          <attvalue for="3" value="39.5328873746" />
          <attvalue for="4" value="0.051724137931" />
          <attvalue for="5" value="3.029737" />
        </attvalues>
      </node>
      <node id="897" label="897">
        <attvalues>
          <attvalue for="0" value="897.0" />
          <attvalue for="1" value="0" />
          <attvalue for="2" value="7.0" />
          <attvalue for="3" value="39.5751492222" />
          <attvalue for="4" value="0.103448275862" />
          <attvalue for="5" value="2.30633522222" />
        </attvalues>
      </node>
      <node id="898" label="898">
        <attvalues>
          <attvalue for="0" value="898.0" />
          <attvalue for="1" value="2" />
          <attvalue for="2" value="9.0" />
          <attvalue for="3" value="38.9667977778" />
          <attvalue for="4" value="0.137931034483" />
          <attvalue for="5" value="1.51888533333" />
        </attvalues>
      </node>
      <node id="899" label="899">
        <attvalues>
          <attvalue for="0" value="899.0" />
          <attvalue for="1" value="0" />
          <attvalue for="2" value="12.0" />
          <attvalue for="3" value="39.6022817778" />
          <attvalue for="4" value="0.189655172414" />
          <attvalue for="5" value="2.61697311111" />
        </attvalues>
      </node>
      <node id="900" label="900">
        <attvalues>
          <attvalue for="0" value="900.0" />
          <attvalue for="1" value="1" />
          <attvalue for="2" value="7.0" />
          <attvalue for="3" value="39.979336" />
          <attvalue for="4" value="0.103448275862" />
          <attvalue for="5" value="3.83910666667" />
        </attvalues>
      </node>
      <node id="901" label="901">
        <attvalues>
          <attvalue for="0" value="901.0" />
          <attvalue for="1" value="2" />
          <attvalue for="2" value="9.0" />
          <attvalue for="3" value="38.9641763333" />
          <attvalue for="4" value="0.137931034483" />
          <attvalue for="5" value="1.25768377778" />
        </attvalues>
      </node>
      <node id="902" label="902">
        <attvalues>
          <attvalue for="0" value="902.0" />
          <attvalue for="1" value="0" />
          <attvalue for="2" value="6.0" />
          <attvalue for="3" value="39.6661907778" />
          <attvalue for="4" value="0.0862068965517" />
          <attvalue for="5" value="2.51866711111" />
        </attvalues>
      </node>
      <node id="903" label="903">
        <attvalues>
          <attvalue for="0" value="903.0" />
          <attvalue for="1" value="0" />
          <attvalue for="2" value="8.0" />
          <attvalue for="3" value="39.8102936667" />
          <attvalue for="4" value="0.120689655172" />
          <attvalue for="5" value="2.91866466667" />
        </attvalues>
      </node>
      <node id="904" label="904">
        <attvalues>
          <attvalue for="0" value="904.0" />
          <attvalue for="1" value="1" />
          <attvalue for="2" value="7.0" />
          <attvalue for="3" value="39.9253385556" />
          <attvalue for="4" value="0.103448275862" />
          <attvalue for="5" value="4.13565011111" />
        </attvalues>
      </node>
      <node id="905" label="905">
        <attvalues>
          <attvalue for="0" value="905.0" />
          <attvalue for="1" value="2" />
          <attvalue for="2" value="10.0" />
          <attvalue for="3" value="39.0751007778" />
          <attvalue for="4" value="0.155172413793" />
          <attvalue for="5" value="1.41776966667" />
        </attvalues>
      </node>
      <node id="906" label="906">
        <attvalues>
          <attvalue for="0" value="906.0" />
          <attvalue for="1" value="5" />
          <attvalue for="2" value="8.0" />
          <attvalue for="3" value="39.1310554444" />
          <attvalue for="4" value="0.120689655172" />
          <attvalue for="5" value="2.92523644444" />
        </attvalues>
      </node>
      <node id="907" label="907">
        <attvalues>
          <attvalue for="0" value="907.0" />
          <attvalue for="1" value="0" />
          <attvalue for="2" value="6.0" />
          <attvalue for="3" value="39.446630875" />
          <attvalue for="4" value="0.0862068965517" />
          <attvalue for="5" value="2.752916875" />
        </attvalues>
      </node>
      <node id="908" label="908">
        <attvalues>
          <attvalue for="0" value="908.0" />
          <attvalue for="1" value="0" />
          <attvalue for="2" value="8.0" />
          <attvalue for="3" value="39.61943575" />
          <attvalue for="4" value="0.120689655172" />
          <attvalue for="5" value="2.638843625" />
        </attvalues>
      </node>
      <node id="909" label="909">
        <attvalues>
          <attvalue for="0" value="909.0" />
          <attvalue for="1" value="0" />
          <attvalue for="2" value="8.0" />
          <attvalue for="3" value="39.82686125" />
          <attvalue for="4" value="0.120689655172" />
          <attvalue for="5" value="2.7426345" />
        </attvalues>
      </node>
      <node id="910" label="910">
        <attvalues>
          <attvalue for="0" value="910.0" />
          <attvalue for="1" value="10" />
          <attvalue for="2" value="7.0" />
          <attvalue for="3" value="39.518988" />
          <attvalue for="4" value="0.103448275862" />
          <attvalue for="5" value="3.029533875" />
        </attvalues>
      </node>
      <node id="911" label="911">
        <attvalues>
          <attvalue for="0" value="911.0" />
          <attvalue for="1" value="2" />
          <attvalue for="2" value="7.0" />
          <attvalue for="3" value="38.902741125" />
          <attvalue for="4" value="0.103448275862" />
          <attvalue for="5" value="1.40796375" />
        </attvalues>
      </node>
      <node id="912" label="912">
        <attvalues>
          <attvalue for="0" value="912.0" />
          <attvalue for="1" value="0" />
          <attvalue for="2" value="4.0" />
          <attvalue for="3" value="39.582624" />
          <attvalue for="4" value="0.051724137931" />
          <attvalue for="5" value="3.3801475" />
        </attvalues>
      </node>
      <node id="913" label="913">
        <attvalues>
          <attvalue for="0" value="913.0" />
          <attvalue for="1" value="1" />
          <attvalue for="2" value="7.0" />
          <attvalue for="3" value="40.048102" />
          <attvalue for="4" value="0.103448275862" />
          <attvalue for="5" value="4.09818025" />
        </attvalues>
      </node>
      <node id="914" label="914">
        <attvalues>
          <attvalue for="0" value="914.0" />
          <attvalue for="1" value="1" />
          <attvalue for="2" value="8.0" />
          <attvalue for="3" value="40.0176515" />
          <attvalue for="4" value="0.120689655172" />
          <attvalue for="5" value="4.19968175" />
        </attvalues>
      </node>
      <node id="915" label="915">
        <attvalues>
          <attvalue for="0" value="915.0" />
          <attvalue for="1" value="0" />
          <attvalue for="2" value="11.0" />
          <attvalue for="3" value="39.5941772617" />
          <attvalue for="4" value="0.172413793103" />
          <attvalue for="5" value="2.65267425" />
        </attvalues>
      </node>
      <node id="916" label="916">
        <attvalues>
          <attvalue for="0" value="916.0" />
          <attvalue for="1" value="4" />
          <attvalue for="2" value="8.0" />
          <attvalue for="3" value="40.020061625" />
          <attvalue for="4" value="0.120689655172" />
          <attvalue for="5" value="4.001516375" />
        </attvalues>
      </node>
      <node id="917" label="917">
        <attvalues>
          <attvalue for="0" value="917.0" />
          <attvalue for="1" value="2" />
          <attvalue for="2" value="6.0" />
          <attvalue for="3" value="39.0997785" />
          <attvalue for="4" value="0.0862068965517" />
          <attvalue for="5" value="1.470610375" />
        </attvalues>
      </node>
      <node id="918" label="918">
        <attvalues>
          <attvalue for="0" value="918.0" />
          <attvalue for="1" value="0" />
          <attvalue for="2" value="10.0" />
          <attvalue for="3" value="39.716975375" />
          <attvalue for="4" value="0.155172413793" />
          <attvalue for="5" value="2.85992925" />
        </attvalues>
      </node>
      <node id="919" label="919">
        <attvalues>
          <attvalue for="0" value="919.0" />
          <attvalue for="1" value="1" />
          <attvalue for="2" value="6.0" />
          <attvalue for="3" value="39.89298725" />
          <attvalue for="4" value="0.0862068965517" />
          <attvalue for="5" value="4.245301875" />
        </attvalues>
      </node>
      <node id="920" label="920">
        <attvalues>
          <attvalue for="0" value="920.0" />
          <attvalue for="1" value="2" />
          <attvalue for="2" value="5.0" />
          <attvalue for="3" value="39.012112375" />
          <attvalue for="4" value="0.0689655172414" />
          <attvalue for="5" value="1.580640875" />
        </attvalues>
      </node>
      <node id="921" label="921">
        <attvalues>
          <attvalue for="0" value="921.0" />
          <attvalue for="1" value="0" />
          <attvalue for="2" value="5.0" />
          <attvalue for="3" value="39.4147505" />
          <attvalue for="4" value="0.0689655172414" />
          <attvalue for="5" value="3.264125" />
        </attvalues>
      </node>
      <node id="922" label="922">
        <attvalues>
          <attvalue for="0" value="922.0" />
          <attvalue for="1" value="0" />
          <attvalue for="2" value="6.0" />
          <attvalue for="3" value="39.28870025" />
          <attvalue for="4" value="0.0862068965517" />
          <attvalue for="5" value="3.029066125" />
        </attvalues>
      </node>
      <node id="923" label="923">
        <attvalues>
          <attvalue for="0" value="923.0" />
          <attvalue for="1" value="0" />
          <attvalue for="2" value="6.0" />
          <attvalue for="3" value="39.440682125" />
          <attvalue for="4" value="0.0862068965517" />
          <attvalue for="5" value="3.188741875" />
        </attvalues>
      </node>
      <node id="924" label="924">
        <attvalues>
          <attvalue for="0" value="924.0" />
          <attvalue for="1" value="1" />
          <attvalue for="2" value="8.0" />
          <attvalue for="3" value="40.04980575" />
          <attvalue for="4" value="0.120689655172" />
          <attvalue for="5" value="3.823757375" />
        </attvalues>
      </node>
      <node id="925" label="925">
        <attvalues>
          <attvalue for="0" value="925.0" />
          <attvalue for="1" value="0" />
          <attvalue for="2" value="6.0" />
          <attvalue for="3" value="39.616363625" />
          <attvalue for="4" value="0.0862068965517" />
          <attvalue for="5" value="3.2897365" />
        </attvalues>
      </node>
      <node id="926" label="926">
        <attvalues>
          <attvalue for="0" value="926.0" />
          <attvalue for="1" value="1" />
          <attvalue for="2" value="8.0" />
          <attvalue for="3" value="40.022347125" />
          <attvalue for="4" value="0.120689655172" />
          <attvalue for="5" value="4.13256875" />
        </attvalues>
      </node>
      <node id="927" label="927">
        <attvalues>
          <attvalue for="0" value="927.0" />
          <attvalue for="1" value="1" />
          <attvalue for="2" value="4.0" />
          <attvalue for="3" value="40.022658375" />
          <attvalue for="4" value="0.051724137931" />
          <attvalue for="5" value="4.127093625" />
        </attvalues>
      </node>
      <node id="928" label="928">
        <attvalues>
          <attvalue for="0" value="928.0" />
          <attvalue for="1" value="2" />
          <attvalue for="2" value="6.0" />
          <attvalue for="3" value="38.6696975" />
          <attvalue for="4" value="0.0862068965517" />
          <attvalue for="5" value="1.518905625" />
        </attvalues>
      </node>
      <node id="929" label="929">
        <attvalues>
          <attvalue for="0" value="929.0" />
          <attvalue for="1" value="0" />
          <attvalue for="2" value="8.0" />
          <attvalue for="3" value="39.620952125" />
          <attvalue for="4" value="0.120689655172" />
          <attvalue for="5" value="2.7447865" />
        </attvalues>
      </node>
      <node id="930" label="930">
        <attvalues>
          <attvalue for="0" value="930.0" />
          <attvalue for="1" value="0" />
          <attvalue for="2" value="8.0" />
          <attvalue for="3" value="39.524842125" />
          <attvalue for="4" value="0.120689655172" />
          <attvalue for="5" value="2.539700625" />
        </attvalues>
      </node>
      <node id="931" label="931">
        <attvalues>
          <attvalue for="0" value="931.0" />
          <attvalue for="1" value="1" />
          <attvalue for="2" value="5.0" />
          <attvalue for="3" value="40.01634575" />
          <attvalue for="4" value="0.0689655172414" />
          <attvalue for="5" value="4.189573375" />
        </attvalues>
      </node>
      <node id="932" label="932">
        <attvalues>
          <attvalue for="0" value="932.0" />
          <attvalue for="1" value="0" />
          <attvalue for="2" value="7.0" />
          <attvalue for="3" value="39.68187" />
          <attvalue for="4" value="0.103448275862" />
          <attvalue for="5" value="2.5005445" />
        </attvalues>
      </node>
      <node id="933" label="933">
        <attvalues>
          <attvalue for="0" value="933.0" />
          <attvalue for="1" value="1" />
          <attvalue for="2" value="8.0" />
          <attvalue for="3" value="39.866497875" />
          <attvalue for="4" value="0.120689655172" />
          <attvalue for="5" value="4.25809325" />
        </attvalues>
      </node>
      <node id="934" label="934">
        <attvalues>
          <attvalue for="0" value="934.0" />
          <attvalue for="1" value="0" />
          <attvalue for="2" value="7.0" />
          <attvalue for="3" value="39.781174" />
          <attvalue for="4" value="0.103448275862" />
          <attvalue for="5" value="2.71290075" />
        </attvalues>
      </node>
      <node id="935" label="935">
        <attvalues>
          <attvalue for="0" value="935.0" />
          <attvalue for="1" value="0" />
          <attvalue for="2" value="5.0" />
          <attvalue for="3" value="39.39038725" />
          <attvalue for="4" value="0.0689655172414" />
          <attvalue for="5" value="3.247943875" />
        </attvalues>
      </node>
      <node id="936" label="936">
        <attvalues>
          <attvalue for="0" value="936.0" />
          <attvalue for="1" value="1" />
          <attvalue for="2" value="5.0" />
          <attvalue for="3" value="39.8826959734" />
          <attvalue for="4" value="0.0689655172414" />
          <attvalue for="5" value="4.2620345" />
        </attvalues>
      </node>
      <node id="937" label="937">
        <attvalues>
          <attvalue for="0" value="937.0" />
          <attvalue for="1" value="1" />
          <attvalue for="2" value="6.0" />
          <attvalue for="3" value="39.921612" />
          <attvalue for="4" value="0.0862068965517" />
          <attvalue for="5" value="4.0540605" />
        </attvalues>
      </node>
      <node id="938" label="938">
        <attvalues>
          <attvalue for="0" value="938.0" />
          <attvalue for="1" value="2" />
          <attvalue for="2" value="6.0" />
          <attvalue for="3" value="39.07502375" />
          <attvalue for="4" value="0.0862068965517" />
          <attvalue for="5" value="1.400854" />
        </attvalues>
      </node>
      <node id="939" label="939">
        <attvalues>
          <attvalue for="0" value="939.0" />
          <attvalue for="1" value="2" />
          <attvalue for="2" value="6.0" />
          <attvalue for="3" value="39.083736" />
          <attvalue for="4" value="0.0862068965517" />
          <attvalue for="5" value="1.469121375" />
        </attvalues>
      </node>
      <node id="940" label="940">
        <attvalues>
          <attvalue for="0" value="940.0" />
          <attvalue for="1" value="2" />
          <attvalue for="2" value="10.0" />
          <attvalue for="3" value="38.92405075" />
          <attvalue for="4" value="0.155172413793" />
          <attvalue for="5" value="1.44051575" />
        </attvalues>
      </node>
      <node id="941" label="941">
        <attvalues>
          <attvalue for="0" value="941.0" />
          <attvalue for="1" value="2" />
          <attvalue for="2" value="7.0" />
          <attvalue for="3" value="38.706253375" />
          <attvalue for="4" value="0.103448275862" />
          <attvalue for="5" value="1.42941725" />
        </attvalues>
      </node>
      <node id="942" label="942">
        <attvalues>
          <attvalue for="0" value="942.0" />
          <attvalue for="1" value="0" />
          <attvalue for="2" value="5.0" />
          <attvalue for="3" value="39.8806874293" />
          <attvalue for="4" value="0.0689655172414" />
          <attvalue for="5" value="2.907896" />
        </attvalues>
      </node>
      <node id="943" label="943">
        <attvalues>
          <attvalue for="0" value="943.0" />
          <attvalue for="1" value="2" />
          <attvalue for="2" value="8.0" />
          <attvalue for="3" value="38.85948075" />
          <attvalue for="4" value="0.120689655172" />
          <attvalue for="5" value="1.2479415" />
        </attvalues>
      </node>
      <node id="944" label="944">
        <attvalues>
          <attvalue for="0" value="944.0" />
          <attvalue for="1" value="0" />
          <attvalue for="2" value="9.0" />
          <attvalue for="3" value="39.89456925" />
          <attvalue for="4" value="0.137931034483" />
          <attvalue for="5" value="2.996681125" />
        </attvalues>
      </node>
      <node id="945" label="945">
        <attvalues>
          <attvalue for="0" value="945.0" />
          <attvalue for="1" value="0" />
          <attvalue for="2" value="8.0" />
          <attvalue for="3" value="39.4891105" />
          <attvalue for="4" value="0.120689655172" />
          <attvalue for="5" value="2.480000125" />
        </attvalues>
      </node>
      <node id="946" label="946">
        <attvalues>
          <attvalue for="0" value="946.0" />
          <attvalue for="1" value="0" />
          <attvalue for="2" value="6.0" />
          <attvalue for="3" value="39.516423625" />
          <attvalue for="4" value="0.0862068965517" />
          <attvalue for="5" value="2.482294875" />
        </attvalues>
      </node>
      <node id="947" label="947">
        <attvalues>
          <attvalue for="0" value="947.0" />
          <attvalue for="1" value="2" />
          <attvalue for="2" value="9.0" />
          <attvalue for="3" value="39.088174375" />
          <attvalue for="4" value="0.137931034483" />
          <attvalue for="5" value="1.507248" />
        </attvalues>
      </node>
      <node id="948" label="948">
        <attvalues>
          <attvalue for="0" value="948.0" />
          <attvalue for="1" value="0" />
          <attvalue for="2" value="6.0" />
          <attvalue for="3" value="39.67901225" />
          <attvalue for="4" value="0.0862068965517" />
          <attvalue for="5" value="2.58263525" />
        </attvalues>
      </node>
      <node id="949" label="949">
        <attvalues>
          <attvalue for="0" value="949.0" />
          <attvalue for="1" value="0" />
          <attvalue for="2" value="5.0" />
          <attvalue for="3" value="39.605198875" />
          <attvalue for="4" value="0.0689655172414" />
          <attvalue for="5" value="2.494225875" />
        </attvalues>
      </node>
      <node id="950" label="950">
        <attvalues>
          <attvalue for="0" value="950.0" />
          <attvalue for="1" value="0" />
          <attvalue for="2" value="7.0" />
          <attvalue for="3" value="39.3670346488" />
          <attvalue for="4" value="0.103448275862" />
          <attvalue for="5" value="2.807211125" />
        </attvalues>
      </node>
      <node id="951" label="951">
        <attvalues>
          <attvalue for="0" value="951.0" />
          <attvalue for="1" value="2" />
          <attvalue for="2" value="5.0" />
          <attvalue for="3" value="38.867939" />
          <attvalue for="4" value="0.0689655172414" />
          <attvalue for="5" value="1.253216125" />
        </attvalues>
      </node>
      <node id="952" label="952">
        <attvalues>
          <attvalue for="0" value="952.0" />
          <attvalue for="1" value="2" />
          <attvalue for="2" value="5.0" />
          <attvalue for="3" value="39.0258100724" />
          <attvalue for="4" value="0.0689655172414" />
          <attvalue for="5" value="1.313556125" />
        </attvalues>
      </node>
      <node id="953" label="953">
        <attvalues>
          <attvalue for="0" value="953.0" />
          <attvalue for="1" value="0" />
          <attvalue for="2" value="6.0" />
          <attvalue for="3" value="39.83894575" />
          <attvalue for="4" value="0.0862068965517" />
          <attvalue for="5" value="2.99028025" />
        </attvalues>
      </node>
      <node id="954" label="954">
        <attvalues>
          <attvalue for="0" value="954.0" />
          <attvalue for="1" value="0" />
          <attvalue for="2" value="5.0" />
          <attvalue for="3" value="39.532524875" />
          <attvalue for="4" value="0.0689655172414" />
          <attvalue for="5" value="2.396291" />
        </attvalues>
      </node>
      <node id="955" label="955">
        <attvalues>
          <attvalue for="0" value="955.0" />
          <attvalue for="1" value="11" />
          <attvalue for="2" value="6.0" />
          <attvalue for="3" value="39.6208065" />
          <attvalue for="4" value="0.0862068965517" />
          <attvalue for="5" value="2.83359675" />
        </attvalues>
      </node>
      <node id="956" label="956">
        <attvalues>
          <attvalue for="0" value="956.0" />
          <attvalue for="1" value="0" />
          <attvalue for="2" value="4.0" />
          <attvalue for="3" value="39.613651625" />
          <attvalue for="4" value="0.051724137931" />
          <attvalue for="5" value="3.294283625" />
        </attvalues>
      </node>
      <node id="957" label="957">
        <attvalues>
          <attvalue for="0" value="957.0" />
          <attvalue for="1" value="1" />
          <attvalue for="2" value="7.0" />
          <attvalue for="3" value="39.923507125" />
          <attvalue for="4" value="0.103448275862" />
          <attvalue for="5" value="3.8525595" />
        </attvalues>
      </node>
      <node id="958" label="958">
        <attvalues>
          <attvalue for="0" value="958.0" />
          <attvalue for="1" value="2" />
          <attvalue for="2" value="6.0" />
          <attvalue for="3" value="38.96852025" />
          <attvalue for="4" value="0.0862068965517" />
          <attvalue for="5" value="1.293976" />
        </attvalues>
      </node>
      <node id="959" label="959">
        <attvalues>
          <attvalue for="0" value="959.0" />
          <attvalue for="1" value="1" />
          <attvalue for="2" value="7.0" />
          <attvalue for="3" value="39.96625075" />
          <attvalue for="4" value="0.103448275862" />
          <attvalue for="5" value="3.83419025" />
        </attvalues>
      </node>
      <node id="960" label="960">
        <attvalues>
          <attvalue for="0" value="960.0" />
          <attvalue for="1" value="0" />
          <attvalue for="2" value="7.0" />
          <attvalue for="3" value="39.47175525" />
          <attvalue for="4" value="0.103448275862" />
          <attvalue for="5" value="2.48190475" />
        </attvalues>
      </node>
      <node id="961" label="961">
        <attvalues>
          <attvalue for="0" value="961.0" />
          <attvalue for="1" value="0" />
          <attvalue for="2" value="6.0" />
          <attvalue for="3" value="39.6812715" />
          <attvalue for="4" value="0.0862068965517" />
          <attvalue for="5" value="2.56315" />
        </attvalues>
      </node>
      <node id="962" label="962">
        <attvalues>
          <attvalue for="0" value="962.0" />
          <attvalue for="1" value="0" />
          <attvalue for="2" value="6.0" />
          <attvalue for="3" value="39.539820375" />
          <attvalue for="4" value="0.0862068965517" />
          <attvalue for="5" value="2.708612" />
        </attvalues>
      </node>
      <node id="963" label="963">
        <attvalues>
          <attvalue for="0" value="963.0" />
          <attvalue for="1" value="0" />
          <attvalue for="2" value="8.0" />
          <attvalue for="3" value="39.50999575" />
          <attvalue for="4" value="0.120689655172" />
          <attvalue for="5" value="3.3075275" />
        </attvalues>
      </node>
      <node id="964" label="964">
        <attvalues>
          <attvalue for="0" value="964.0" />
          <attvalue for="1" value="0" />
          <attvalue for="2" value="6.0" />
          <attvalue for="3" value="39.85531175" />
          <attvalue for="4" value="0.0862068965517" />
          <attvalue for="5" value="2.8382325" />
        </attvalues>
      </node>
      <node id="965" label="965">
        <attvalues>
          <attvalue for="0" value="965.0" />
          <attvalue for="1" value="0" />
          <attvalue for="2" value="10.0" />
          <attvalue for="3" value="39.78188275" />
          <attvalue for="4" value="0.155172413793" />
          <attvalue for="5" value="2.837062375" />
        </attvalues>
      </node>
      <node id="966" label="966">
        <attvalues>
          <attvalue for="0" value="966.0" />
          <attvalue for="1" value="0" />
          <attvalue for="2" value="7.0" />
          <attvalue for="3" value="39.854031" />
          <attvalue for="4" value="0.103448275862" />
          <attvalue for="5" value="2.964617625" />
        </attvalues>
      </node>
      <node id="967" label="967">
        <attvalues>
          <attvalue for="0" value="967.0" />
          <attvalue for="1" value="0" />
          <attvalue for="2" value="7.0" />
          <attvalue for="3" value="39.9448015" />
          <attvalue for="4" value="0.103448275862" />
          <attvalue for="5" value="3.1890655" />
        </attvalues>
      </node>
      <node id="968" label="968">
        <attvalues>
          <attvalue for="0" value="968.0" />
          <attvalue for="1" value="8" />
          <attvalue for="2" value="4.0" />
          <attvalue for="3" value="39.5716605" />
          <attvalue for="4" value="0.051724137931" />
          <attvalue for="5" value="3.08749625" />
        </attvalues>
      </node>
      <node id="969" label="969">
        <attvalues>
          <attvalue for="0" value="969.0" />
          <attvalue for="1" value="2" />
          <attvalue for="2" value="4.0" />
          <attvalue for="3" value="38.666154875" />
          <attvalue for="4" value="0.051724137931" />
          <attvalue for="5" value="1.5142655" />
        </attvalues>
      </node>
      <node id="970" label="970">
        <attvalues>
          <attvalue for="0" value="970.0" />
          <attvalue for="1" value="0" />
          <attvalue for="2" value="7.0" />
          <attvalue for="3" value="39.7150445" />
          <attvalue for="4" value="0.103448275862" />
          <attvalue for="5" value="2.713362625" />
        </attvalues>
      </node>
      <node id="971" label="971">
        <attvalues>
          <attvalue for="0" value="971.0" />
          <attvalue for="1" value="0" />
          <attvalue for="2" value="5.0" />
          <attvalue for="3" value="39.8856475714" />
          <attvalue for="4" value="0.0689655172414" />
          <attvalue for="5" value="2.91900628571" />
        </attvalues>
      </node>
      <node id="972" label="972">
        <attvalues>
          <attvalue for="0" value="972.0" />
          <attvalue for="1" value="0" />
          <attvalue for="2" value="7.0" />
          <attvalue for="3" value="39.8262334286" />
          <attvalue for="4" value="0.103448275862" />
          <attvalue for="5" value="3.11724185714" />
        </attvalues>
      </node>
      <node id="973" label="973">
        <attvalues>
          <attvalue for="0" value="973.0" />
          <attvalue for="1" value="0" />
          <attvalue for="2" value="5.0" />
          <attvalue for="3" value="39.6513991429" />
          <attvalue for="4" value="0.0689655172414" />
          <attvalue for="5" value="2.47292428571" />
        </attvalues>
      </node>
      <node id="974" label="974">
        <attvalues>
          <attvalue for="0" value="974.0" />
          <attvalue for="1" value="0" />
          <attvalue for="2" value="5.0" />
          <attvalue for="3" value="39.41933" />
          <attvalue for="4" value="0.0689655172414" />
          <attvalue for="5" value="2.74999128571" />
        </attvalues>
      </node>
      <node id="975" label="975">
        <attvalues>
          <attvalue for="0" value="975.0" />
          <attvalue for="1" value="0" />
          <attvalue for="2" value="5.0" />
          <attvalue for="3" value="39.5025664286" />
          <attvalue for="4" value="0.0689655172414" />
          <attvalue for="5" value="3.213776" />
        </attvalues>
      </node>
      <node id="976" label="976">
        <attvalues>
          <attvalue for="0" value="976.0" />
          <attvalue for="1" value="1" />
          <attvalue for="2" value="5.0" />
          <attvalue for="3" value="40.04814" />
          <attvalue for="4" value="0.0689655172414" />
          <attvalue for="5" value="3.96595242857" />
        </attvalues>
      </node>
      <node id="977" label="977">
        <attvalues>
          <attvalue for="0" value="977.0" />
          <attvalue for="1" value="0" />
          <attvalue for="2" value="8.0" />
          <attvalue for="3" value="39.7327555714" />
          <attvalue for="4" value="0.120689655172" />
          <attvalue for="5" value="3.440994" />
        </attvalues>
      </node>
      <node id="978" label="978">
        <attvalues>
          <attvalue for="0" value="978.0" />
          <attvalue for="1" value="0" />
          <attvalue for="2" value="7.0" />
          <attvalue for="3" value="39.6921595714" />
          <attvalue for="4" value="0.103448275862" />
          <attvalue for="5" value="2.843177" />
        </attvalues>
      </node>
      <node id="979" label="979">
        <attvalues>
          <attvalue for="0" value="979.0" />
          <attvalue for="1" value="0" />
          <attvalue for="2" value="4.0" />
          <attvalue for="3" value="39.5633784286" />
          <attvalue for="4" value="0.051724137931" />
          <attvalue for="5" value="3.37217328571" />
        </attvalues>
      </node>
      <node id="980" label="980">
        <attvalues>
          <attvalue for="0" value="980.0" />
          <attvalue for="1" value="0" />
          <attvalue for="2" value="4.0" />
          <attvalue for="3" value="39.3857651429" />
          <attvalue for="4" value="0.051724137931" />
          <attvalue for="5" value="3.23676228571" />
        </attvalues>
      </node>
      <node id="981" label="981">
        <attvalues>
          <attvalue for="0" value="981.0" />
          <attvalue for="1" value="1" />
          <attvalue for="2" value="5.0" />
          <attvalue for="3" value="39.9241587143" />
          <attvalue for="4" value="0.0689655172414" />
          <attvalue for="5" value="3.88682085714" />
        </attvalues>
      </node>
      <node id="982" label="982">
        <attvalues>
          <attvalue for="0" value="982.0" />
          <attvalue for="1" value="2" />
          <attvalue for="2" value="6.0" />
          <attvalue for="3" value="38.9909758571" />
          <attvalue for="4" value="0.0862068965517" />
          <attvalue for="5" value="1.48596842857" />
        </attvalues>
      </node>
      <node id="983" label="983">
        <attvalues>
          <attvalue for="0" value="983.0" />
          <attvalue for="1" value="0" />
          <attvalue for="2" value="6.0" />
          <attvalue for="3" value="39.6973287143" />
          <attvalue for="4" value="0.0862068965517" />
          <attvalue for="5" value="2.54380085714" />
        </attvalues>
      </node>
      <node id="984" label="984">
        <attvalues>
          <attvalue for="0" value="984.0" />
          <attvalue for="1" value="0" />
          <attvalue for="2" value="6.0" />
          <attvalue for="3" value="39.796732" />
          <attvalue for="4" value="0.0862068965517" />
          <attvalue for="5" value="2.75948271429" />
        </attvalues>
      </node>
      <node id="985" label="985">
        <attvalues>
          <attvalue for="0" value="985.0" />
          <attvalue for="1" value="0" />
          <attvalue for="2" value="7.0" />
          <attvalue for="3" value="39.5868341429" />
          <attvalue for="4" value="0.103448275862" />
          <attvalue for="5" value="2.54931328571" />
        </attvalues>
      </node>
      <node id="986" label="986">
        <attvalues>
          <attvalue for="0" value="986.0" />
          <attvalue for="1" value="0" />
          <attvalue for="2" value="7.0" />
          <attvalue for="3" value="39.7233147143" />
          <attvalue for="4" value="0.103448275862" />
          <attvalue for="5" value="2.89885" />
        </attvalues>
      </node>
      <node id="987" label="987">
        <attvalues>
          <attvalue for="0" value="987.0" />
          <attvalue for="1" value="1" />
          <attvalue for="2" value="6.0" />
          <attvalue for="3" value="39.902971" />
          <attvalue for="4" value="0.0862068965517" />
          <attvalue for="5" value="4.11575871429" />
        </attvalues>
      </node>
      <node id="988" label="988">
        <attvalues>
          <attvalue for="0" value="988.0" />
          <attvalue for="1" value="6" />
          <attvalue for="2" value="4.0" />
          <attvalue for="3" value="39.6020724286" />
          <attvalue for="4" value="0.051724137931" />
          <attvalue for="5" value="3.03623628571" />
        </attvalues>
      </node>
      <node id="989" label="989">
        <attvalues>
          <attvalue for="0" value="989.0" />
          <attvalue for="1" value="0" />
          <attvalue for="2" value="5.0" />
          <attvalue for="3" value="39.4333201429" />
          <attvalue for="4" value="0.0689655172414" />
          <attvalue for="5" value="2.74847914286" />
        </attvalues>
      </node>
      <node id="990" label="990">
        <attvalues>
          <attvalue for="0" value="990.0" />
          <attvalue for="1" value="0" />
          <attvalue for="2" value="4.0" />
          <attvalue for="3" value="39.6265365714" />
          <attvalue for="4" value="0.051724137931" />
          <attvalue for="5" value="2.43823757143" />
        </attvalues>
      </node>
      <node id="991" label="991">
        <attvalues>
          <attvalue for="0" value="991.0" />
          <attvalue for="1" value="2" />
          <attvalue for="2" value="8.0" />
          <attvalue for="3" value="38.8347917143" />
          <attvalue for="4" value="0.120689655172" />
          <attvalue for="5" value="1.37192857143" />
        </attvalues>
      </node>
      <node id="992" label="992">
        <attvalues>
          <attvalue for="0" value="992.0" />
          <attvalue for="1" value="2" />
          <attvalue for="2" value="6.0" />
          <attvalue for="3" value="39.042473" />
          <attvalue for="4" value="0.0862068965517" />
          <attvalue for="5" value="1.60692942857" />
        </attvalues>
      </node>
      <node id="993" label="993">
        <attvalues>
          <attvalue for="0" value="993.0" />
          <attvalue for="1" value="2" />
          <attvalue for="2" value="4.0" />
          <attvalue for="3" value="38.6866844286" />
          <attvalue for="4" value="0.051724137931" />
          <attvalue for="5" value="1.45065985714" />
        </attvalues>
      </node>
      <node id="994" label="994">
        <attvalues>
          <attvalue for="0" value="994.0" />
          <attvalue for="1" value="0" />
          <attvalue for="2" value="7.0" />
          <attvalue for="3" value="39.8764347143" />
          <attvalue for="4" value="0.103448275862" />
          <attvalue for="5" value="2.98246685714" />
        </attvalues>
      </node>
      <node id="995" label="995">
        <attvalues>
          <attvalue for="0" value="995.0" />
          <attvalue for="1" value="1" />
          <attvalue for="2" value="5.0" />
          <attvalue for="3" value="39.8175135714" />
          <attvalue for="4" value="0.0689655172414" />
          <attvalue for="5" value="4.24336585714" />
        </attvalues>
      </node>
      <node id="996" label="996">
        <attvalues>
          <attvalue for="0" value="996.0" />
          <attvalue for="1" value="11" />
          <attvalue for="2" value="6.0" />
          <attvalue for="3" value="39.627179" />
          <attvalue for="4" value="0.0862068965517" />
          <attvalue for="5" value="2.82415428571" />
        </attvalues>
      </node>
      <node id="997" label="997">
        <attvalues>
          <attvalue for="0" value="997.0" />
          <attvalue for="1" value="0" />
          <attvalue for="2" value="7.0" />
          <attvalue for="3" value="39.870308" />
          <attvalue for="4" value="0.103448275862" />
          <attvalue for="5" value="2.88597071429" />
        </attvalues>
      </node>
      <node id="998" label="998">
        <attvalues>
          <attvalue for="0" value="998.0" />
          <attvalue for="1" value="0" />
          <attvalue for="2" value="5.0" />
          <attvalue for="3" value="39.751321" />
          <attvalue for="4" value="0.0689655172414" />
          <attvalue for="5" value="3.33304085714" />
        </attvalues>
      </node>
      <node id="999" label="999">
        <attvalues>
          <attvalue for="0" value="999.0" />
          <attvalue for="1" value="2" />
          <attvalue for="2" value="7.0" />
          <attvalue for="3" value="39.0220015714" />
          <attvalue for="4" value="0.103448275862" />
          <attvalue for="5" value="1.56464457143" />
        </attvalues>
      </node>
      <node id="1000" label="1000">
        <attvalues>
          <attvalue for="0" value="1000.0" />
          <attvalue for="1" value="0" />
          <attvalue for="2" value="7.0" />
          <attvalue for="3" value="39.7755127005" />
          <attvalue for="4" value="0.103448275862" />
          <attvalue for="5" value="3.14030085714" />
        </attvalues>
      </node>
      <node id="1001" label="1001">
        <attvalues>
          <attvalue for="0" value="1001.0" />
          <attvalue for="1" value="2" />
          <attvalue for="2" value="6.0" />
          <attvalue for="3" value="38.8855331429" />
          <attvalue for="4" value="0.0862068965517" />
          <attvalue for="5" value="1.40581071429" />
        </attvalues>
      </node>
      <node id="1002" label="1002">
        <attvalues>
          <attvalue for="0" value="1002.0" />
          <attvalue for="1" value="2" />
          <attvalue for="2" value="6.0" />
          <attvalue for="3" value="39.0695467143" />
          <attvalue for="4" value="0.0862068965517" />
          <attvalue for="5" value="1.54549714286" />
        </attvalues>
      </node>
      <node id="1003" label="1003">
        <attvalues>
          <attvalue for="0" value="1003.0" />
          <attvalue for="1" value="0" />
          <attvalue for="2" value="5.0" />
          <attvalue for="3" value="39.7608461429" />
          <attvalue for="4" value="0.0689655172414" />
          <attvalue for="5" value="2.78145542857" />
        </attvalues>
      </node>
      <node id="1004" label="1004">
        <attvalues>
          <attvalue for="0" value="1004.0" />
          <attvalue for="1" value="0" />
          <attvalue for="2" value="6.0" />
          <attvalue for="3" value="39.4185332857" />
          <attvalue for="4" value="0.0862068965517" />
          <attvalue for="5" value="3.27248528571" />
        </attvalues>
      </node>
      <node id="1005" label="1005">
        <attvalues>
          <attvalue for="0" value="1005.0" />
          <attvalue for="1" value="0" />
          <attvalue for="2" value="8.0" />
          <attvalue for="3" value="39.7325767143" />
          <attvalue for="4" value="0.120689655172" />
          <attvalue for="5" value="3.260863" />
        </attvalues>
      </node>
      <node id="1006" label="1006">
        <attvalues>
          <attvalue for="0" value="1006.0" />
          <attvalue for="1" value="1" />
          <attvalue for="2" value="7.0" />
          <attvalue for="3" value="39.9327828571" />
          <attvalue for="4" value="0.103448275862" />
          <attvalue for="5" value="4.22129528571" />
        </attvalues>
      </node>
      <node id="1007" label="1007">
        <attvalues>
          <attvalue for="0" value="1007.0" />
          <attvalue for="1" value="2" />
          <attvalue for="2" value="7.0" />
          <attvalue for="3" value="39.063336" />
          <attvalue for="4" value="0.103448275862" />
          <attvalue for="5" value="1.43199714286" />
        </attvalues>
      </node>
      <node id="1008" label="1008">
        <attvalues>
          <attvalue for="0" value="1008.0" />
          <attvalue for="1" value="2" />
          <attvalue for="2" value="7.0" />
          <attvalue for="3" value="39.1028762857" />
          <attvalue for="4" value="0.103448275862" />
          <attvalue for="5" value="1.51068385714" />
        </attvalues>
      </node>
      <node id="1009" label="1009">
        <attvalues>
          <attvalue for="0" value="1009.0" />
          <attvalue for="1" value="0" />
          <attvalue for="2" value="5.0" />
          <attvalue for="3" value="39.7782427143" />
          <attvalue for="4" value="0.0689655172414" />
          <attvalue for="5" value="3.34934457143" />
        </attvalues>
      </node>
      <node id="1010" label="1010">
        <attvalues>
          <attvalue for="0" value="1010.0" />
          <attvalue for="1" value="0" />
          <attvalue for="2" value="4.0" />
          <attvalue for="3" value="39.6764364286" />
          <attvalue for="4" value="0.051724137931" />
          <attvalue for="5" value="3.429153" />
        </attvalues>
      </node>
      <node id="1011" label="1011">
        <attvalues>
          <attvalue for="0" value="1011.0" />
          <attvalue for="1" value="0" />
          <attvalue for="2" value="6.0" />
          <attvalue for="3" value="39.9512535714" />
          <attvalue for="4" value="0.0862068965517" />
          <attvalue for="5" value="3.15185314286" />
        </attvalues>
      </node>
      <node id="1012" label="1012">
        <attvalues>
          <attvalue for="0" value="1012.0" />
          <attvalue for="1" value="2" />
          <attvalue for="2" value="7.0" />
          <attvalue for="3" value="39.0341627143" />
          <attvalue for="4" value="0.103448275862" />
          <attvalue for="5" value="1.34910214286" />
        </attvalues>
      </node>
      <node id="1013" label="1013">
        <attvalues>
          <attvalue for="0" value="1013.0" />
          <attvalue for="1" value="0" />
          <attvalue for="2" value="4.0" />
          <attvalue for="3" value="39.6948635714" />
          <attvalue for="4" value="0.051724137931" />
          <attvalue for="5" value="2.67113614286" />
        </attvalues>
      </node>
      <node id="1014" label="1014">
        <attvalues>
          <attvalue for="0" value="1014.0" />
          <attvalue for="1" value="0" />
          <attvalue for="2" value="4.0" />
          <attvalue for="3" value="39.8649065714" />
          <attvalue for="4" value="0.051724137931" />
          <attvalue for="5" value="2.98326428571" />
        </attvalues>
      </node>
      <node id="1015" label="1015">
        <attvalues>
          <attvalue for="0" value="1015.0" />
          <attvalue for="1" value="0" />
          <attvalue for="2" value="10.0" />
          <attvalue for="3" value="39.7696661429" />
          <attvalue for="4" value="0.155172413793" />
          <attvalue for="5" value="2.79355157143" />
        </attvalues>
      </node>
      <node id="1016" label="1016">
        <attvalues>
          <attvalue for="0" value="1016.0" />
          <attvalue for="1" value="1" />
          <attvalue for="2" value="5.0" />
          <attvalue for="3" value="39.8201682857" />
          <attvalue for="4" value="0.0689655172414" />
          <attvalue for="5" value="4.23406457143" />
        </attvalues>
      </node>
      <node id="1017" label="1017">
        <attvalues>
          <attvalue for="0" value="1017.0" />
          <attvalue for="1" value="0" />
          <attvalue for="2" value="6.0" />
          <attvalue for="3" value="39.752879" />
          <attvalue for="4" value="0.0862068965517" />
          <attvalue for="5" value="2.70339328571" />
        </attvalues>
      </node>
      <node id="1018" label="1018">
        <attvalues>
          <attvalue for="0" value="1018.0" />
          <attvalue for="1" value="2" />
          <attvalue for="2" value="5.0" />
          <attvalue for="3" value="38.9935032857" />
          <attvalue for="4" value="0.0689655172414" />
          <attvalue for="5" value="1.56646371429" />
        </attvalues>
      </node>
      <node id="1019" label="1019">
        <attvalues>
          <attvalue for="0" value="1019.0" />
          <attvalue for="1" value="1" />
          <attvalue for="2" value="4.0" />
          <attvalue for="3" value="39.938405" />
          <attvalue for="4" value="0.051724137931" />
          <attvalue for="5" value="3.99076042857" />
        </attvalues>
      </node>
      <node id="1020" label="1020">
        <attvalues>
          <attvalue for="0" value="1020.0" />
          <attvalue for="1" value="0" />
          <attvalue for="2" value="7.0" />
          <attvalue for="3" value="39.5837751429" />
          <attvalue for="4" value="0.103448275862" />
          <attvalue for="5" value="2.66550057143" />
        </attvalues>
      </node>
      <node id="1021" label="1021">
        <attvalues>
          <attvalue for="0" value="1021.0" />
          <attvalue for="1" value="0" />
          <attvalue for="2" value="6.0" />
          <attvalue for="3" value="39.2694091429" />
          <attvalue for="4" value="0.0862068965517" />
          <attvalue for="5" value="3.07248085714" />
        </attvalues>
      </node>
      <node id="1022" label="1022">
        <attvalues>
          <attvalue for="0" value="1022.0" />
          <attvalue for="1" value="2" />
          <attvalue for="2" value="5.0" />
          <attvalue for="3" value="38.9270084286" />
          <attvalue for="4" value="0.0689655172414" />
          <attvalue for="5" value="1.32174828571" />
        </attvalues>
      </node>
      <node id="1023" label="1023">
        <attvalues>
          <attvalue for="0" value="1023.0" />
          <attvalue for="1" value="2" />
          <attvalue for="2" value="7.0" />
          <attvalue for="3" value="39.0095787143" />
          <attvalue for="4" value="0.103448275862" />
          <attvalue for="5" value="1.549023" />
        </attvalues>
      </node>
      <node id="1024" label="1024">
        <attvalues>
          <attvalue for="0" value="1024.0" />
          <attvalue for="1" value="12" />
          <attvalue for="2" value="4.0" />
          <attvalue for="3" value="39.6266637143" />
          <attvalue for="4" value="0.051724137931" />
          <attvalue for="5" value="2.68135728571" />
        </attvalues>
      </node>
      <node id="1025" label="1025">
        <attvalues>
          <attvalue for="0" value="1025.0" />
          <attvalue for="1" value="0" />
          <attvalue for="2" value="6.0" />
          <attvalue for="3" value="39.7218848571" />
          <attvalue for="4" value="0.0862068965517" />
          <attvalue for="5" value="2.733299" />
        </attvalues>
      </node>
      <node id="1026" label="1026">
        <attvalues>
          <attvalue for="0" value="1026.0" />
          <attvalue for="1" value="0" />
          <attvalue for="2" value="5.0" />
          <attvalue for="3" value="39.7767018571" />
          <attvalue for="4" value="0.0689655172414" />
          <attvalue for="5" value="2.76665185714" />
        </attvalues>
      </node>
      <node id="1027" label="1027">
        <attvalues>
          <attvalue for="0" value="1027.0" />
          <attvalue for="1" value="2" />
          <attvalue for="2" value="5.0" />
          <attvalue for="3" value="38.6703002857" />
          <attvalue for="4" value="0.0689655172414" />
          <attvalue for="5" value="1.52597171429" />
        </attvalues>
      </node>
      <node id="1028" label="1028">
        <attvalues>
          <attvalue for="0" value="1028.0" />
          <attvalue for="1" value="0" />
          <attvalue for="2" value="5.0" />
          <attvalue for="3" value="39.7223314286" />
          <attvalue for="4" value="0.0689655172414" />
          <attvalue for="5" value="3.30319057143" />
        </attvalues>
      </node>
      <node id="1029" label="1029">
        <attvalues>
          <attvalue for="0" value="1029.0" />
          <attvalue for="1" value="0" />
          <attvalue for="2" value="9.0" />
          <attvalue for="3" value="39.741118" />
          <attvalue for="4" value="0.137931034483" />
          <attvalue for="5" value="2.85758328571" />
        </attvalues>
      </node>
      <node id="1030" label="1030">
        <attvalues>
          <attvalue for="0" value="1030.0" />
          <attvalue for="1" value="0" />
          <attvalue for="2" value="4.0" />
          <attvalue for="3" value="39.8509184286" />
          <attvalue for="4" value="0.051724137931" />
          <attvalue for="5" value="2.84078257143" />
        </attvalues>
      </node>
      <node id="1031" label="1031">
        <attvalues>
          <attvalue for="0" value="1031.0" />
          <attvalue for="1" value="0" />
          <attvalue for="2" value="8.0" />
          <attvalue for="3" value="39.303499" />
          <attvalue for="4" value="0.120689655172" />
          <attvalue for="5" value="3.01960271429" />
        </attvalues>
      </node>
      <node id="1032" label="1032">
        <attvalues>
          <attvalue for="0" value="1032.0" />
          <attvalue for="1" value="2" />
          <attvalue for="2" value="6.0" />
          <attvalue for="3" value="38.9985998571" />
          <attvalue for="4" value="0.0862068965517" />
          <attvalue for="5" value="1.46643014286" />
        </attvalues>
      </node>
      <node id="1033" label="1033">
        <attvalues>
          <attvalue for="0" value="1033.0" />
          <attvalue for="1" value="1" />
          <attvalue for="2" value="6.0" />
          <attvalue for="3" value="39.8463951429" />
          <attvalue for="4" value="0.0862068965517" />
          <attvalue for="5" value="4.17470471429" />
        </attvalues>
      </node>
      <node id="1034" label="1034">
        <attvalues>
          <attvalue for="0" value="1034.0" />
          <attvalue for="1" value="2" />
          <attvalue for="2" value="6.0" />
          <attvalue for="3" value="39.0654134286" />
          <attvalue for="4" value="0.0862068965517" />
          <attvalue for="5" value="1.39502014286" />
        </attvalues>
      </node>
      <node id="1035" label="1035">
        <attvalues>
          <attvalue for="0" value="1035.0" />
          <attvalue for="1" value="1" />
          <attvalue for="2" value="7.0" />
          <attvalue for="3" value="39.8852217143" />
          <attvalue for="4" value="0.103448275862" />
          <attvalue for="5" value="4.24993814286" />
        </attvalues>
      </node>
      <node id="1036" label="1036">
        <attvalues>
          <attvalue for="0" value="1036.0" />
          <attvalue for="1" value="2" />
          <attvalue for="2" value="4.0" />
          <attvalue for="3" value="38.8681854286" />
          <attvalue for="4" value="0.051724137931" />
          <attvalue for="5" value="1.24765442857" />
        </attvalues>
      </node>
      <node id="1037" label="1037">
        <attvalues>
          <attvalue for="0" value="1037.0" />
          <attvalue for="1" value="0" />
          <attvalue for="2" value="16.0" />
          <attvalue for="3" value="39.6535964286" />
          <attvalue for="4" value="0.258620689655" />
          <attvalue for="5" value="2.57851157143" />
        </attvalues>
      </node>
      <node id="1038" label="1038">
        <attvalues>
          <attvalue for="0" value="1038.0" />
          <attvalue for="1" value="1" />
          <attvalue for="2" value="7.0" />
          <attvalue for="3" value="39.9617455714" />
          <attvalue for="4" value="0.103448275862" />
          <attvalue for="5" value="4.01072828571" />
        </attvalues>
      </node>
      <node id="1039" label="1039">
        <attvalues>
          <attvalue for="0" value="1039.0" />
          <attvalue for="1" value="0" />
          <attvalue for="2" value="6.0" />
          <attvalue for="3" value="39.600184" />
          <attvalue for="4" value="0.0862068965517" />
          <attvalue for="5" value="3.36281528571" />
        </attvalues>
      </node>
      <node id="1040" label="1040">
        <attvalues>
          <attvalue for="0" value="1040.0" />
          <attvalue for="1" value="0" />
          <attvalue for="2" value="7.0" />
          <attvalue for="3" value="39.6219722857" />
          <attvalue for="4" value="0.103448275862" />
          <attvalue for="5" value="3.26022057143" />
        </attvalues>
      </node>
      <node id="1041" label="1041">
        <attvalues>
          <attvalue for="0" value="1041.0" />
          <attvalue for="1" value="0" />
          <attvalue for="2" value="4.0" />
          <attvalue for="3" value="39.8607750839" />
          <attvalue for="4" value="0.051724137931" />
          <attvalue for="5" value="3.11834771429" />
        </attvalues>
      </node>
      <node id="1042" label="1042">
        <attvalues>
          <attvalue for="0" value="1042.0" />
          <attvalue for="1" value="1" />
          <attvalue for="2" value="7.0" />
          <attvalue for="3" value="39.9099837143" />
          <attvalue for="4" value="0.103448275862" />
          <attvalue for="5" value="4.28788271429" />
        </attvalues>
      </node>
      <node id="1043" label="1043">
        <attvalues>
          <attvalue for="0" value="1043.0" />
          <attvalue for="1" value="2" />
          <attvalue for="2" value="7.0" />
          <attvalue for="3" value="38.7696828571" />
          <attvalue for="4" value="0.103448275862" />
          <attvalue for="5" value="1.43364457143" />
        </attvalues>
      </node>
      <node id="1044" label="1044">
        <attvalues>
          <attvalue for="0" value="1044.0" />
          <attvalue for="1" value="2" />
          <attvalue for="2" value="3.0" />
          <attvalue for="3" value="39.0891527143" />
          <attvalue for="4" value="0.0344827586207" />
          <attvalue for="5" value="1.55350128571" />
        </attvalues>
      </node>
      <node id="1045" label="1045">
        <attvalues>
          <attvalue for="0" value="1045.0" />
          <attvalue for="1" value="0" />
          <attvalue for="2" value="8.0" />
          <attvalue for="3" value="39.8553777143" />
          <attvalue for="4" value="0.120689655172" />
          <attvalue for="5" value="2.88875357143" />
        </attvalues>
      </node>
      <node id="1046" label="1046">
        <attvalues>
          <attvalue for="0" value="1046.0" />
          <attvalue for="1" value="0" />
          <attvalue for="2" value="9.0" />
          <attvalue for="3" value="39.6093312857" />
          <attvalue for="4" value="0.137931034483" />
          <attvalue for="5" value="2.51785142857" />
        </attvalues>
      </node>
      <node id="1047" label="1047">
        <attvalues>
          <attvalue for="0" value="1047.0" />
          <attvalue for="1" value="1" />
          <attvalue for="2" value="6.0" />
          <attvalue for="3" value="39.9941658571" />
          <attvalue for="4" value="0.0862068965517" />
          <attvalue for="5" value="4.20495085714" />
        </attvalues>
      </node>
      <node id="1048" label="1048">
        <attvalues>
          <attvalue for="0" value="1048.0" />
          <attvalue for="1" value="0" />
          <attvalue for="2" value="7.0" />
          <attvalue for="3" value="39.5760795714" />
          <attvalue for="4" value="0.103448275862" />
          <attvalue for="5" value="2.37445557143" />
        </attvalues>
      </node>
      <node id="1049" label="1049">
        <attvalues>
          <attvalue for="0" value="1049.0" />
          <attvalue for="1" value="0" />
          <attvalue for="2" value="3.0" />
          <attvalue for="3" value="39.7658478571" />
          <attvalue for="4" value="0.0344827586207" />
          <attvalue for="5" value="3.15374185714" />
        </attvalues>
      </node>
      <node id="1050" label="1050">
        <attvalues>
          <attvalue for="0" value="1050.0" />
          <attvalue for="1" value="0" />
          <attvalue for="2" value="7.0" />
          <attvalue for="3" value="39.8465242857" />
          <attvalue for="4" value="0.103448275862" />
          <attvalue for="5" value="2.97566014286" />
        </attvalues>
      </node>
      <node id="1051" label="1051">
        <attvalues>
          <attvalue for="0" value="1051.0" />
          <attvalue for="1" value="0" />
          <attvalue for="2" value="6.0" />
          <attvalue for="3" value="39.856881" />
          <attvalue for="4" value="0.0862068965517" />
          <attvalue for="5" value="2.87988728571" />
        </attvalues>
      </node>
      <node id="1052" label="1052">
        <attvalues>
          <attvalue for="0" value="1052.0" />
          <attvalue for="1" value="1" />
          <attvalue for="2" value="6.0" />
          <attvalue for="3" value="39.8967022857" />
          <attvalue for="4" value="0.0862068965517" />
          <attvalue for="5" value="4.26336" />
        </attvalues>
      </node>
      <node id="1053" label="1053">
        <attvalues>
          <attvalue for="0" value="1053.0" />
          <attvalue for="1" value="0" />
          <attvalue for="2" value="8.0" />
          <attvalue for="3" value="39.482903" />
          <attvalue for="4" value="0.120689655172" />
          <attvalue for="5" value="2.52059842857" />
        </attvalues>
      </node>
      <node id="1054" label="1054">
        <attvalues>
          <attvalue for="0" value="1054.0" />
          <attvalue for="1" value="0" />
          <attvalue for="2" value="5.0" />
          <attvalue for="3" value="39.6047634286" />
          <attvalue for="4" value="0.0689655172414" />
          <attvalue for="5" value="2.42501742857" />
        </attvalues>
      </node>
      <node id="1055" label="1055">
        <attvalues>
          <attvalue for="0" value="1055.0" />
          <attvalue for="1" value="0" />
          <attvalue for="2" value="6.0" />
          <attvalue for="3" value="39.7866058571" />
          <attvalue for="4" value="0.0862068965517" />
          <attvalue for="5" value="3.12981257143" />
        </attvalues>
      </node>
      <node id="1056" label="1056">
        <attvalues>
          <attvalue for="0" value="1056.0" />
          <attvalue for="1" value="2" />
          <attvalue for="2" value="5.0" />
          <attvalue for="3" value="39.0216718571" />
          <attvalue for="4" value="0.0689655172414" />
          <attvalue for="5" value="1.55491242857" />
        </attvalues>
      </node>
      <node id="1057" label="1057">
        <attvalues>
          <attvalue for="0" value="1057.0" />
          <attvalue for="1" value="0" />
          <attvalue for="2" value="6.0" />
          <attvalue for="3" value="39.7316670358" />
          <attvalue for="4" value="0.0862068965517" />
          <attvalue for="5" value="2.72310971429" />
        </attvalues>
      </node>
      <node id="1058" label="1058">
        <attvalues>
          <attvalue for="0" value="1058.0" />
          <attvalue for="1" value="0" />
          <attvalue for="2" value="4.0" />
          <attvalue for="3" value="39.5766544286" />
          <attvalue for="4" value="0.051724137931" />
          <attvalue for="5" value="2.63110814286" />
        </attvalues>
      </node>
      <node id="1059" label="1059">
        <attvalues>
          <attvalue for="0" value="1059.0" />
          <attvalue for="1" value="0" />
          <attvalue for="2" value="6.0" />
          <attvalue for="3" value="39.4628162857" />
          <attvalue for="4" value="0.0862068965517" />
          <attvalue for="5" value="2.50768114286" />
        </attvalues>
      </node>
      <node id="1060" label="1060">
        <attvalues>
[truncated: 3,266,564 more chars]
