# Supplementary material for: Analysing human mobility patterns of hiking activities through complex network theory
Source: PLoS One. 2017 May 24;12(5):e0177712. doi: 10.1371/journal.pone.0177712 (PMC5443505; doi:10.1371/journal.pone.0177712)
Supplement: S2 File — (ZIP) [file pone.0177712.s002.zip › Network-Spring.gexf]

<?xml version='1.0' encoding='utf-8'?>
<gexf version="1.1" xmlns="http://www.gexf.net/1.1draft" xmlns:viz="http://www.gexf.net/1.1draft/viz" xmlns:xsi="http://www.w3.org/2001/XMLSchema-instance" xsi:schemaLocation="http://www.w3.org/2001/XMLSchema-instance">
  <graph defaultedgetype="undirected" mode="static">
    <attributes class="edge" mode="static">
      <attribute id="6" title="networkx_key" type="integer" />
    </attributes>
    <attributes class="node" mode="static">
      <attribute id="0" title="idN" type="double" />
      <attribute id="1" title="subGraph" type="integer" />
      <attribute id="2" title="weight" type="double" />
      <attribute id="3" title="lat" type="double" />
      <attribute id="4" title="pesoN" type="double" />
      <attribute id="5" title="lng" type="double" />
    </attributes>
    <nodes>
      <node id="0" label="0">
        <attvalues>
          <attvalue for="0" value="0.0" />
          <attvalue for="1" value="0" />
          <attvalue for="2" value="181.0" />
          <attvalue for="3" value="39.7872921929" />
          <attvalue for="4" value="3.10344827586" />
          <attvalue for="5" value="2.79796108122" />
        </attvalues>
      </node>
      <node id="1" label="1">
        <attvalues>
          <attvalue for="0" value="1.0" />
          <attvalue for="1" value="0" />
          <attvalue for="2" value="186.0" />
          <attvalue for="3" value="39.7118935005" />
          <attvalue for="4" value="3.18965517241" />
          <attvalue for="5" value="2.62093755612" />
        </attvalues>
      </node>
      <node id="2" label="2">
        <attvalues>
          <attvalue for="0" value="2.0" />
          <attvalue for="1" value="0" />
          <attvalue for="2" value="122.0" />
          <attvalue for="3" value="39.6682305564" />
          <attvalue for="4" value="2.08620689655" />
          <attvalue for="5" value="2.57752488298" />
        </attvalues>
      </node>
      <node id="3" label="3">
        <attvalues>
          <attvalue for="0" value="3.0" />
          <attvalue for="1" value="0" />
          <attvalue for="2" value="91.0" />
          <attvalue for="3" value="39.7475255319" />
          <attvalue for="4" value="1.55172413793" />
          <attvalue for="5" value="2.64691762766" />
        </attvalues>
      </node>
      <node id="4" label="4">
        <attvalues>
          <attvalue for="0" value="4.0" />
          <attvalue for="1" value="0" />
          <attvalue for="2" value="87.0" />
          <attvalue for="3" value="39.8211354382" />
          <attvalue for="4" value="1.48275862069" />
          <attvalue for="5" value="2.88425059551" />
        </attvalues>
      </node>
      <node id="5" label="5">
        <attvalues>
          <attvalue for="0" value="5.0" />
          <attvalue for="1" value="0" />
          <attvalue for="2" value="63.0" />
          <attvalue for="3" value="39.8124405" />
          <attvalue for="4" value="1.06896551724" />
          <attvalue for="5" value="2.890167" />
        </attvalues>
      </node>
      <node id="6" label="6">
        <attvalues>
          <attvalue for="0" value="6.0" />
          <attvalue for="1" value="0" />
          <attvalue for="2" value="66.0" />
          <attvalue for="3" value="39.8168639157" />
          <attvalue for="4" value="1.12068965517" />
          <attvalue for="5" value="2.89164137349" />
        </attvalues>
      </node>
      <node id="7" label="7">
        <attvalues>
          <attvalue for="0" value="7.0" />
          <attvalue for="1" value="0" />
          <attvalue for="2" value="72.0" />
          <attvalue for="3" value="39.7136474459" />
          <attvalue for="4" value="1.22413793103" />
          <attvalue for="5" value="2.62968363514" />
        </attvalues>
      </node>
      <node id="8" label="8">
        <attvalues>
          <attvalue for="0" value="8.0" />
          <attvalue for="1" value="0" />
          <attvalue for="2" value="73.0" />
          <attvalue for="3" value="39.7666137761" />
          <attvalue for="4" value="1.24137931034" />
          <attvalue for="5" value="2.71523353731" />
        </attvalues>
      </node>
      <node id="9" label="9">
        <attvalues>
          <attvalue for="0" value="9.0" />
          <attvalue for="1" value="0" />
          <attvalue for="2" value="59.0" />
          <attvalue for="3" value="39.7711107031" />
          <attvalue for="4" value="1.0" />
          <attvalue for="5" value="2.73529778125" />
        </attvalues>
      </node>
      <node id="10" label="10">
        <attvalues>
          <attvalue for="0" value="10.0" />
          <attvalue for="1" value="0" />
          <attvalue for="2" value="59.0" />
          <attvalue for="3" value="39.5824703407" />
          <attvalue for="4" value="1.0" />
          <attvalue for="5" value="2.35069318644" />
        </attvalues>
      </node>
      <node id="11" label="11">
        <attvalues>
          <attvalue for="0" value="11.0" />
          <attvalue for="1" value="0" />
          <attvalue for="2" value="45.0" />
          <attvalue for="3" value="39.8689156667" />
          <attvalue for="4" value="0.758620689655" />
          <attvalue for="5" value="2.92458833333" />
        </attvalues>
      </node>
      <node id="12" label="12">
        <attvalues>
          <attvalue for="0" value="12.0" />
          <attvalue for="1" value="0" />
          <attvalue for="2" value="46.0" />
          <attvalue for="3" value="39.6457414211" />
          <attvalue for="4" value="0.775862068966" />
          <attvalue for="5" value="2.46295952632" />
        </attvalues>
      </node>
      <node id="13" label="13">
        <attvalues>
          <attvalue for="0" value="13.0" />
          <attvalue for="1" value="0" />
          <attvalue for="2" value="59.0" />
          <attvalue for="3" value="39.768088614" />
          <attvalue for="4" value="1.0" />
          <attvalue for="5" value="2.81845477193" />
        </attvalues>
      </node>
      <node id="14" label="14">
        <attvalues>
          <attvalue for="0" value="14.0" />
          <attvalue for="1" value="0" />
          <attvalue for="2" value="48.0" />
          <attvalue for="3" value="39.7344634364" />
          <attvalue for="4" value="0.810344827586" />
          <attvalue for="5" value="2.75980567273" />
        </attvalues>
      </node>
      <node id="15" label="15">
        <attvalues>
          <attvalue for="0" value="15.0" />
          <attvalue for="1" value="0" />
          <attvalue for="2" value="52.0" />
          <attvalue for="3" value="39.7980452308" />
          <attvalue for="4" value="0.879310344828" />
          <attvalue for="5" value="2.69876223077" />
        </attvalues>
      </node>
      <node id="16" label="16">
        <attvalues>
          <attvalue for="0" value="16.0" />
          <attvalue for="1" value="0" />
          <attvalue for="2" value="47.0" />
          <attvalue for="3" value="39.7959445882" />
          <attvalue for="4" value="0.793103448276" />
          <attvalue for="5" value="2.68100915686" />
        </attvalues>
      </node>
      <node id="17" label="17">
        <attvalues>
          <attvalue for="0" value="17.0" />
          <attvalue for="1" value="0" />
          <attvalue for="2" value="47.0" />
          <attvalue for="3" value="39.7204693878" />
          <attvalue for="4" value="0.793103448276" />
          <attvalue for="5" value="2.62180269388" />
        </attvalues>
      </node>
      <node id="18" label="18">
        <attvalues>
          <attvalue for="0" value="18.0" />
          <attvalue for="1" value="0" />
          <attvalue for="2" value="44.0" />
          <attvalue for="3" value="39.7910846087" />
          <attvalue for="4" value="0.741379310345" />
          <attvalue for="5" value="2.72513876087" />
        </attvalues>
      </node>
      <node id="19" label="19">
        <attvalues>
          <attvalue for="0" value="19.0" />
          <attvalue for="1" value="0" />
          <attvalue for="2" value="35.0" />
          <attvalue for="3" value="39.6876521628" />
          <attvalue for="4" value="0.586206896552" />
          <attvalue for="5" value="2.51358295349" />
        </attvalues>
      </node>
      <node id="20" label="20">
        <attvalues>
          <attvalue for="0" value="20.0" />
          <attvalue for="1" value="1" />
          <attvalue for="2" value="29.0" />
          <attvalue for="3" value="38.9123269024" />
          <attvalue for="4" value="0.48275862069" />
          <attvalue for="5" value="1.43143819512" />
        </attvalues>
      </node>
      <node id="21" label="21">
        <attvalues>
          <attvalue for="0" value="21.0" />
          <attvalue for="1" value="0" />
          <attvalue for="2" value="31.0" />
          <attvalue for="3" value="39.8313388537" />
          <attvalue for="4" value="0.51724137931" />
          <attvalue for="5" value="2.89812758537" />
        </attvalues>
      </node>
      <node id="22" label="22">
        <attvalues>
          <attvalue for="0" value="22.0" />
          <attvalue for="1" value="0" />
          <attvalue for="2" value="42.0" />
          <attvalue for="3" value="39.6942792195" />
          <attvalue for="4" value="0.706896551724" />
          <attvalue for="5" value="2.70121302439" />
        </attvalues>
      </node>
      <node id="23" label="23">
        <attvalues>
          <attvalue for="0" value="23.0" />
          <attvalue for="1" value="0" />
          <attvalue for="2" value="42.0" />
          <attvalue for="3" value="39.766316125" />
          <attvalue for="4" value="0.706896551724" />
          <attvalue for="5" value="2.708140525" />
        </attvalues>
      </node>
      <node id="24" label="24">
        <attvalues>
          <attvalue for="0" value="24.0" />
          <attvalue for="1" value="0" />
          <attvalue for="2" value="35.0" />
          <attvalue for="3" value="39.712492775" />
          <attvalue for="4" value="0.586206896552" />
          <attvalue for="5" value="2.751138825" />
        </attvalues>
      </node>
      <node id="25" label="25">
        <attvalues>
          <attvalue for="0" value="25.0" />
          <attvalue for="1" value="0" />
          <attvalue for="2" value="32.0" />
          <attvalue for="3" value="39.8148071282" />
          <attvalue for="4" value="0.534482758621" />
          <attvalue for="5" value="2.85810294872" />
        </attvalues>
      </node>
      <node id="26" label="26">
        <attvalues>
          <attvalue for="0" value="26.0" />
          <attvalue for="1" value="0" />
          <attvalue for="2" value="32.0" />
          <attvalue for="3" value="39.793521641" />
          <attvalue for="4" value="0.534482758621" />
          <attvalue for="5" value="2.77585871795" />
        </attvalues>
      </node>
      <node id="27" label="27">
        <attvalues>
          <attvalue for="0" value="27.0" />
          <attvalue for="1" value="0" />
          <attvalue for="2" value="32.0" />
          <attvalue for="3" value="39.5899957692" />
          <attvalue for="4" value="0.534482758621" />
          <attvalue for="5" value="2.3553484359" />
        </attvalues>
      </node>
      <node id="28" label="28">
        <attvalues>
          <attvalue for="0" value="28.0" />
          <attvalue for="1" value="0" />
          <attvalue for="2" value="32.0" />
          <attvalue for="3" value="39.8194986389" />
          <attvalue for="4" value="0.534482758621" />
          <attvalue for="5" value="2.87021863889" />
        </attvalues>
      </node>
      <node id="29" label="29">
        <attvalues>
          <attvalue for="0" value="29.0" />
          <attvalue for="1" value="0" />
          <attvalue for="2" value="29.0" />
          <attvalue for="3" value="39.8733172857" />
          <attvalue for="4" value="0.48275862069" />
          <attvalue for="5" value="3.17107888571" />
        </attvalues>
      </node>
      <node id="30" label="30">
        <attvalues>
          <attvalue for="0" value="30.0" />
          <attvalue for="1" value="0" />
          <attvalue for="2" value="30.0" />
          <attvalue for="3" value="39.7244086" />
          <attvalue for="4" value="0.5" />
          <attvalue for="5" value="2.74731194286" />
        </attvalues>
      </node>
      <node id="31" label="31">
        <attvalues>
          <attvalue for="0" value="31.0" />
          <attvalue for="1" value="0" />
          <attvalue for="2" value="32.0" />
          <attvalue for="3" value="39.7322854286" />
          <attvalue for="4" value="0.534482758621" />
          <attvalue for="5" value="2.74277705714" />
        </attvalues>
      </node>
      <node id="32" label="32">
        <attvalues>
          <attvalue for="0" value="32.0" />
          <attvalue for="1" value="0" />
          <attvalue for="2" value="33.0" />
          <attvalue for="3" value="39.6529718529" />
          <attvalue for="4" value="0.551724137931" />
          <attvalue for="5" value="2.48103002941" />
        </attvalues>
      </node>
      <node id="33" label="33">
        <attvalues>
          <attvalue for="0" value="33.0" />
          <attvalue for="1" value="0" />
          <attvalue for="2" value="31.0" />
          <attvalue for="3" value="39.7622210588" />
          <attvalue for="4" value="0.51724137931" />
          <attvalue for="5" value="2.75578132353" />
        </attvalues>
      </node>
      <node id="34" label="34">
        <attvalues>
          <attvalue for="0" value="34.0" />
          <attvalue for="1" value="0" />
          <attvalue for="2" value="28.0" />
          <attvalue for="3" value="39.601736303" />
          <attvalue for="4" value="0.465517241379" />
          <attvalue for="5" value="2.47339936364" />
        </attvalues>
      </node>
      <node id="35" label="35">
        <attvalues>
          <attvalue for="0" value="35.0" />
          <attvalue for="1" value="2" />
          <attvalue for="2" value="30.0" />
          <attvalue for="3" value="39.736485697" />
          <attvalue for="4" value="0.5" />
          <attvalue for="5" value="3.33532327273" />
        </attvalues>
      </node>
      <node id="36" label="36">
        <attvalues>
          <attvalue for="0" value="36.0" />
          <attvalue for="1" value="0" />
          <attvalue for="2" value="32.0" />
          <attvalue for="3" value="39.6710938438" />
          <attvalue for="4" value="0.534482758621" />
          <attvalue for="5" value="2.5611653125" />
        </attvalues>
      </node>
      <node id="37" label="37">
        <attvalues>
          <attvalue for="0" value="37.0" />
          <attvalue for="1" value="0" />
          <attvalue for="2" value="28.0" />
          <attvalue for="3" value="39.7157513226" />
          <attvalue for="4" value="0.465517241379" />
          <attvalue for="5" value="2.64270154839" />
        </attvalues>
      </node>
      <node id="38" label="38">
        <attvalues>
          <attvalue for="0" value="38.0" />
          <attvalue for="1" value="0" />
          <attvalue for="2" value="23.0" />
          <attvalue for="3" value="39.7667871935" />
          <attvalue for="4" value="0.379310344828" />
          <attvalue for="5" value="2.74310241935" />
        </attvalues>
      </node>
      <node id="39" label="39">
        <attvalues>
          <attvalue for="0" value="39.0" />
          <attvalue for="1" value="0" />
          <attvalue for="2" value="23.0" />
          <attvalue for="3" value="39.7653645667" />
          <attvalue for="4" value="0.379310344828" />
          <attvalue for="5" value="2.76313546667" />
        </attvalues>
      </node>
      <node id="40" label="40">
        <attvalues>
          <attvalue for="0" value="40.0" />
          <attvalue for="1" value="0" />
          <attvalue for="2" value="31.0" />
          <attvalue for="3" value="39.7562913" />
          <attvalue for="4" value="0.51724137931" />
          <attvalue for="5" value="2.82716153333" />
        </attvalues>
      </node>
      <node id="41" label="41">
        <attvalues>
          <attvalue for="0" value="41.0" />
          <attvalue for="1" value="0" />
          <attvalue for="2" value="18.0" />
          <attvalue for="3" value="39.8957677866" />
          <attvalue for="4" value="0.293103448276" />
          <attvalue for="5" value="2.9207272" />
        </attvalues>
      </node>
      <node id="42" label="42">
        <attvalues>
          <attvalue for="0" value="42.0" />
          <attvalue for="1" value="0" />
          <attvalue for="2" value="12.0" />
          <attvalue for="3" value="39.5917665517" />
          <attvalue for="4" value="0.189655172414" />
          <attvalue for="5" value="2.60773875862" />
        </attvalues>
      </node>
      <node id="43" label="43">
        <attvalues>
          <attvalue for="0" value="43.0" />
          <attvalue for="1" value="0" />
          <attvalue for="2" value="22.0" />
          <attvalue for="3" value="39.690314" />
          <attvalue for="4" value="0.362068965517" />
          <attvalue for="5" value="2.5213302069" />
        </attvalues>
      </node>
      <node id="44" label="44">
        <attvalues>
          <attvalue for="0" value="44.0" />
          <attvalue for="1" value="0" />
          <attvalue for="2" value="27.0" />
          <attvalue for="3" value="39.7322171034" />
          <attvalue for="4" value="0.448275862069" />
          <attvalue for="5" value="2.79205062069" />
        </attvalues>
      </node>
      <node id="45" label="45">
        <attvalues>
          <attvalue for="0" value="45.0" />
          <attvalue for="1" value="0" />
          <attvalue for="2" value="27.0" />
          <attvalue for="3" value="39.7578793448" />
          <attvalue for="4" value="0.448275862069" />
          <attvalue for="5" value="2.64180282759" />
        </attvalues>
      </node>
      <node id="46" label="46">
        <attvalues>
          <attvalue for="0" value="46.0" />
          <attvalue for="1" value="0" />
          <attvalue for="2" value="23.0" />
          <attvalue for="3" value="39.7343796429" />
          <attvalue for="4" value="0.379310344828" />
          <attvalue for="5" value="2.61017528571" />
        </attvalues>
      </node>
      <node id="47" label="47">
        <attvalues>
          <attvalue for="0" value="47.0" />
          <attvalue for="1" value="0" />
          <attvalue for="2" value="27.0" />
          <attvalue for="3" value="39.8818313214" />
          <attvalue for="4" value="0.448275862069" />
          <attvalue for="5" value="3.01394535714" />
        </attvalues>
      </node>
      <node id="48" label="48">
        <attvalues>
          <attvalue for="0" value="48.0" />
          <attvalue for="1" value="0" />
          <attvalue for="2" value="22.0" />
          <attvalue for="3" value="39.8210018148" />
          <attvalue for="4" value="0.362068965517" />
          <attvalue for="5" value="2.90383711111" />
        </attvalues>
      </node>
      <node id="49" label="49">
        <attvalues>
          <attvalue for="0" value="49.0" />
          <attvalue for="1" value="3" />
          <attvalue for="2" value="12.0" />
          <attvalue for="3" value="39.7503697037" />
          <attvalue for="4" value="0.189655172414" />
          <attvalue for="5" value="2.62763796296" />
        </attvalues>
      </node>
      <node id="50" label="50">
        <attvalues>
          <attvalue for="0" value="50.0" />
          <attvalue for="1" value="0" />
          <attvalue for="2" value="26.0" />
          <attvalue for="3" value="39.6049607407" />
          <attvalue for="4" value="0.431034482759" />
          <attvalue for="5" value="2.40821351852" />
        </attvalues>
      </node>
      <node id="51" label="51">
        <attvalues>
          <attvalue for="0" value="51.0" />
          <attvalue for="1" value="0" />
          <attvalue for="2" value="26.0" />
          <attvalue for="3" value="39.5998936667" />
          <attvalue for="4" value="0.431034482759" />
          <attvalue for="5" value="2.36106048148" />
        </attvalues>
      </node>
      <node id="52" label="52">
        <attvalues>
          <attvalue for="0" value="52.0" />
          <attvalue for="1" value="4" />
          <attvalue for="2" value="24.0" />
          <attvalue for="3" value="40.0413518846" />
          <attvalue for="4" value="0.396551724138" />
          <attvalue for="5" value="3.92119457692" />
        </attvalues>
      </node>
      <node id="53" label="53">
        <attvalues>
          <attvalue for="0" value="53.0" />
          <attvalue for="1" value="0" />
          <attvalue for="2" value="25.0" />
          <attvalue for="3" value="39.7146436154" />
          <attvalue for="4" value="0.413793103448" />
          <attvalue for="5" value="2.80149123077" />
        </attvalues>
      </node>
      <node id="54" label="54">
        <attvalues>
          <attvalue for="0" value="54.0" />
          <attvalue for="1" value="0" />
          <attvalue for="2" value="21.0" />
          <attvalue for="3" value="39.6926058846" />
          <attvalue for="4" value="0.344827586207" />
          <attvalue for="5" value="2.75749242308" />
        </attvalues>
      </node>
      <node id="55" label="55">
        <attvalues>
          <attvalue for="0" value="55.0" />
          <attvalue for="1" value="0" />
          <attvalue for="2" value="30.0" />
          <attvalue for="3" value="39.8394860385" />
          <attvalue for="4" value="0.5" />
          <attvalue for="5" value="2.77543284615" />
        </attvalues>
      </node>
      <node id="56" label="56">
        <attvalues>
          <attvalue for="0" value="56.0" />
          <attvalue for="1" value="0" />
          <attvalue for="2" value="34.0" />
          <attvalue for="3" value="39.7070913462" />
          <attvalue for="4" value="0.568965517241" />
          <attvalue for="5" value="2.78635580769" />
        </attvalues>
      </node>
      <node id="57" label="57">
        <attvalues>
          <attvalue for="0" value="57.0" />
          <attvalue for="1" value="2" />
          <attvalue for="2" value="21.0" />
          <attvalue for="3" value="39.74323452" />
          <attvalue for="4" value="0.344827586207" />
          <attvalue for="5" value="3.43032308" />
        </attvalues>
      </node>
      <node id="58" label="58">
        <attvalues>
          <attvalue for="0" value="58.0" />
          <attvalue for="1" value="5" />
          <attvalue for="2" value="22.0" />
          <attvalue for="3" value="39.0387826" />
          <attvalue for="4" value="0.362068965517" />
          <attvalue for="5" value="1.33542428" />
        </attvalues>
      </node>
      <node id="59" label="59">
        <attvalues>
          <attvalue for="0" value="59.0" />
          <attvalue for="1" value="1" />
          <attvalue for="2" value="23.0" />
          <attvalue for="3" value="39.07711076" />
          <attvalue for="4" value="0.379310344828" />
          <attvalue for="5" value="1.51369596" />
        </attvalues>
      </node>
      <node id="60" label="60">
        <attvalues>
          <attvalue for="0" value="60.0" />
          <attvalue for="1" value="0" />
          <attvalue for="2" value="20.0" />
          <attvalue for="3" value="39.836062" />
          <attvalue for="4" value="0.327586206897" />
          <attvalue for="5" value="2.89668879167" />
        </attvalues>
      </node>
      <node id="61" label="61">
        <attvalues>
          <attvalue for="0" value="61.0" />
          <attvalue for="1" value="0" />
          <attvalue for="2" value="30.0" />
          <attvalue for="3" value="39.8055825833" />
          <attvalue for="4" value="0.5" />
          <attvalue for="5" value="2.85275945833" />
        </attvalues>
      </node>
      <node id="62" label="62">
        <attvalues>
          <attvalue for="0" value="62.0" />
          <attvalue for="1" value="0" />
          <attvalue for="2" value="30.0" />
          <attvalue for="3" value="39.77459875" />
          <attvalue for="4" value="0.5" />
          <attvalue for="5" value="2.89816775" />
        </attvalues>
      </node>
      <node id="63" label="63">
        <attvalues>
          <attvalue for="0" value="63.0" />
          <attvalue for="1" value="0" />
          <attvalue for="2" value="22.0" />
          <attvalue for="3" value="39.8490484583" />
          <attvalue for="4" value="0.362068965517" />
          <attvalue for="5" value="2.79905966667" />
        </attvalues>
      </node>
      <node id="64" label="64">
        <attvalues>
          <attvalue for="0" value="64.0" />
          <attvalue for="1" value="0" />
          <attvalue for="2" value="15.0" />
          <attvalue for="3" value="39.5877824348" />
          <attvalue for="4" value="0.241379310345" />
          <attvalue for="5" value="2.32758043478" />
        </attvalues>
      </node>
      <node id="65" label="65">
        <attvalues>
          <attvalue for="0" value="65.0" />
          <attvalue for="1" value="4" />
          <attvalue for="2" value="23.0" />
          <attvalue for="3" value="39.9174579565" />
          <attvalue for="4" value="0.379310344828" />
          <attvalue for="5" value="4.03335386957" />
        </attvalues>
      </node>
      <node id="66" label="66">
        <attvalues>
          <attvalue for="0" value="66.0" />
          <attvalue for="1" value="0" />
          <attvalue for="2" value="14.0" />
          <attvalue for="3" value="39.8044101304" />
          <attvalue for="4" value="0.224137931034" />
          <attvalue for="5" value="2.70105134783" />
        </attvalues>
      </node>
      <node id="67" label="67">
        <attvalues>
          <attvalue for="0" value="67.0" />
          <attvalue for="1" value="0" />
          <attvalue for="2" value="20.0" />
          <attvalue for="3" value="39.8752947391" />
          <attvalue for="4" value="0.327586206897" />
          <attvalue for="5" value="3.01662108696" />
        </attvalues>
      </node>
      <node id="68" label="68">
        <attvalues>
          <attvalue for="0" value="68.0" />
          <attvalue for="1" value="1" />
          <attvalue for="2" value="23.0" />
          <attvalue for="3" value="38.9971301364" />
          <attvalue for="4" value="0.379310344828" />
          <attvalue for="5" value="1.42934336364" />
        </attvalues>
      </node>
      <node id="69" label="69">
        <attvalues>
          <attvalue for="0" value="69.0" />
          <attvalue for="1" value="0" />
          <attvalue for="2" value="19.0" />
          <attvalue for="3" value="39.8261539545" />
          <attvalue for="4" value="0.310344827586" />
          <attvalue for="5" value="2.84763331818" />
        </attvalues>
      </node>
      <node id="70" label="70">
        <attvalues>
          <attvalue for="0" value="70.0" />
          <attvalue for="1" value="0" />
          <attvalue for="2" value="21.0" />
          <attvalue for="3" value="39.6298454545" />
          <attvalue for="4" value="0.344827586207" />
          <attvalue for="5" value="2.52632222727" />
        </attvalues>
      </node>
      <node id="71" label="71">
        <attvalues>
          <attvalue for="0" value="71.0" />
          <attvalue for="1" value="0" />
          <attvalue for="2" value="18.0" />
          <attvalue for="3" value="39.7368310909" />
          <attvalue for="4" value="0.293103448276" />
          <attvalue for="5" value="2.61712640909" />
        </attvalues>
      </node>
      <node id="72" label="72">
        <attvalues>
          <attvalue for="0" value="72.0" />
          <attvalue for="1" value="0" />
          <attvalue for="2" value="20.0" />
          <attvalue for="3" value="39.5659122273" />
          <attvalue for="4" value="0.327586206897" />
          <attvalue for="5" value="2.59373486364" />
        </attvalues>
      </node>
      <node id="73" label="73">
        <attvalues>
          <attvalue for="0" value="73.0" />
          <attvalue for="1" value="0" />
          <attvalue for="2" value="22.0" />
          <attvalue for="3" value="39.6959138182" />
          <attvalue for="4" value="0.362068965517" />
          <attvalue for="5" value="2.68766627273" />
        </attvalues>
      </node>
      <node id="74" label="74">
        <attvalues>
          <attvalue for="0" value="74.0" />
          <attvalue for="1" value="0" />
          <attvalue for="2" value="14.0" />
          <attvalue for="3" value="39.5308615909" />
          <attvalue for="4" value="0.224137931034" />
          <attvalue for="5" value="2.43443163636" />
        </attvalues>
      </node>
      <node id="75" label="75">
        <attvalues>
          <attvalue for="0" value="75.0" />
          <attvalue for="1" value="0" />
          <attvalue for="2" value="17.0" />
          <attvalue for="3" value="39.5652516667" />
          <attvalue for="4" value="0.275862068966" />
          <attvalue for="5" value="2.566836" />
        </attvalues>
      </node>
      <node id="76" label="76">
        <attvalues>
          <attvalue for="0" value="76.0" />
          <attvalue for="1" value="0" />
          <attvalue for="2" value="16.0" />
          <attvalue for="3" value="39.7880563333" />
          <attvalue for="4" value="0.258620689655" />
          <attvalue for="5" value="2.77846638095" />
        </attvalues>
      </node>
      <node id="77" label="77">
        <attvalues>
          <attvalue for="0" value="77.0" />
          <attvalue for="1" value="1" />
          <attvalue for="2" value="10.0" />
          <attvalue for="3" value="38.8759221905" />
          <attvalue for="4" value="0.155172413793" />
          <attvalue for="5" value="1.230254" />
        </attvalues>
      </node>
      <node id="78" label="78">
        <attvalues>
          <attvalue for="0" value="78.0" />
          <attvalue for="1" value="4" />
          <attvalue for="2" value="22.0" />
          <attvalue for="3" value="39.9385222381" />
          <attvalue for="4" value="0.362068965517" />
          <attvalue for="5" value="3.95811261905" />
        </attvalues>
      </node>
      <node id="79" label="79">
        <attvalues>
          <attvalue for="0" value="79.0" />
          <attvalue for="1" value="2" />
          <attvalue for="2" value="17.0" />
          <attvalue for="3" value="39.7364000952" />
          <attvalue for="4" value="0.275862068966" />
          <attvalue for="5" value="3.31236285714" />
        </attvalues>
      </node>
      <node id="80" label="80">
        <attvalues>
          <attvalue for="0" value="80.0" />
          <attvalue for="1" value="0" />
          <attvalue for="2" value="18.0" />
          <attvalue for="3" value="39.7836232381" />
          <attvalue for="4" value="0.293103448276" />
          <attvalue for="5" value="2.74165190476" />
        </attvalues>
      </node>
      <node id="81" label="81">
        <attvalues>
          <attvalue for="0" value="81.0" />
          <attvalue for="1" value="0" />
          <attvalue for="2" value="27.0" />
          <attvalue for="3" value="39.7321111429" />
          <attvalue for="4" value="0.448275862069" />
          <attvalue for="5" value="2.6588062381" />
        </attvalues>
      </node>
      <node id="82" label="82">
        <attvalues>
          <attvalue for="0" value="82.0" />
          <attvalue for="1" value="1" />
          <attvalue for="2" value="17.0" />
          <attvalue for="3" value="39.0774059524" />
          <attvalue for="4" value="0.275862068966" />
          <attvalue for="5" value="1.55922966667" />
        </attvalues>
      </node>
      <node id="83" label="83">
        <attvalues>
          <attvalue for="0" value="83.0" />
          <attvalue for="1" value="0" />
          <attvalue for="2" value="16.0" />
          <attvalue for="3" value="39.6785262857" />
          <attvalue for="4" value="0.258620689655" />
          <attvalue for="5" value="2.67281295238" />
        </attvalues>
      </node>
      <node id="84" label="84">
        <attvalues>
          <attvalue for="0" value="84.0" />
          <attvalue for="1" value="0" />
          <attvalue for="2" value="20.0" />
          <attvalue for="3" value="39.6374385" />
          <attvalue for="4" value="0.327586206897" />
          <attvalue for="5" value="2.48512055" />
        </attvalues>
      </node>
      <node id="85" label="85">
        <attvalues>
          <attvalue for="0" value="85.0" />
          <attvalue for="1" value="1" />
          <attvalue for="2" value="15.0" />
          <attvalue for="3" value="38.91464205" />
          <attvalue for="4" value="0.241379310345" />
          <attvalue for="5" value="1.4364428" />
        </attvalues>
      </node>
      <node id="86" label="86">
        <attvalues>
          <attvalue for="0" value="86.0" />
          <attvalue for="1" value="0" />
          <attvalue for="2" value="17.0" />
          <attvalue for="3" value="39.8751682" />
          <attvalue for="4" value="0.275862068966" />
          <attvalue for="5" value="3.1768803" />
        </attvalues>
      </node>
      <node id="87" label="87">
        <attvalues>
          <attvalue for="0" value="87.0" />
          <attvalue for="1" value="0" />
          <attvalue for="2" value="19.0" />
          <attvalue for="3" value="39.7313831" />
          <attvalue for="4" value="0.310344827586" />
          <attvalue for="5" value="2.73620275" />
        </attvalues>
      </node>
      <node id="88" label="88">
        <attvalues>
          <attvalue for="0" value="88.0" />
          <attvalue for="1" value="0" />
          <attvalue for="2" value="11.0" />
          <attvalue for="3" value="39.79956045" />
          <attvalue for="4" value="0.172413793103" />
          <attvalue for="5" value="2.7273669" />
        </attvalues>
      </node>
      <node id="89" label="89">
        <attvalues>
          <attvalue for="0" value="89.0" />
          <attvalue for="1" value="0" />
          <attvalue for="2" value="22.0" />
          <attvalue for="3" value="39.79091705" />
          <attvalue for="4" value="0.362068965517" />
          <attvalue for="5" value="2.69158575" />
        </attvalues>
      </node>
      <node id="90" label="90">
        <attvalues>
          <attvalue for="0" value="90.0" />
          <attvalue for="1" value="0" />
          <attvalue for="2" value="14.0" />
          <attvalue for="3" value="39.8586568" />
          <attvalue for="4" value="0.224137931034" />
          <attvalue for="5" value="3.1839148" />
        </attvalues>
      </node>
      <node id="91" label="91">
        <attvalues>
          <attvalue for="0" value="91.0" />
          <attvalue for="1" value="0" />
          <attvalue for="2" value="13.0" />
          <attvalue for="3" value="39.8545289474" />
          <attvalue for="4" value="0.206896551724" />
          <attvalue for="5" value="3.18118352632" />
        </attvalues>
      </node>
      <node id="92" label="92">
        <attvalues>
          <attvalue for="0" value="92.0" />
          <attvalue for="1" value="0" />
          <attvalue for="2" value="14.0" />
          <attvalue for="3" value="39.7188164211" />
          <attvalue for="4" value="0.224137931034" />
          <attvalue for="5" value="2.59166626316" />
        </attvalues>
      </node>
      <node id="93" label="93">
        <attvalues>
          <attvalue for="0" value="93.0" />
          <attvalue for="1" value="0" />
          <attvalue for="2" value="15.0" />
          <attvalue for="3" value="39.7227786316" />
          <attvalue for="4" value="0.241379310345" />
          <attvalue for="5" value="2.60625189474" />
        </attvalues>
      </node>
      <node id="94" label="94">
        <attvalues>
          <attvalue for="0" value="94.0" />
          <attvalue for="1" value="0" />
          <attvalue for="2" value="15.0" />
          <attvalue for="3" value="39.7800591101" />
          <attvalue for="4" value="0.241379310345" />
          <attvalue for="5" value="2.79146273684" />
        </attvalues>
      </node>
      <node id="95" label="95">
        <attvalues>
          <attvalue for="0" value="95.0" />
          <attvalue for="1" value="0" />
          <attvalue for="2" value="12.0" />
          <attvalue for="3" value="39.7862818421" />
          <attvalue for="4" value="0.189655172414" />
          <attvalue for="5" value="2.81992878947" />
        </attvalues>
      </node>
      <node id="96" label="96">
        <attvalues>
          <attvalue for="0" value="96.0" />
          <attvalue for="1" value="0" />
          <attvalue for="2" value="16.0" />
          <attvalue for="3" value="39.8143354737" />
          <attvalue for="4" value="0.258620689655" />
          <attvalue for="5" value="2.74133731579" />
        </attvalues>
      </node>
      <node id="97" label="97">
        <attvalues>
          <attvalue for="0" value="97.0" />
          <attvalue for="1" value="0" />
          <attvalue for="2" value="10.0" />
          <attvalue for="3" value="39.6282558889" />
          <attvalue for="4" value="0.155172413793" />
          <attvalue for="5" value="2.50168366667" />
        </attvalues>
      </node>
      <node id="98" label="98">
        <attvalues>
          <attvalue for="0" value="98.0" />
          <attvalue for="1" value="0" />
          <attvalue for="2" value="11.0" />
          <attvalue for="3" value="39.9192686667" />
          <attvalue for="4" value="0.172413793103" />
          <attvalue for="5" value="3.05415494444" />
        </attvalues>
      </node>
      <node id="99" label="99">
        <attvalues>
          <attvalue for="0" value="99.0" />
          <attvalue for="1" value="0" />
          <attvalue for="2" value="13.0" />
          <attvalue for="3" value="39.6865131111" />
          <attvalue for="4" value="0.206896551724" />
          <attvalue for="5" value="2.59728244444" />
        </attvalues>
      </node>
      <node id="100" label="100">
        <attvalues>
          <attvalue for="0" value="100.0" />
          <attvalue for="1" value="0" />
          <attvalue for="2" value="10.0" />
          <attvalue for="3" value="39.6516763333" />
          <attvalue for="4" value="0.155172413793" />
          <attvalue for="5" value="2.55175688889" />
        </attvalues>
      </node>
      <node id="101" label="101">
        <attvalues>
          <attvalue for="0" value="101.0" />
          <attvalue for="1" value="0" />
          <attvalue for="2" value="16.0" />
          <attvalue for="3" value="39.8248070089" />
          <attvalue for="4" value="0.258620689655" />
          <attvalue for="5" value="2.81397827778" />
        </attvalues>
      </node>
      <node id="102" label="102">
        <attvalues>
          <attvalue for="0" value="102.0" />
          <attvalue for="1" value="0" />
          <attvalue for="2" value="13.0" />
          <attvalue for="3" value="39.6933451667" />
          <attvalue for="4" value="0.206896551724" />
          <attvalue for="5" value="2.63380027778" />
        </attvalues>
      </node>
      <node id="103" label="103">
        <attvalues>
          <attvalue for="0" value="103.0" />
          <attvalue for="1" value="1" />
          <attvalue for="2" value="17.0" />
          <attvalue for="3" value="38.921174" />
          <attvalue for="4" value="0.275862068966" />
          <attvalue for="5" value="1.29380061111" />
        </attvalues>
      </node>
      <node id="104" label="104">
        <attvalues>
          <attvalue for="0" value="104.0" />
          <attvalue for="1" value="1" />
          <attvalue for="2" value="17.0" />
          <attvalue for="3" value="38.9850768333" />
          <attvalue for="4" value="0.275862068966" />
          <attvalue for="5" value="1.53969666667" />
        </attvalues>
      </node>
      <node id="105" label="105">
        <attvalues>
          <attvalue for="0" value="105.0" />
          <attvalue for="1" value="6" />
          <attvalue for="2" value="13.0" />
          <attvalue for="3" value="38.7250981176" />
          <attvalue for="4" value="0.206896551724" />
          <attvalue for="5" value="1.45537717647" />
        </attvalues>
      </node>
      <node id="106" label="106">
        <attvalues>
          <attvalue for="0" value="106.0" />
          <attvalue for="1" value="0" />
          <attvalue for="2" value="13.0" />
          <attvalue for="3" value="39.6296063529" />
          <attvalue for="4" value="0.206896551724" />
          <attvalue for="5" value="2.494412" />
        </attvalues>
      </node>
      <node id="107" label="107">
        <attvalues>
          <attvalue for="0" value="107.0" />
          <attvalue for="1" value="0" />
          <attvalue for="2" value="16.0" />
          <attvalue for="3" value="39.8636367647" />
          <attvalue for="4" value="0.258620689655" />
          <attvalue for="5" value="2.95215782353" />
        </attvalues>
      </node>
      <node id="108" label="108">
        <attvalues>
          <attvalue for="0" value="108.0" />
          <attvalue for="1" value="0" />
          <attvalue for="2" value="11.0" />
          <attvalue for="3" value="39.8703561765" />
          <attvalue for="4" value="0.172413793103" />
          <attvalue for="5" value="3.15663664706" />
        </attvalues>
      </node>
      <node id="109" label="109">
        <attvalues>
          <attvalue for="0" value="109.0" />
          <attvalue for="1" value="7" />
          <attvalue for="2" value="14.0" />
          <attvalue for="3" value="39.3130725882" />
          <attvalue for="4" value="0.224137931034" />
          <attvalue for="5" value="3.11838882353" />
        </attvalues>
      </node>
      <node id="110" label="110">
        <attvalues>
          <attvalue for="0" value="110.0" />
          <attvalue for="1" value="0" />
          <attvalue for="2" value="9.0" />
          <attvalue for="3" value="39.7276498824" />
          <attvalue for="4" value="0.137931034483" />
          <attvalue for="5" value="2.608608" />
        </attvalues>
      </node>
      <node id="111" label="111">
        <attvalues>
          <attvalue for="0" value="111.0" />
          <attvalue for="1" value="0" />
          <attvalue for="2" value="11.0" />
          <attvalue for="3" value="39.6620867647" />
          <attvalue for="4" value="0.172413793103" />
          <attvalue for="5" value="2.56475505882" />
        </attvalues>
      </node>
      <node id="112" label="112">
        <attvalues>
          <attvalue for="0" value="112.0" />
          <attvalue for="1" value="0" />
          <attvalue for="2" value="7.0" />
          <attvalue for="3" value="39.6681011075" />
          <attvalue for="4" value="0.103448275862" />
          <attvalue for="5" value="2.50071682353" />
        </attvalues>
      </node>
      <node id="113" label="113">
        <attvalues>
          <attvalue for="0" value="113.0" />
          <attvalue for="1" value="4" />
          <attvalue for="2" value="14.0" />
          <attvalue for="3" value="40.0489954706" />
          <attvalue for="4" value="0.224137931034" />
          <attvalue for="5" value="4.05380341176" />
        </attvalues>
      </node>
      <node id="114" label="114">
        <attvalues>
          <attvalue for="0" value="114.0" />
          <attvalue for="1" value="0" />
          <attvalue for="2" value="12.0" />
          <attvalue for="3" value="39.5855581765" />
          <attvalue for="4" value="0.189655172414" />
          <attvalue for="5" value="2.31982223529" />
        </attvalues>
      </node>
      <node id="115" label="115">
        <attvalues>
          <attvalue for="0" value="115.0" />
          <attvalue for="1" value="7" />
          <attvalue for="2" value="13.0" />
          <attvalue for="3" value="39.2909624375" />
          <attvalue for="4" value="0.206896551724" />
          <attvalue for="5" value="3.091907625" />
        </attvalues>
      </node>
      <node id="116" label="116">
        <attvalues>
          <attvalue for="0" value="116.0" />
          <attvalue for="1" value="0" />
          <attvalue for="2" value="9.0" />
          <attvalue for="3" value="39.5654963125" />
          <attvalue for="4" value="0.137931034483" />
          <attvalue for="5" value="2.61709925" />
        </attvalues>
      </node>
      <node id="117" label="117">
        <attvalues>
          <attvalue for="0" value="117.0" />
          <attvalue for="1" value="0" />
          <attvalue for="2" value="17.0" />
          <attvalue for="3" value="39.724748125" />
          <attvalue for="4" value="0.275862068966" />
          <attvalue for="5" value="2.6518364375" />
        </attvalues>
      </node>
      <node id="118" label="118">
        <attvalues>
          <attvalue for="0" value="118.0" />
          <attvalue for="1" value="0" />
          <attvalue for="2" value="13.0" />
          <attvalue for="3" value="39.60523175" />
          <attvalue for="4" value="0.206896551724" />
          <attvalue for="5" value="2.6258685" />
        </attvalues>
      </node>
      <node id="119" label="119">
        <attvalues>
          <attvalue for="0" value="119.0" />
          <attvalue for="1" value="0" />
          <attvalue for="2" value="18.0" />
          <attvalue for="3" value="39.676247125" />
          <attvalue for="4" value="0.293103448276" />
          <attvalue for="5" value="2.7640193125" />
        </attvalues>
      </node>
      <node id="120" label="120">
        <attvalues>
          <attvalue for="0" value="120.0" />
          <attvalue for="1" value="0" />
          <attvalue for="2" value="15.0" />
          <attvalue for="3" value="39.7687522434" />
          <attvalue for="4" value="0.241379310345" />
          <attvalue for="5" value="2.7711788125" />
        </attvalues>
      </node>
      <node id="121" label="121">
        <attvalues>
          <attvalue for="0" value="121.0" />
          <attvalue for="1" value="0" />
          <attvalue for="2" value="12.0" />
          <attvalue for="3" value="39.6325219375" />
          <attvalue for="4" value="0.189655172414" />
          <attvalue for="5" value="2.455426625" />
        </attvalues>
      </node>
      <node id="122" label="122">
        <attvalues>
          <attvalue for="0" value="122.0" />
          <attvalue for="1" value="1" />
          <attvalue for="2" value="10.0" />
          <attvalue for="3" value="38.91242425" />
          <attvalue for="4" value="0.155172413793" />
          <attvalue for="5" value="1.4513379375" />
        </attvalues>
      </node>
      <node id="123" label="123">
        <attvalues>
          <attvalue for="0" value="123.0" />
          <attvalue for="1" value="0" />
          <attvalue for="2" value="10.0" />
          <attvalue for="3" value="39.857161375" />
          <attvalue for="4" value="0.155172413793" />
          <attvalue for="5" value="2.901975625" />
        </attvalues>
      </node>
      <node id="124" label="124">
        <attvalues>
          <attvalue for="0" value="124.0" />
          <attvalue for="1" value="0" />
          <attvalue for="2" value="17.0" />
          <attvalue for="3" value="39.7507724375" />
          <attvalue for="4" value="0.275862068966" />
          <attvalue for="5" value="2.872826625" />
        </attvalues>
      </node>
      <node id="125" label="125">
        <attvalues>
          <attvalue for="0" value="125.0" />
          <attvalue for="1" value="0" />
          <attvalue for="2" value="14.0" />
          <attvalue for="3" value="39.7580769375" />
          <attvalue for="4" value="0.224137931034" />
          <attvalue for="5" value="2.6494166875" />
        </attvalues>
      </node>
      <node id="126" label="126">
        <attvalues>
          <attvalue for="0" value="126.0" />
          <attvalue for="1" value="0" />
          <attvalue for="2" value="11.0" />
          <attvalue for="3" value="39.8712156875" />
          <attvalue for="4" value="0.172413793103" />
          <attvalue for="5" value="2.9879006875" />
        </attvalues>
      </node>
      <node id="127" label="127">
        <attvalues>
          <attvalue for="0" value="127.0" />
          <attvalue for="1" value="0" />
          <attvalue for="2" value="13.0" />
          <attvalue for="3" value="39.7626995" />
          <attvalue for="4" value="0.206896551724" />
          <attvalue for="5" value="2.7667386875" />
        </attvalues>
      </node>
      <node id="128" label="128">
        <attvalues>
          <attvalue for="0" value="128.0" />
          <attvalue for="1" value="2" />
          <attvalue for="2" value="14.0" />
          <attvalue for="3" value="39.7488656875" />
          <attvalue for="4" value="0.224137931034" />
          <attvalue for="5" value="3.311832625" />
        </attvalues>
      </node>
      <node id="129" label="129">
        <attvalues>
          <attvalue for="0" value="129.0" />
          <attvalue for="1" value="0" />
          <attvalue for="2" value="12.0" />
          <attvalue for="3" value="39.6792391333" />
          <attvalue for="4" value="0.189655172414" />
          <attvalue for="5" value="2.5480782" />
        </attvalues>
      </node>
      <node id="130" label="130">
        <attvalues>
          <attvalue for="0" value="130.0" />
          <attvalue for="1" value="5" />
          <attvalue for="2" value="15.0" />
          <attvalue for="3" value="39.0399307333" />
          <attvalue for="4" value="0.241379310345" />
          <attvalue for="5" value="1.38244793333" />
        </attvalues>
      </node>
      <node id="131" label="131">
        <attvalues>
          <attvalue for="0" value="131.0" />
          <attvalue for="1" value="8" />
          <attvalue for="2" value="11.0" />
          <attvalue for="3" value="39.5217118" />
          <attvalue for="4" value="0.172413793103" />
          <attvalue for="5" value="2.89678166667" />
        </attvalues>
      </node>
      <node id="132" label="132">
        <attvalues>
          <attvalue for="0" value="132.0" />
          <attvalue for="1" value="0" />
          <attvalue for="2" value="14.0" />
          <attvalue for="3" value="39.8022896667" />
          <attvalue for="4" value="0.224137931034" />
          <attvalue for="5" value="2.8661468" />
        </attvalues>
      </node>
      <node id="133" label="133">
        <attvalues>
          <attvalue for="0" value="133.0" />
          <attvalue for="1" value="0" />
          <attvalue for="2" value="13.0" />
          <attvalue for="3" value="39.5847494" />
          <attvalue for="4" value="0.206896551724" />
          <attvalue for="5" value="2.6180082" />
        </attvalues>
      </node>
      <node id="134" label="134">
        <attvalues>
          <attvalue for="0" value="134.0" />
          <attvalue for="1" value="6" />
          <attvalue for="2" value="15.0" />
          <attvalue for="3" value="38.7337245333" />
          <attvalue for="4" value="0.241379310345" />
          <attvalue for="5" value="1.41636486667" />
        </attvalues>
      </node>
      <node id="135" label="135">
        <attvalues>
          <attvalue for="0" value="135.0" />
          <attvalue for="1" value="0" />
          <attvalue for="2" value="11.0" />
          <attvalue for="3" value="39.6714726552" />
          <attvalue for="4" value="0.172413793103" />
          <attvalue for="5" value="2.49528213333" />
        </attvalues>
      </node>
      <node id="136" label="136">
        <attvalues>
          <attvalue for="0" value="136.0" />
          <attvalue for="1" value="0" />
          <attvalue for="2" value="13.0" />
          <attvalue for="3" value="39.7896518" />
          <attvalue for="4" value="0.206896551724" />
          <attvalue for="5" value="2.82385686667" />
        </attvalues>
      </node>
      <node id="137" label="137">
        <attvalues>
          <attvalue for="0" value="137.0" />
          <attvalue for="1" value="2" />
          <attvalue for="2" value="9.0" />
          <attvalue for="3" value="39.5036486667" />
          <attvalue for="4" value="0.137931034483" />
          <attvalue for="5" value="3.30001526667" />
        </attvalues>
      </node>
      <node id="138" label="138">
        <attvalues>
          <attvalue for="0" value="138.0" />
          <attvalue for="1" value="0" />
          <attvalue for="2" value="11.0" />
          <attvalue for="3" value="39.5701434286" />
          <attvalue for="4" value="0.172413793103" />
          <attvalue for="5" value="2.36894521429" />
        </attvalues>
      </node>
      <node id="139" label="139">
        <attvalues>
          <attvalue for="0" value="139.0" />
          <attvalue for="1" value="0" />
          <attvalue for="2" value="10.0" />
          <attvalue for="3" value="39.5291877143" />
          <attvalue for="4" value="0.155172413793" />
          <attvalue for="5" value="2.42645221429" />
        </attvalues>
      </node>
      <node id="140" label="140">
        <attvalues>
          <attvalue for="0" value="140.0" />
          <attvalue for="1" value="0" />
          <attvalue for="2" value="15.0" />
          <attvalue for="3" value="39.5502639286" />
          <attvalue for="4" value="0.241379310345" />
          <attvalue for="5" value="2.38116092857" />
        </attvalues>
      </node>
      <node id="141" label="141">
        <attvalues>
          <attvalue for="0" value="141.0" />
          <attvalue for="1" value="0" />
          <attvalue for="2" value="15.0" />
          <attvalue for="3" value="39.5701675714" />
          <attvalue for="4" value="0.241379310345" />
          <attvalue for="5" value="2.55507042857" />
        </attvalues>
      </node>
      <node id="142" label="142">
        <attvalues>
          <attvalue for="0" value="142.0" />
          <attvalue for="1" value="1" />
          <attvalue for="2" value="14.0" />
          <attvalue for="3" value="38.8816070714" />
          <attvalue for="4" value="0.224137931034" />
          <attvalue for="5" value="1.27191078571" />
        </attvalues>
      </node>
      <node id="143" label="143">
        <attvalues>
          <attvalue for="0" value="143.0" />
          <attvalue for="1" value="0" />
          <attvalue for="2" value="7.0" />
          <attvalue for="3" value="39.5929477143" />
          <attvalue for="4" value="0.103448275862" />
          <attvalue for="5" value="2.61353771429" />
        </attvalues>
      </node>
      <node id="144" label="144">
        <attvalues>
          <attvalue for="0" value="144.0" />
          <attvalue for="1" value="1" />
          <attvalue for="2" value="12.0" />
          <attvalue for="3" value="38.8891771429" />
          <attvalue for="4" value="0.189655172414" />
          <attvalue for="5" value="1.225244" />
        </attvalues>
      </node>
      <node id="145" label="145">
        <attvalues>
          <attvalue for="0" value="145.0" />
          <attvalue for="1" value="0" />
          <attvalue for="2" value="14.0" />
          <attvalue for="3" value="39.8481586429" />
          <attvalue for="4" value="0.224137931034" />
          <attvalue for="5" value="2.89600664286" />
        </attvalues>
      </node>
      <node id="146" label="146">
        <attvalues>
          <attvalue for="0" value="146.0" />
          <attvalue for="1" value="9" />
          <attvalue for="2" value="10.0" />
          <attvalue for="3" value="39.3633501429" />
          <attvalue for="4" value="0.155172413793" />
          <attvalue for="5" value="2.83576085714" />
        </attvalues>
      </node>
      <node id="147" label="147">
        <attvalues>
          <attvalue for="0" value="147.0" />
          <attvalue for="1" value="0" />
          <attvalue for="2" value="15.0" />
          <attvalue for="3" value="39.8383635" />
          <attvalue for="4" value="0.241379310345" />
          <attvalue for="5" value="2.91010192857" />
        </attvalues>
      </node>
      <node id="148" label="148">
        <attvalues>
          <attvalue for="0" value="148.0" />
          <attvalue for="1" value="4" />
          <attvalue for="2" value="13.0" />
          <attvalue for="3" value="39.9470259286" />
          <attvalue for="4" value="0.206896551724" />
          <attvalue for="5" value="4.26647814286" />
        </attvalues>
      </node>
      <node id="149" label="149">
        <attvalues>
          <attvalue for="0" value="149.0" />
          <attvalue for="1" value="1" />
          <attvalue for="2" value="13.0" />
          <attvalue for="3" value="39.0746175" />
          <attvalue for="4" value="0.206896551724" />
          <attvalue for="5" value="1.52474871429" />
        </attvalues>
      </node>
      <node id="150" label="150">
        <attvalues>
          <attvalue for="0" value="150.0" />
          <attvalue for="1" value="2" />
          <attvalue for="2" value="6.0" />
          <attvalue for="3" value="39.7637249286" />
          <attvalue for="4" value="0.0862068965517" />
          <attvalue for="5" value="3.34845785714" />
        </attvalues>
      </node>
      <node id="151" label="151">
        <attvalues>
          <attvalue for="0" value="151.0" />
          <attvalue for="1" value="8" />
          <attvalue for="2" value="8.0" />
          <attvalue for="3" value="39.5236751538" />
          <attvalue for="4" value="0.120689655172" />
          <attvalue for="5" value="2.88810684615" />
        </attvalues>
      </node>
      <node id="152" label="152">
        <attvalues>
          <attvalue for="0" value="152.0" />
          <attvalue for="1" value="0" />
          <attvalue for="2" value="12.0" />
          <attvalue for="3" value="39.8471736923" />
          <attvalue for="4" value="0.189655172414" />
          <attvalue for="5" value="2.98846284615" />
        </attvalues>
      </node>
      <node id="153" label="153">
        <attvalues>
          <attvalue for="0" value="153.0" />
          <attvalue for="1" value="2" />
          <attvalue for="2" value="8.0" />
          <attvalue for="3" value="39.7622410769" />
          <attvalue for="4" value="0.120689655172" />
          <attvalue for="5" value="3.40209023077" />
        </attvalues>
      </node>
      <node id="154" label="154">
        <attvalues>
          <attvalue for="0" value="154.0" />
          <attvalue for="1" value="0" />
          <attvalue for="2" value="12.0" />
          <attvalue for="3" value="39.6793748462" />
          <attvalue for="4" value="0.189655172414" />
          <attvalue for="5" value="2.69918184615" />
        </attvalues>
      </node>
      <node id="155" label="155">
        <attvalues>
          <attvalue for="0" value="155.0" />
          <attvalue for="1" value="1" />
          <attvalue for="2" value="7.0" />
          <attvalue for="3" value="39.0218036923" />
          <attvalue for="4" value="0.103448275862" />
          <attvalue for="5" value="1.29563076923" />
        </attvalues>
      </node>
      <node id="156" label="156">
        <attvalues>
          <attvalue for="0" value="156.0" />
          <attvalue for="1" value="7" />
          <attvalue for="2" value="13.0" />
          <attvalue for="3" value="39.2658904615" />
          <attvalue for="4" value="0.206896551724" />
          <attvalue for="5" value="3.05302561538" />
        </attvalues>
      </node>
      <node id="157" label="157">
        <attvalues>
          <attvalue for="0" value="157.0" />
          <attvalue for="1" value="10" />
          <attvalue for="2" value="8.0" />
          <attvalue for="3" value="39.5270859231" />
          <attvalue for="4" value="0.120689655172" />
          <attvalue for="5" value="2.92842153846" />
        </attvalues>
      </node>
      <node id="158" label="158">
        <attvalues>
          <attvalue for="0" value="158.0" />
          <attvalue for="1" value="0" />
          <attvalue for="2" value="14.0" />
          <attvalue for="3" value="39.8214276923" />
          <attvalue for="4" value="0.224137931034" />
          <attvalue for="5" value="2.80055623077" />
        </attvalues>
      </node>
      <node id="159" label="159">
        <attvalues>
          <attvalue for="0" value="159.0" />
          <attvalue for="1" value="0" />
          <attvalue for="2" value="11.0" />
          <attvalue for="3" value="39.8287874615" />
          <attvalue for="4" value="0.172413793103" />
          <attvalue for="5" value="2.75683123077" />
        </attvalues>
      </node>
      <node id="160" label="160">
        <attvalues>
          <attvalue for="0" value="160.0" />
          <attvalue for="1" value="0" />
          <attvalue for="2" value="12.0" />
          <attvalue for="3" value="39.7000474615" />
          <attvalue for="4" value="0.189655172414" />
          <attvalue for="5" value="2.75782307692" />
        </attvalues>
      </node>
      <node id="161" label="161">
        <attvalues>
          <attvalue for="0" value="161.0" />
          <attvalue for="1" value="0" />
          <attvalue for="2" value="11.0" />
          <attvalue for="3" value="39.5719770769" />
          <attvalue for="4" value="0.172413793103" />
          <attvalue for="5" value="2.612599" />
        </attvalues>
      </node>
      <node id="162" label="162">
        <attvalues>
          <attvalue for="0" value="162.0" />
          <attvalue for="1" value="1" />
          <attvalue for="2" value="10.0" />
          <attvalue for="3" value="38.9777736154" />
          <attvalue for="4" value="0.155172413793" />
          <attvalue for="5" value="1.53028607692" />
        </attvalues>
      </node>
      <node id="163" label="163">
        <attvalues>
          <attvalue for="0" value="163.0" />
          <attvalue for="1" value="1" />
          <attvalue for="2" value="12.0" />
          <attvalue for="3" value="39.0761889231" />
          <attvalue for="4" value="0.189655172414" />
          <attvalue for="5" value="1.59207269231" />
        </attvalues>
      </node>
      <node id="164" label="164">
        <attvalues>
          <attvalue for="0" value="164.0" />
          <attvalue for="1" value="0" />
          <attvalue for="2" value="10.0" />
          <attvalue for="3" value="39.60043975" />
          <attvalue for="4" value="0.155172413793" />
          <attvalue for="5" value="2.60059166667" />
        </attvalues>
      </node>
      <node id="165" label="165">
        <attvalues>
          <attvalue for="0" value="165.0" />
          <attvalue for="1" value="2" />
          <attvalue for="2" value="14.0" />
          <attvalue for="3" value="39.7514515" />
          <attvalue for="4" value="0.224137931034" />
          <attvalue for="5" value="3.18497758333" />
        </attvalues>
      </node>
      <node id="166" label="166">
        <attvalues>
          <attvalue for="0" value="166.0" />
          <attvalue for="1" value="2" />
          <attvalue for="2" value="9.0" />
          <attvalue for="3" value="39.7478611667" />
          <attvalue for="4" value="0.137931034483" />
          <attvalue for="5" value="3.34504741667" />
        </attvalues>
      </node>
      <node id="167" label="167">
        <attvalues>
          <attvalue for="0" value="167.0" />
          <attvalue for="1" value="0" />
          <attvalue for="2" value="7.0" />
          <attvalue for="3" value="39.7298844167" />
          <attvalue for="4" value="0.103448275862" />
          <attvalue for="5" value="2.68769233333" />
        </attvalues>
      </node>
      <node id="168" label="168">
        <attvalues>
          <attvalue for="0" value="168.0" />
          <attvalue for="1" value="0" />
          <attvalue for="2" value="9.0" />
          <attvalue for="3" value="39.7266846667" />
          <attvalue for="4" value="0.137931034483" />
          <attvalue for="5" value="2.62318116667" />
        </attvalues>
      </node>
      <node id="169" label="169">
        <attvalues>
          <attvalue for="0" value="169.0" />
          <attvalue for="1" value="0" />
          <attvalue for="2" value="9.0" />
          <attvalue for="3" value="39.7089485" />
          <attvalue for="4" value="0.137931034483" />
          <attvalue for="5" value="2.58936516667" />
        </attvalues>
      </node>
      <node id="170" label="170">
        <attvalues>
          <attvalue for="0" value="170.0" />
          <attvalue for="1" value="0" />
          <attvalue for="2" value="12.0" />
          <attvalue for="3" value="39.8255468333" />
          <attvalue for="4" value="0.189655172414" />
          <attvalue for="5" value="2.8907445" />
        </attvalues>
      </node>
      <node id="171" label="171">
        <attvalues>
          <attvalue for="0" value="171.0" />
          <attvalue for="1" value="0" />
          <attvalue for="2" value="8.0" />
          <attvalue for="3" value="39.7099269167" />
          <attvalue for="4" value="0.120689655172" />
          <attvalue for="5" value="2.72846308333" />
        </attvalues>
      </node>
      <node id="172" label="172">
        <attvalues>
          <attvalue for="0" value="172.0" />
          <attvalue for="1" value="2" />
          <attvalue for="2" value="8.0" />
          <attvalue for="3" value="39.7543049167" />
          <attvalue for="4" value="0.120689655172" />
          <attvalue for="5" value="3.41173566667" />
        </attvalues>
      </node>
      <node id="173" label="173">
        <attvalues>
          <attvalue for="0" value="173.0" />
          <attvalue for="1" value="0" />
          <attvalue for="2" value="5.0" />
          <attvalue for="3" value="39.5886059167" />
          <attvalue for="4" value="0.0689655172414" />
          <attvalue for="5" value="2.61202766667" />
        </attvalues>
      </node>
      <node id="174" label="174">
        <attvalues>
          <attvalue for="0" value="174.0" />
          <attvalue for="1" value="4" />
          <attvalue for="2" value="8.0" />
          <attvalue for="3" value="40.0472121667" />
          <attvalue for="4" value="0.120689655172" />
          <attvalue for="5" value="3.92433025" />
        </attvalues>
      </node>
      <node id="175" label="175">
        <attvalues>
          <attvalue for="0" value="175.0" />
          <attvalue for="1" value="4" />
          <attvalue for="2" value="9.0" />
          <attvalue for="3" value="39.9378175833" />
          <attvalue for="4" value="0.137931034483" />
          <attvalue for="5" value="3.93921408333" />
        </attvalues>
      </node>
      <node id="176" label="176">
        <attvalues>
          <attvalue for="0" value="176.0" />
          <attvalue for="1" value="0" />
          <attvalue for="2" value="11.0" />
          <attvalue for="3" value="39.5977953333" />
          <attvalue for="4" value="0.172413793103" />
          <attvalue for="5" value="2.48000658333" />
        </attvalues>
      </node>
      <node id="177" label="177">
        <attvalues>
          <attvalue for="0" value="177.0" />
          <attvalue for="1" value="0" />
          <attvalue for="2" value="8.0" />
          <attvalue for="3" value="39.8351289167" />
          <attvalue for="4" value="0.120689655172" />
          <attvalue for="5" value="2.83633191667" />
        </attvalues>
      </node>
      <node id="178" label="178">
        <attvalues>
          <attvalue for="0" value="178.0" />
          <attvalue for="1" value="0" />
          <attvalue for="2" value="10.0" />
          <attvalue for="3" value="39.6857356667" />
          <attvalue for="4" value="0.155172413793" />
          <attvalue for="5" value="2.72108108333" />
        </attvalues>
      </node>
      <node id="179" label="179">
        <attvalues>
          <attvalue for="0" value="179.0" />
          <attvalue for="1" value="0" />
          <attvalue for="2" value="10.0" />
          <attvalue for="3" value="39.5547318333" />
          <attvalue for="4" value="0.155172413793" />
          <attvalue for="5" value="2.37345641667" />
        </attvalues>
      </node>
      <node id="180" label="180">
        <attvalues>
          <attvalue for="0" value="180.0" />
          <attvalue for="1" value="0" />
          <attvalue for="2" value="10.0" />
          <attvalue for="3" value="39.9498365833" />
          <attvalue for="4" value="0.155172413793" />
          <attvalue for="5" value="3.17207908333" />
        </attvalues>
      </node>
      <node id="181" label="181">
        <attvalues>
          <attvalue for="0" value="181.0" />
          <attvalue for="1" value="0" />
          <attvalue for="2" value="12.0" />
          <attvalue for="3" value="39.5805624167" />
          <attvalue for="4" value="0.189655172414" />
          <attvalue for="5" value="2.37852891667" />
        </attvalues>
      </node>
      <node id="182" label="182">
        <attvalues>
          <attvalue for="0" value="182.0" />
          <attvalue for="1" value="0" />
          <attvalue for="2" value="12.0" />
          <attvalue for="3" value="39.779231" />
          <attvalue for="4" value="0.189655172414" />
          <attvalue for="5" value="2.78037841667" />
        </attvalues>
      </node>
      <node id="183" label="183">
        <attvalues>
          <attvalue for="0" value="183.0" />
          <attvalue for="1" value="0" />
          <attvalue for="2" value="11.0" />
          <attvalue for="3" value="39.913838" />
          <attvalue for="4" value="0.172413793103" />
          <attvalue for="5" value="3.0840855" />
        </attvalues>
      </node>
      <node id="184" label="184">
        <attvalues>
          <attvalue for="0" value="184.0" />
          <attvalue for="1" value="1" />
          <attvalue for="2" value="7.0" />
          <attvalue for="3" value="39.0021375" />
          <attvalue for="4" value="0.103448275862" />
          <attvalue for="5" value="1.57825008333" />
        </attvalues>
      </node>
      <node id="185" label="185">
        <attvalues>
          <attvalue for="0" value="185.0" />
          <attvalue for="1" value="1" />
          <attvalue for="2" value="12.0" />
          <attvalue for="3" value="38.97968375" />
          <attvalue for="4" value="0.189655172414" />
          <attvalue for="5" value="1.30083308333" />
        </attvalues>
      </node>
      <node id="186" label="186">
        <attvalues>
          <attvalue for="0" value="186.0" />
          <attvalue for="1" value="0" />
          <attvalue for="2" value="11.0" />
          <attvalue for="3" value="39.7395357273" />
          <attvalue for="4" value="0.172413793103" />
          <attvalue for="5" value="2.80500063636" />
        </attvalues>
      </node>
      <node id="187" label="187">
        <attvalues>
          <attvalue for="0" value="187.0" />
          <attvalue for="1" value="11" />
          <attvalue for="2" value="9.0" />
          <attvalue for="3" value="38.9623803636" />
          <attvalue for="4" value="0.137931034483" />
          <attvalue for="5" value="1.22159409091" />
        </attvalues>
      </node>
      <node id="188" label="188">
        <attvalues>
          <attvalue for="0" value="188.0" />
          <attvalue for="1" value="0" />
          <attvalue for="2" value="11.0" />
          <attvalue for="3" value="39.6282063636" />
          <attvalue for="4" value="0.172413793103" />
          <attvalue for="5" value="2.44819472727" />
        </attvalues>
      </node>
      <node id="189" label="189">
        <attvalues>
          <attvalue for="0" value="189.0" />
          <attvalue for="1" value="0" />
          <attvalue for="2" value="10.0" />
          <attvalue for="3" value="39.7610491818" />
          <attvalue for="4" value="0.155172413793" />
          <attvalue for="5" value="2.72001481818" />
        </attvalues>
      </node>
      <node id="190" label="190">
        <attvalues>
          <attvalue for="0" value="190.0" />
          <attvalue for="1" value="0" />
          <attvalue for="2" value="10.0" />
          <attvalue for="3" value="39.7062551818" />
          <attvalue for="4" value="0.155172413793" />
          <attvalue for="5" value="2.688271" />
        </attvalues>
      </node>
      <node id="191" label="191">
        <attvalues>
          <attvalue for="0" value="191.0" />
          <attvalue for="1" value="0" />
          <attvalue for="2" value="8.0" />
          <attvalue for="3" value="39.8791190909" />
          <attvalue for="4" value="0.120689655172" />
          <attvalue for="5" value="3.18171536364" />
        </attvalues>
      </node>
      <node id="192" label="192">
        <attvalues>
          <attvalue for="0" value="192.0" />
          <attvalue for="1" value="0" />
          <attvalue for="2" value="8.0" />
          <attvalue for="3" value="39.5750172432" />
          <attvalue for="4" value="0.120689655172" />
          <attvalue for="5" value="2.56716709091" />
        </attvalues>
      </node>
      <node id="193" label="193">
        <attvalues>
          <attvalue for="0" value="193.0" />
          <attvalue for="1" value="0" />
          <attvalue for="2" value="7.0" />
          <attvalue for="3" value="39.9110728182" />
          <attvalue for="4" value="0.103448275862" />
          <attvalue for="5" value="3.00574609091" />
        </attvalues>
      </node>
      <node id="194" label="194">
        <attvalues>
          <attvalue for="0" value="194.0" />
          <attvalue for="1" value="1" />
          <attvalue for="2" value="8.0" />
          <attvalue for="3" value="38.9406783636" />
          <attvalue for="4" value="0.120689655172" />
          <attvalue for="5" value="1.29558736364" />
        </attvalues>
      </node>
      <node id="195" label="195">
        <attvalues>
          <attvalue for="0" value="195.0" />
          <attvalue for="1" value="0" />
          <attvalue for="2" value="11.0" />
          <attvalue for="3" value="39.7880104545" />
          <attvalue for="4" value="0.172413793103" />
          <attvalue for="5" value="2.82905118182" />
        </attvalues>
      </node>
      <node id="196" label="196">
        <attvalues>
          <attvalue for="0" value="196.0" />
          <attvalue for="1" value="12" />
          <attvalue for="2" value="6.0" />
          <attvalue for="3" value="39.1128763636" />
          <attvalue for="4" value="0.0862068965517" />
          <attvalue for="5" value="1.52062681818" />
        </attvalues>
      </node>
      <node id="197" label="197">
        <attvalues>
          <attvalue for="0" value="197.0" />
          <attvalue for="1" value="0" />
          <attvalue for="2" value="10.0" />
          <attvalue for="3" value="39.6996615455" />
          <attvalue for="4" value="0.155172413793" />
          <attvalue for="5" value="2.55224381818" />
        </attvalues>
      </node>
      <node id="198" label="198">
        <attvalues>
          <attvalue for="0" value="198.0" />
          <attvalue for="1" value="0" />
          <attvalue for="2" value="9.0" />
          <attvalue for="3" value="39.8081179091" />
          <attvalue for="4" value="0.137931034483" />
          <attvalue for="5" value="2.88456845455" />
        </attvalues>
      </node>
      <node id="199" label="199">
        <attvalues>
          <attvalue for="0" value="199.0" />
          <attvalue for="1" value="0" />
          <attvalue for="2" value="6.0" />
          <attvalue for="3" value="39.6464738182" />
          <attvalue for="4" value="0.0862068965517" />
          <attvalue for="5" value="2.548858" />
        </attvalues>
      </node>
      <node id="200" label="200">
        <attvalues>
          <attvalue for="0" value="200.0" />
          <attvalue for="1" value="0" />
          <attvalue for="2" value="8.0" />
          <attvalue for="3" value="39.5821878182" />
          <attvalue for="4" value="0.120689655172" />
          <attvalue for="5" value="2.56369245455" />
        </attvalues>
      </node>
      <node id="201" label="201">
        <attvalues>
          <attvalue for="0" value="201.0" />
          <attvalue for="1" value="0" />
          <attvalue for="2" value="10.0" />
          <attvalue for="3" value="39.6592217273" />
          <attvalue for="4" value="0.155172413793" />
          <attvalue for="5" value="2.56059054545" />
        </attvalues>
      </node>
      <node id="202" label="202">
        <attvalues>
          <attvalue for="0" value="202.0" />
          <attvalue for="1" value="4" />
          <attvalue for="2" value="11.0" />
          <attvalue for="3" value="40.0437391818" />
          <attvalue for="4" value="0.172413793103" />
          <attvalue for="5" value="4.10015072727" />
        </attvalues>
      </node>
      <node id="203" label="203">
        <attvalues>
          <attvalue for="0" value="203.0" />
          <attvalue for="1" value="1" />
          <attvalue for="2" value="6.0" />
          <attvalue for="3" value="39.0318298182" />
          <attvalue for="4" value="0.0862068965517" />
          <attvalue for="5" value="1.47424454545" />
        </attvalues>
      </node>
      <node id="204" label="204">
        <attvalues>
          <attvalue for="0" value="204.0" />
          <attvalue for="1" value="0" />
          <attvalue for="2" value="9.0" />
          <attvalue for="3" value="39.8103907273" />
          <attvalue for="4" value="0.137931034483" />
          <attvalue for="5" value="2.71134327273" />
        </attvalues>
      </node>
      <node id="205" label="205">
        <attvalues>
          <attvalue for="0" value="205.0" />
          <attvalue for="1" value="2" />
          <attvalue for="2" value="8.0" />
          <attvalue for="3" value="39.7215564545" />
          <attvalue for="4" value="0.120689655172" />
          <attvalue for="5" value="3.45361909091" />
        </attvalues>
      </node>
      <node id="206" label="206">
        <attvalues>
          <attvalue for="0" value="206.0" />
          <attvalue for="1" value="1" />
          <attvalue for="2" value="9.0" />
          <attvalue for="3" value="39.0892331818" />
          <attvalue for="4" value="0.137931034483" />
          <attvalue for="5" value="1.45575827273" />
        </attvalues>
      </node>
      <node id="207" label="207">
        <attvalues>
          <attvalue for="0" value="207.0" />
          <attvalue for="1" value="5" />
          <attvalue for="2" value="5.0" />
          <attvalue for="3" value="39.0640456364" />
          <attvalue for="4" value="0.0689655172414" />
          <attvalue for="5" value="1.35903672727" />
        </attvalues>
      </node>
      <node id="208" label="208">
        <attvalues>
          <attvalue for="0" value="208.0" />
          <attvalue for="1" value="1" />
          <attvalue for="2" value="9.0" />
          <attvalue for="3" value="38.9531979091" />
          <attvalue for="4" value="0.137931034483" />
          <attvalue for="5" value="1.51855018182" />
        </attvalues>
      </node>
      <node id="209" label="209">
        <attvalues>
          <attvalue for="0" value="209.0" />
          <attvalue for="1" value="0" />
          <attvalue for="2" value="8.0" />
          <attvalue for="3" value="39.8413109" />
          <attvalue for="4" value="0.120689655172" />
          <attvalue for="5" value="3.1326054" />
        </attvalues>
      </node>
      <node id="210" label="210">
        <attvalues>
          <attvalue for="0" value="210.0" />
          <attvalue for="1" value="0" />
          <attvalue for="2" value="7.0" />
          <attvalue for="3" value="39.9533527" />
          <attvalue for="4" value="0.103448275862" />
          <attvalue for="5" value="3.1886358" />
        </attvalues>
      </node>
      <node id="211" label="211">
        <attvalues>
          <attvalue for="0" value="211.0" />
          <attvalue for="1" value="0" />
          <attvalue for="2" value="6.0" />
          <attvalue for="3" value="39.7349473" />
          <attvalue for="4" value="0.0862068965517" />
          <attvalue for="5" value="2.8199173" />
        </attvalues>
      </node>
      <node id="212" label="212">
        <attvalues>
          <attvalue for="0" value="212.0" />
          <attvalue for="1" value="0" />
          <attvalue for="2" value="10.0" />
          <attvalue for="3" value="39.7465606" />
          <attvalue for="4" value="0.155172413793" />
          <attvalue for="5" value="2.7976152" />
        </attvalues>
      </node>
      <node id="213" label="213">
        <attvalues>
          <attvalue for="0" value="213.0" />
          <attvalue for="1" value="0" />
          <attvalue for="2" value="8.0" />
          <attvalue for="3" value="39.6058492" />
          <attvalue for="4" value="0.120689655172" />
          <attvalue for="5" value="2.5132363" />
        </attvalues>
      </node>
      <node id="214" label="214">
        <attvalues>
          <attvalue for="0" value="214.0" />
          <attvalue for="1" value="0" />
          <attvalue for="2" value="10.0" />
          <attvalue for="3" value="39.7154757" />
          <attvalue for="4" value="0.155172413793" />
          <attvalue for="5" value="2.7246747" />
        </attvalues>
      </node>
      <node id="215" label="215">
        <attvalues>
          <attvalue for="0" value="215.0" />
          <attvalue for="1" value="0" />
          <attvalue for="2" value="7.0" />
          <attvalue for="3" value="39.7189249" />
          <attvalue for="4" value="0.103448275862" />
          <attvalue for="5" value="2.795809" />
        </attvalues>
      </node>
      <node id="216" label="216">
        <attvalues>
          <attvalue for="0" value="216.0" />
          <attvalue for="1" value="12" />
          <attvalue for="2" value="8.0" />
          <attvalue for="3" value="39.1093627" />
          <attvalue for="4" value="0.120689655172" />
          <attvalue for="5" value="1.5165183" />
        </attvalues>
      </node>
      <node id="217" label="217">
        <attvalues>
          <attvalue for="0" value="217.0" />
          <attvalue for="1" value="2" />
          <attvalue for="2" value="10.0" />
          <attvalue for="3" value="39.7552847" />
          <attvalue for="4" value="0.155172413793" />
          <attvalue for="5" value="3.3215271" />
        </attvalues>
      </node>
      <node id="218" label="218">
        <attvalues>
          <attvalue for="0" value="218.0" />
          <attvalue for="1" value="4" />
          <attvalue for="2" value="10.0" />
          <attvalue for="3" value="40.0010404" />
          <attvalue for="4" value="0.155172413793" />
          <attvalue for="5" value="3.8374504" />
        </attvalues>
      </node>
      <node id="219" label="219">
        <attvalues>
          <attvalue for="0" value="219.0" />
          <attvalue for="1" value="4" />
          <attvalue for="2" value="10.0" />
          <attvalue for="3" value="39.927727" />
          <attvalue for="4" value="0.155172413793" />
          <attvalue for="5" value="3.8900014" />
        </attvalues>
      </node>
      <node id="220" label="220">
        <attvalues>
          <attvalue for="0" value="220.0" />
          <attvalue for="1" value="4" />
          <attvalue for="2" value="7.0" />
          <attvalue for="3" value="39.8724113" />
          <attvalue for="4" value="0.103448275862" />
          <attvalue for="5" value="4.1838074" />
        </attvalues>
      </node>
      <node id="221" label="221">
        <attvalues>
          <attvalue for="0" value="221.0" />
          <attvalue for="1" value="1" />
          <attvalue for="2" value="12.0" />
          <attvalue for="3" value="38.9067083" />
          <attvalue for="4" value="0.189655172414" />
          <attvalue for="5" value="1.4234696" />
        </attvalues>
      </node>
      <node id="222" label="222">
        <attvalues>
          <attvalue for="0" value="222.0" />
          <attvalue for="1" value="6" />
          <attvalue for="2" value="10.0" />
          <attvalue for="3" value="38.6636844" />
          <attvalue for="4" value="0.155172413793" />
          <attvalue for="5" value="1.5832891" />
        </attvalues>
      </node>
      <node id="223" label="223">
        <attvalues>
          <attvalue for="0" value="223.0" />
          <attvalue for="1" value="0" />
          <attvalue for="2" value="9.0" />
          <attvalue for="3" value="39.5800837" />
          <attvalue for="4" value="0.137931034483" />
          <attvalue for="5" value="2.4700249" />
        </attvalues>
      </node>
      <node id="224" label="224">
        <attvalues>
          <attvalue for="0" value="224.0" />
          <attvalue for="1" value="0" />
          <attvalue for="2" value="8.0" />
          <attvalue for="3" value="39.8609799" />
          <attvalue for="4" value="0.120689655172" />
          <attvalue for="5" value="2.9460376" />
        </attvalues>
      </node>
      <node id="225" label="225">
        <attvalues>
          <attvalue for="0" value="225.0" />
          <attvalue for="1" value="13" />
          <attvalue for="2" value="4.0" />
          <attvalue for="3" value="39.4714009" />
          <attvalue for="4" value="0.051724137931" />
          <attvalue for="5" value="2.5007575" />
        </attvalues>
      </node>
      <node id="226" label="226">
        <attvalues>
          <attvalue for="0" value="226.0" />
          <attvalue for="1" value="4" />
          <attvalue for="2" value="11.0" />
          <attvalue for="3" value="39.8734043" />
          <attvalue for="4" value="0.172413793103" />
          <attvalue for="5" value="4.1318422" />
        </attvalues>
      </node>
      <node id="227" label="227">
        <attvalues>
          <attvalue for="0" value="227.0" />
          <attvalue for="1" value="0" />
          <attvalue for="2" value="10.0" />
          <attvalue for="3" value="39.546179" />
          <attvalue for="4" value="0.155172413793" />
          <attvalue for="5" value="2.3911004" />
        </attvalues>
      </node>
      <node id="228" label="228">
        <attvalues>
          <attvalue for="0" value="228.0" />
          <attvalue for="1" value="2" />
          <attvalue for="2" value="10.0" />
          <attvalue for="3" value="39.761551" />
          <attvalue for="4" value="0.155172413793" />
          <attvalue for="5" value="3.3315332" />
        </attvalues>
      </node>
      <node id="229" label="229">
        <attvalues>
          <attvalue for="0" value="229.0" />
          <attvalue for="1" value="0" />
          <attvalue for="2" value="10.0" />
          <attvalue for="3" value="39.7587482" />
          <attvalue for="4" value="0.155172413793" />
          <attvalue for="5" value="2.7467584" />
        </attvalues>
      </node>
      <node id="230" label="230">
        <attvalues>
          <attvalue for="0" value="230.0" />
          <attvalue for="1" value="0" />
          <attvalue for="2" value="9.0" />
          <attvalue for="3" value="39.7741243" />
          <attvalue for="4" value="0.137931034483" />
          <attvalue for="5" value="2.7608767" />
        </attvalues>
      </node>
      <node id="231" label="231">
        <attvalues>
          <attvalue for="0" value="231.0" />
          <attvalue for="1" value="0" />
          <attvalue for="2" value="9.0" />
          <attvalue for="3" value="39.8050477" />
          <attvalue for="4" value="0.137931034483" />
          <attvalue for="5" value="2.8773818" />
        </attvalues>
      </node>
      <node id="232" label="232">
        <attvalues>
          <attvalue for="0" value="232.0" />
          <attvalue for="1" value="13" />
          <attvalue for="2" value="6.0" />
          <attvalue for="3" value="39.4762166" />
          <attvalue for="4" value="0.0862068965517" />
          <attvalue for="5" value="2.4834242" />
        </attvalues>
      </node>
      <node id="233" label="233">
        <attvalues>
          <attvalue for="0" value="233.0" />
          <attvalue for="1" value="4" />
          <attvalue for="2" value="9.0" />
          <attvalue for="3" value="39.9219874" />
          <attvalue for="4" value="0.137931034483" />
          <attvalue for="5" value="4.0248609" />
        </attvalues>
      </node>
      <node id="234" label="234">
        <attvalues>
          <attvalue for="0" value="234.0" />
          <attvalue for="1" value="0" />
          <attvalue for="2" value="8.0" />
          <attvalue for="3" value="39.8525954" />
          <attvalue for="4" value="0.120689655172" />
          <attvalue for="5" value="2.9690346" />
        </attvalues>
      </node>
      <node id="235" label="235">
        <attvalues>
          <attvalue for="0" value="235.0" />
          <attvalue for="1" value="0" />
          <attvalue for="2" value="6.0" />
          <attvalue for="3" value="39.6338672" />
          <attvalue for="4" value="0.0862068965517" />
          <attvalue for="5" value="2.5050504" />
        </attvalues>
      </node>
      <node id="236" label="236">
        <attvalues>
          <attvalue for="0" value="236.0" />
          <attvalue for="1" value="7" />
          <attvalue for="2" value="5.0" />
          <attvalue for="3" value="39.3491882" />
          <attvalue for="4" value="0.0689655172414" />
          <attvalue for="5" value="3.187439" />
        </attvalues>
      </node>
      <node id="237" label="237">
        <attvalues>
          <attvalue for="0" value="237.0" />
          <attvalue for="1" value="0" />
          <attvalue for="2" value="14.0" />
          <attvalue for="3" value="39.6546301" />
          <attvalue for="4" value="0.224137931034" />
          <attvalue for="5" value="2.5719203" />
        </attvalues>
      </node>
      <node id="238" label="238">
        <attvalues>
          <attvalue for="0" value="238.0" />
          <attvalue for="1" value="0" />
          <attvalue for="2" value="8.0" />
          <attvalue for="3" value="39.675147" />
          <attvalue for="4" value="0.120689655172" />
          <attvalue for="5" value="2.5531407" />
        </attvalues>
      </node>
      <node id="239" label="239">
        <attvalues>
          <attvalue for="0" value="239.0" />
          <attvalue for="1" value="1" />
          <attvalue for="2" value="9.0" />
          <attvalue for="3" value="38.9658616" />
          <attvalue for="4" value="0.137931034483" />
          <attvalue for="5" value="1.2680232" />
        </attvalues>
      </node>
      <node id="240" label="240">
        <attvalues>
          <attvalue for="0" value="240.0" />
          <attvalue for="1" value="4" />
          <attvalue for="2" value="10.0" />
          <attvalue for="3" value="39.9344443" />
          <attvalue for="4" value="0.155172413793" />
          <attvalue for="5" value="4.038551" />
        </attvalues>
      </node>
      <node id="241" label="241">
        <attvalues>
          <attvalue for="0" value="241.0" />
          <attvalue for="1" value="0" />
          <attvalue for="2" value="9.0" />
          <attvalue for="3" value="39.5753865" />
          <attvalue for="4" value="0.137931034483" />
          <attvalue for="5" value="2.4245173" />
        </attvalues>
      </node>
      <node id="242" label="242">
        <attvalues>
          <attvalue for="0" value="242.0" />
          <attvalue for="1" value="0" />
          <attvalue for="2" value="6.0" />
          <attvalue for="3" value="39.9032624" />
          <attvalue for="4" value="0.0862068965517" />
          <attvalue for="5" value="2.9962979" />
        </attvalues>
      </node>
      <node id="243" label="243">
        <attvalues>
          <attvalue for="0" value="243.0" />
          <attvalue for="1" value="10" />
          <attvalue for="2" value="7.0" />
          <attvalue for="3" value="39.5188591" />
          <attvalue for="4" value="0.103448275862" />
          <attvalue for="5" value="2.9247707" />
        </attvalues>
      </node>
      <node id="244" label="244">
        <attvalues>
          <attvalue for="0" value="244.0" />
          <attvalue for="1" value="0" />
          <attvalue for="2" value="9.0" />
          <attvalue for="3" value="39.7137521" />
          <attvalue for="4" value="0.137931034483" />
          <attvalue for="5" value="2.779796" />
        </attvalues>
      </node>
      <node id="245" label="245">
        <attvalues>
          <attvalue for="0" value="245.0" />
          <attvalue for="1" value="0" />
          <attvalue for="2" value="12.0" />
          <attvalue for="3" value="39.6155578" />
          <attvalue for="4" value="0.189655172414" />
          <attvalue for="5" value="2.4193414" />
        </attvalues>
      </node>
      <node id="246" label="246">
        <attvalues>
          <attvalue for="0" value="246.0" />
          <attvalue for="1" value="0" />
          <attvalue for="2" value="10.0" />
          <attvalue for="3" value="39.6220375556" />
          <attvalue for="4" value="0.155172413793" />
          <attvalue for="5" value="2.52682311111" />
        </attvalues>
      </node>
      <node id="247" label="247">
        <attvalues>
          <attvalue for="0" value="247.0" />
          <attvalue for="1" value="9" />
          <attvalue for="2" value="7.0" />
          <attvalue for="3" value="39.3592785556" />
          <attvalue for="4" value="0.103448275862" />
          <attvalue for="5" value="2.91599444444" />
        </attvalues>
      </node>
      <node id="248" label="248">
        <attvalues>
          <attvalue for="0" value="248.0" />
          <attvalue for="1" value="10" />
          <attvalue for="2" value="7.0" />
          <attvalue for="3" value="39.5260182222" />
          <attvalue for="4" value="0.103448275862" />
          <attvalue for="5" value="2.91514888889" />
        </attvalues>
      </node>
      <node id="249" label="249">
        <attvalues>
          <attvalue for="0" value="249.0" />
          <attvalue for="1" value="1" />
          <attvalue for="2" value="7.0" />
          <attvalue for="3" value="39.079359" />
          <attvalue for="4" value="0.103448275862" />
          <attvalue for="5" value="1.44103144444" />
        </attvalues>
      </node>
      <node id="250" label="250">
        <attvalues>
          <attvalue for="0" value="250.0" />
          <attvalue for="1" value="0" />
          <attvalue for="2" value="8.0" />
          <attvalue for="3" value="39.7535144444" />
          <attvalue for="4" value="0.120689655172" />
          <attvalue for="5" value="2.77545311111" />
        </attvalues>
      </node>
      <node id="251" label="251">
        <attvalues>
          <attvalue for="0" value="251.0" />
          <attvalue for="1" value="4" />
          <attvalue for="2" value="7.0" />
          <attvalue for="3" value="39.8654081111" />
          <attvalue for="4" value="0.103448275862" />
          <attvalue for="5" value="4.14648833333" />
        </attvalues>
      </node>
      <node id="252" label="252">
        <attvalues>
          <attvalue for="0" value="252.0" />
          <attvalue for="1" value="0" />
          <attvalue for="2" value="5.0" />
          <attvalue for="3" value="39.8049502222" />
          <attvalue for="4" value="0.0689655172414" />
          <attvalue for="5" value="2.80639477778" />
        </attvalues>
      </node>
      <node id="253" label="253">
        <attvalues>
          <attvalue for="0" value="253.0" />
          <attvalue for="1" value="1" />
          <attvalue for="2" value="8.0" />
          <attvalue for="3" value="38.877079" />
          <attvalue for="4" value="0.120689655172" />
          <attvalue for="5" value="1.40259011111" />
        </attvalues>
      </node>
      <node id="254" label="254">
        <attvalues>
          <attvalue for="0" value="254.0" />
          <attvalue for="1" value="0" />
          <attvalue for="2" value="7.0" />
          <attvalue for="3" value="39.9499897778" />
          <attvalue for="4" value="0.103448275862" />
          <attvalue for="5" value="3.18123522222" />
        </attvalues>
      </node>
      <node id="255" label="255">
        <attvalues>
          <attvalue for="0" value="255.0" />
          <attvalue for="1" value="0" />
          <attvalue for="2" value="5.0" />
          <attvalue for="3" value="39.8992931111" />
          <attvalue for="4" value="0.0689655172414" />
          <attvalue for="5" value="3.01952577778" />
        </attvalues>
      </node>
      <node id="256" label="256">
        <attvalues>
          <attvalue for="0" value="256.0" />
          <attvalue for="1" value="0" />
          <attvalue for="2" value="4.0" />
          <attvalue for="3" value="39.6473034444" />
          <attvalue for="4" value="0.051724137931" />
          <attvalue for="5" value="2.55942288889" />
        </attvalues>
      </node>
      <node id="257" label="257">
        <attvalues>
          <attvalue for="0" value="257.0" />
          <attvalue for="1" value="0" />
          <attvalue for="2" value="6.0" />
          <attvalue for="3" value="39.5691636667" />
          <attvalue for="4" value="0.0862068965517" />
          <attvalue for="5" value="2.62980088889" />
        </attvalues>
      </node>
      <node id="258" label="258">
        <attvalues>
          <attvalue for="0" value="258.0" />
          <attvalue for="1" value="0" />
          <attvalue for="2" value="6.0" />
          <attvalue for="3" value="39.8695885556" />
          <attvalue for="4" value="0.0862068965517" />
          <attvalue for="5" value="3.01909188889" />
        </attvalues>
      </node>
      <node id="259" label="259">
        <attvalues>
          <attvalue for="0" value="259.0" />
          <attvalue for="1" value="0" />
          <attvalue for="2" value="8.0" />
          <attvalue for="3" value="39.6558964444" />
          <attvalue for="4" value="0.120689655172" />
          <attvalue for="5" value="2.55316366667" />
        </attvalues>
      </node>
      <node id="260" label="260">
        <attvalues>
          <attvalue for="0" value="260.0" />
          <attvalue for="1" value="0" />
          <attvalue for="2" value="8.0" />
          <attvalue for="3" value="39.6090206667" />
          <attvalue for="4" value="0.120689655172" />
          <attvalue for="5" value="2.38072722222" />
        </attvalues>
      </node>
      <node id="261" label="261">
        <attvalues>
          <attvalue for="0" value="261.0" />
          <attvalue for="1" value="0" />
          <attvalue for="2" value="9.0" />
          <attvalue for="3" value="39.6817181111" />
          <attvalue for="4" value="0.137931034483" />
          <attvalue for="5" value="2.53029911111" />
        </attvalues>
      </node>
      <node id="262" label="262">
        <attvalues>
          <attvalue for="0" value="262.0" />
          <attvalue for="1" value="0" />
          <attvalue for="2" value="7.0" />
          <attvalue for="3" value="39.8545451111" />
          <attvalue for="4" value="0.103448275862" />
          <attvalue for="5" value="2.80672011111" />
        </attvalues>
      </node>
      <node id="263" label="263">
        <attvalues>
          <attvalue for="0" value="263.0" />
          <attvalue for="1" value="0" />
          <attvalue for="2" value="4.0" />
          <attvalue for="3" value="39.500527" />
          <attvalue for="4" value="0.051724137931" />
          <attvalue for="5" value="2.75122588889" />
        </attvalues>
      </node>
      <node id="264" label="264">
        <attvalues>
          <attvalue for="0" value="264.0" />
          <attvalue for="1" value="4" />
          <attvalue for="2" value="8.0" />
          <attvalue for="3" value="39.9962551111" />
          <attvalue for="4" value="0.120689655172" />
          <attvalue for="5" value="4.256139" />
        </attvalues>
      </node>
      <node id="265" label="265">
        <attvalues>
          <attvalue for="0" value="265.0" />
          <attvalue for="1" value="0" />
          <attvalue for="2" value="6.0" />
          <attvalue for="3" value="39.9459672222" />
          <attvalue for="4" value="0.0862068965517" />
          <attvalue for="5" value="3.17777177778" />
        </attvalues>
      </node>
      <node id="266" label="266">
        <attvalues>
          <attvalue for="0" value="266.0" />
          <attvalue for="1" value="0" />
          <attvalue for="2" value="7.0" />
          <attvalue for="3" value="39.6932724444" />
          <attvalue for="4" value="0.103448275862" />
          <attvalue for="5" value="2.59611777778" />
        </attvalues>
      </node>
      <node id="267" label="267">
        <attvalues>
          <attvalue for="0" value="267.0" />
          <attvalue for="1" value="0" />
          <attvalue for="2" value="7.0" />
          <attvalue for="3" value="39.8480771111" />
          <attvalue for="4" value="0.103448275862" />
          <attvalue for="5" value="2.81552166667" />
        </attvalues>
      </node>
      <node id="268" label="268">
        <attvalues>
          <attvalue for="0" value="268.0" />
          <attvalue for="1" value="0" />
          <attvalue for="2" value="8.0" />
          <attvalue for="3" value="39.9249762222" />
          <attvalue for="4" value="0.120689655172" />
          <attvalue for="5" value="3.05091066667" />
        </attvalues>
      </node>
      <node id="269" label="269">
        <attvalues>
          <attvalue for="0" value="269.0" />
          <attvalue for="1" value="14" />
          <attvalue for="2" value="8.0" />
          <attvalue for="3" value="38.7077802222" />
          <attvalue for="4" value="0.120689655172" />
          <attvalue for="5" value="1.45790177778" />
        </attvalues>
      </node>
      <node id="270" label="270">
        <attvalues>
          <attvalue for="0" value="270.0" />
          <attvalue for="1" value="0" />
          <attvalue for="2" value="10.0" />
          <attvalue for="3" value="39.8042531111" />
          <attvalue for="4" value="0.155172413793" />
          <attvalue for="5" value="2.72904577778" />
        </attvalues>
      </node>
      <node id="271" label="271">
        <attvalues>
          <attvalue for="0" value="271.0" />
          <attvalue for="1" value="1" />
          <attvalue for="2" value="4.0" />
          <attvalue for="3" value="39.0137923333" />
          <attvalue for="4" value="0.051724137931" />
          <attvalue for="5" value="1.58528855556" />
        </attvalues>
      </node>
      <node id="272" label="272">
        <attvalues>
          <attvalue for="0" value="272.0" />
          <attvalue for="1" value="5" />
          <attvalue for="2" value="8.0" />
          <attvalue for="3" value="39.0396301111" />
          <attvalue for="4" value="0.120689655172" />
          <attvalue for="5" value="1.32909611111" />
        </attvalues>
      </node>
      <node id="273" label="273">
        <attvalues>
          <attvalue for="0" value="273.0" />
          <attvalue for="1" value="15" />
          <attvalue for="2" value="4.0" />
          <attvalue for="3" value="39.0735542222" />
          <attvalue for="4" value="0.051724137931" />
          <attvalue for="5" value="1.40799022222" />
        </attvalues>
      </node>
      <node id="274" label="274">
        <attvalues>
          <attvalue for="0" value="274.0" />
          <attvalue for="1" value="0" />
          <attvalue for="2" value="7.0" />
          <attvalue for="3" value="39.5477611111" />
          <attvalue for="4" value="0.103448275862" />
          <attvalue for="5" value="2.53453155556" />
        </attvalues>
      </node>
      <node id="275" label="275">
        <attvalues>
          <attvalue for="0" value="275.0" />
          <attvalue for="1" value="0" />
          <attvalue for="2" value="8.0" />
          <attvalue for="3" value="39.7727791111" />
          <attvalue for="4" value="0.120689655172" />
          <attvalue for="5" value="2.67609722222" />
        </attvalues>
      </node>
      <node id="276" label="276">
        <attvalues>
          <attvalue for="0" value="276.0" />
          <attvalue for="1" value="0" />
          <attvalue for="2" value="7.0" />
          <attvalue for="3" value="39.7737686667" />
          <attvalue for="4" value="0.103448275862" />
          <attvalue for="5" value="2.80394444444" />
        </attvalues>
      </node>
      <node id="277" label="277">
        <attvalues>
          <attvalue for="0" value="277.0" />
          <attvalue for="1" value="0" />
          <attvalue for="2" value="7.0" />
          <attvalue for="3" value="39.8583522222" />
          <attvalue for="4" value="0.103448275862" />
          <attvalue for="5" value="2.93512533333" />
        </attvalues>
      </node>
      <node id="278" label="278">
        <attvalues>
          <attvalue for="0" value="278.0" />
          <attvalue for="1" value="0" />
          <attvalue for="2" value="8.0" />
          <attvalue for="3" value="39.9605055556" />
          <attvalue for="4" value="0.120689655172" />
          <attvalue for="5" value="3.21163566667" />
        </attvalues>
      </node>
      <node id="279" label="279">
        <attvalues>
          <attvalue for="0" value="279.0" />
          <attvalue for="1" value="0" />
          <attvalue for="2" value="8.0" />
          <attvalue for="3" value="39.8386753333" />
          <attvalue for="4" value="0.120689655172" />
          <attvalue for="5" value="3.16647811111" />
        </attvalues>
      </node>
      <node id="280" label="280">
        <attvalues>
          <attvalue for="0" value="280.0" />
          <attvalue for="1" value="0" />
          <attvalue for="2" value="9.0" />
          <attvalue for="3" value="39.854363" />
          <attvalue for="4" value="0.137931034483" />
          <attvalue for="5" value="3.18910333333" />
        </attvalues>
      </node>
      <node id="281" label="281">
        <attvalues>
          <attvalue for="0" value="281.0" />
          <attvalue for="1" value="0" />
          <attvalue for="2" value="9.0" />
          <attvalue for="3" value="39.8668045556" />
          <attvalue for="4" value="0.137931034483" />
          <attvalue for="5" value="3.17435788889" />
        </attvalues>
      </node>
      <node id="282" label="282">
        <attvalues>
          <attvalue for="0" value="282.0" />
          <attvalue for="1" value="0" />
          <attvalue for="2" value="8.0" />
          <attvalue for="3" value="39.7161315" />
          <attvalue for="4" value="0.120689655172" />
          <attvalue for="5" value="2.868075125" />
        </attvalues>
      </node>
      <node id="283" label="283">
        <attvalues>
          <attvalue for="0" value="283.0" />
          <attvalue for="1" value="0" />
          <attvalue for="2" value="7.0" />
          <attvalue for="3" value="39.808901" />
          <attvalue for="4" value="0.103448275862" />
          <attvalue for="5" value="2.79451525" />
        </attvalues>
      </node>
      <node id="284" label="284">
        <attvalues>
          <attvalue for="0" value="284.0" />
          <attvalue for="1" value="1" />
          <attvalue for="2" value="8.0" />
          <attvalue for="3" value="38.9845375" />
          <attvalue for="4" value="0.120689655172" />
          <attvalue for="5" value="1.531648125" />
        </attvalues>
      </node>
      <node id="285" label="285">
        <attvalues>
          <attvalue for="0" value="285.0" />
          <attvalue for="1" value="16" />
          <attvalue for="2" value="8.0" />
          <attvalue for="3" value="40.032236125" />
          <attvalue for="4" value="0.120689655172" />
          <attvalue for="5" value="4.159725125" />
        </attvalues>
      </node>
      <node id="286" label="286">
        <attvalues>
          <attvalue for="0" value="286.0" />
          <attvalue for="1" value="0" />
          <attvalue for="2" value="5.0" />
          <attvalue for="3" value="39.94839325" />
          <attvalue for="4" value="0.0689655172414" />
          <attvalue for="5" value="3.162493" />
        </attvalues>
      </node>
      <node id="287" label="287">
        <attvalues>
          <attvalue for="0" value="287.0" />
          <attvalue for="1" value="0" />
          <attvalue for="2" value="6.0" />
          <attvalue for="3" value="39.563074" />
          <attvalue for="4" value="0.0862068965517" />
          <attvalue for="5" value="2.670373375" />
        </attvalues>
      </node>
      <node id="288" label="288">
        <attvalues>
          <attvalue for="0" value="288.0" />
          <attvalue for="1" value="0" />
          <attvalue for="2" value="7.0" />
          <attvalue for="3" value="39.718209875" />
          <attvalue for="4" value="0.103448275862" />
          <attvalue for="5" value="2.91328575" />
        </attvalues>
      </node>
      <node id="289" label="289">
        <attvalues>
          <attvalue for="0" value="289.0" />
          <attvalue for="1" value="1" />
          <attvalue for="2" value="8.0" />
          <attvalue for="3" value="39.0097395" />
          <attvalue for="4" value="0.120689655172" />
          <attvalue for="5" value="1.29983275" />
        </attvalues>
      </node>
      <node id="290" label="290">
        <attvalues>
          <attvalue for="0" value="290.0" />
          <attvalue for="1" value="4" />
          <attvalue for="2" value="6.0" />
          <attvalue for="3" value="40.0504" />
          <attvalue for="4" value="0.0862068965517" />
          <attvalue for="5" value="3.9365325" />
        </attvalues>
      </node>
      <node id="291" label="291">
        <attvalues>
          <attvalue for="0" value="291.0" />
          <attvalue for="1" value="0" />
          <attvalue for="2" value="8.0" />
          <attvalue for="3" value="39.86851175" />
          <attvalue for="4" value="0.120689655172" />
          <attvalue for="5" value="2.96395125" />
        </attvalues>
      </node>
      <node id="292" label="292">
        <attvalues>
          <attvalue for="0" value="292.0" />
          <attvalue for="1" value="0" />
          <attvalue for="2" value="6.0" />
          <attvalue for="3" value="39.926310125" />
          <attvalue for="4" value="0.0862068965517" />
          <attvalue for="5" value="3.092835875" />
        </attvalues>
      </node>
      <node id="293" label="293">
        <attvalues>
          <attvalue for="0" value="293.0" />
          <attvalue for="1" value="7" />
          <attvalue for="2" value="3.0" />
          <attvalue for="3" value="39.3541875" />
          <attvalue for="4" value="0.0344827586207" />
          <attvalue for="5" value="3.188944" />
        </attvalues>
      </node>
      <node id="294" label="294">
        <attvalues>
          <attvalue for="0" value="294.0" />
          <attvalue for="1" value="4" />
          <attvalue for="2" value="6.0" />
          <attvalue for="3" value="39.897857875" />
          <attvalue for="4" value="0.0862068965517" />
          <attvalue for="5" value="4.07979375" />
        </attvalues>
      </node>
      <node id="295" label="295">
        <attvalues>
          <attvalue for="0" value="295.0" />
          <attvalue for="1" value="0" />
          <attvalue for="2" value="5.0" />
          <attvalue for="3" value="39.9544295" />
          <attvalue for="4" value="0.0689655172414" />
          <attvalue for="5" value="3.2012095" />
        </attvalues>
      </node>
      <node id="296" label="296">
        <attvalues>
          <attvalue for="0" value="296.0" />
          <attvalue for="1" value="4" />
          <attvalue for="2" value="8.0" />
          <attvalue for="3" value="39.888974" />
          <attvalue for="4" value="0.120689655172" />
          <attvalue for="5" value="4.2667225" />
        </attvalues>
      </node>
      <node id="297" label="297">
        <attvalues>
          <attvalue for="0" value="297.0" />
          <attvalue for="1" value="0" />
          <attvalue for="2" value="6.0" />
          <attvalue for="3" value="39.8107765" />
          <attvalue for="4" value="0.0862068965517" />
          <attvalue for="5" value="2.905076" />
        </attvalues>
      </node>
      <node id="298" label="298">
        <attvalues>
          <attvalue for="0" value="298.0" />
          <attvalue for="1" value="5" />
          <attvalue for="2" value="6.0" />
          <attvalue for="3" value="39.0615905" />
          <attvalue for="4" value="0.0862068965517" />
          <attvalue for="5" value="1.380731875" />
        </attvalues>
      </node>
      <node id="299" label="299">
        <attvalues>
          <attvalue for="0" value="299.0" />
          <attvalue for="1" value="0" />
          <attvalue for="2" value="7.0" />
          <attvalue for="3" value="39.918099375" />
          <attvalue for="4" value="0.103448275862" />
          <attvalue for="5" value="3.06008125" />
        </attvalues>
      </node>
      <node id="300" label="300">
        <attvalues>
          <attvalue for="0" value="300.0" />
          <attvalue for="1" value="1" />
          <attvalue for="2" value="10.0" />
          <attvalue for="3" value="38.843156" />
          <attvalue for="4" value="0.155172413793" />
          <attvalue for="5" value="1.385286125" />
        </attvalues>
      </node>
      <node id="301" label="301">
        <attvalues>
          <attvalue for="0" value="301.0" />
          <attvalue for="1" value="0" />
          <attvalue for="2" value="9.0" />
          <attvalue for="3" value="39.572406125" />
          <attvalue for="4" value="0.137931034483" />
          <attvalue for="5" value="2.421094875" />
        </attvalues>
      </node>
      <node id="302" label="302">
        <attvalues>
          <attvalue for="0" value="302.0" />
          <attvalue for="1" value="0" />
          <attvalue for="2" value="6.0" />
          <attvalue for="3" value="39.87359975" />
          <attvalue for="4" value="0.0862068965517" />
          <attvalue for="5" value="2.984208" />
        </attvalues>
      </node>
      <node id="303" label="303">
        <attvalues>
          <attvalue for="0" value="303.0" />
          <attvalue for="1" value="0" />
          <attvalue for="2" value="7.0" />
          <attvalue for="3" value="39.677513875" />
          <attvalue for="4" value="0.103448275862" />
          <attvalue for="5" value="2.516479875" />
        </attvalues>
      </node>
      <node id="304" label="304">
        <attvalues>
          <attvalue for="0" value="304.0" />
          <attvalue for="1" value="0" />
          <attvalue for="2" value="6.0" />
          <attvalue for="3" value="39.7344230313" />
          <attvalue for="4" value="0.0862068965517" />
          <attvalue for="5" value="2.716979625" />
        </attvalues>
      </node>
      <node id="305" label="305">
        <attvalues>
          <attvalue for="0" value="305.0" />
          <attvalue for="1" value="0" />
          <attvalue for="2" value="5.0" />
          <attvalue for="3" value="39.84518875" />
          <attvalue for="4" value="0.0689655172414" />
          <attvalue for="5" value="2.821291" />
        </attvalues>
      </node>
      <node id="306" label="306">
        <attvalues>
          <attvalue for="0" value="306.0" />
          <attvalue for="1" value="4" />
          <attvalue for="2" value="8.0" />
          <attvalue for="3" value="39.934634" />
          <attvalue for="4" value="0.120689655172" />
          <attvalue for="5" value="3.971413375" />
        </attvalues>
      </node>
      <node id="307" label="307">
        <attvalues>
          <attvalue for="0" value="307.0" />
          <attvalue for="1" value="0" />
          <attvalue for="2" value="8.0" />
          <attvalue for="3" value="39.699225375" />
          <attvalue for="4" value="0.120689655172" />
          <attvalue for="5" value="2.6745395" />
        </attvalues>
      </node>
      <node id="308" label="308">
        <attvalues>
          <attvalue for="0" value="308.0" />
          <attvalue for="1" value="0" />
          <attvalue for="2" value="9.0" />
          <attvalue for="3" value="39.70289375" />
          <attvalue for="4" value="0.137931034483" />
          <attvalue for="5" value="2.576733625" />
        </attvalues>
      </node>
      <node id="309" label="309">
        <attvalues>
          <attvalue for="0" value="309.0" />
          <attvalue for="1" value="0" />
          <attvalue for="2" value="11.0" />
          <attvalue for="3" value="39.79871075" />
          <attvalue for="4" value="0.172413793103" />
          <attvalue for="5" value="2.783430875" />
        </attvalues>
      </node>
      <node id="310" label="310">
        <attvalues>
          <attvalue for="0" value="310.0" />
          <attvalue for="1" value="0" />
          <attvalue for="2" value="5.0" />
          <attvalue for="3" value="39.72304425" />
          <attvalue for="4" value="0.0689655172414" />
          <attvalue for="5" value="2.79382675" />
        </attvalues>
      </node>
      <node id="311" label="311">
        <attvalues>
          <attvalue for="0" value="311.0" />
          <attvalue for="1" value="2" />
          <attvalue for="2" value="7.0" />
          <attvalue for="3" value="39.730082625" />
          <attvalue for="4" value="0.103448275862" />
          <attvalue for="5" value="3.447098875" />
        </attvalues>
      </node>
      <node id="312" label="312">
        <attvalues>
          <attvalue for="0" value="312.0" />
          <attvalue for="1" value="5" />
          <attvalue for="2" value="6.0" />
          <attvalue for="3" value="39.04503525" />
          <attvalue for="4" value="0.0862068965517" />
          <attvalue for="5" value="1.326170375" />
        </attvalues>
      </node>
      <node id="313" label="313">
        <attvalues>
          <attvalue for="0" value="313.0" />
          <attvalue for="1" value="0" />
          <attvalue for="2" value="6.0" />
          <attvalue for="3" value="39.852581125" />
          <attvalue for="4" value="0.0862068965517" />
          <attvalue for="5" value="3.12586925" />
        </attvalues>
      </node>
      <node id="314" label="314">
        <attvalues>
          <attvalue for="0" value="314.0" />
          <attvalue for="1" value="0" />
          <attvalue for="2" value="5.0" />
          <attvalue for="3" value="39.780318375" />
          <attvalue for="4" value="0.0689655172414" />
          <attvalue for="5" value="2.786912" />
        </attvalues>
      </node>
      <node id="315" label="315">
        <attvalues>
          <attvalue for="0" value="315.0" />
          <attvalue for="1" value="17" />
          <attvalue for="2" value="9.0" />
          <attvalue for="3" value="39.98342325" />
          <attvalue for="4" value="0.137931034483" />
          <attvalue for="5" value="4.006070875" />
        </attvalues>
      </node>
      <node id="316" label="316">
        <attvalues>
          <attvalue for="0" value="316.0" />
          <attvalue for="1" value="0" />
          <attvalue for="2" value="7.0" />
          <attvalue for="3" value="39.58855825" />
          <attvalue for="4" value="0.103448275862" />
          <attvalue for="5" value="2.348122875" />
        </attvalues>
      </node>
      <node id="317" label="317">
        <attvalues>
          <attvalue for="0" value="317.0" />
          <attvalue for="1" value="18" />
          <attvalue for="2" value="5.0" />
          <attvalue for="3" value="39.433668" />
          <attvalue for="4" value="0.0689655172414" />
          <attvalue for="5" value="3.18763225" />
        </attvalues>
      </node>
      <node id="318" label="318">
        <attvalues>
          <attvalue for="0" value="318.0" />
          <attvalue for="1" value="0" />
          <attvalue for="2" value="6.0" />
          <attvalue for="3" value="39.733854125" />
          <attvalue for="4" value="0.0862068965517" />
          <attvalue for="5" value="2.829729" />
        </attvalues>
      </node>
      <node id="319" label="319">
        <attvalues>
          <attvalue for="0" value="319.0" />
          <attvalue for="1" value="0" />
          <attvalue for="2" value="6.0" />
          <attvalue for="3" value="39.727799875" />
          <attvalue for="4" value="0.0862068965517" />
          <attvalue for="5" value="2.637896375" />
        </attvalues>
      </node>
      <node id="320" label="320">
        <attvalues>
          <attvalue for="0" value="320.0" />
          <attvalue for="1" value="19" />
          <attvalue for="2" value="3.0" />
          <attvalue for="3" value="39.482662625" />
          <attvalue for="4" value="0.0344827586207" />
          <attvalue for="5" value="3.281213625" />
        </attvalues>
      </node>
      <node id="321" label="321">
        <attvalues>
          <attvalue for="0" value="321.0" />
          <attvalue for="1" value="1" />
          <attvalue for="2" value="4.0" />
          <attvalue for="3" value="39.0333961429" />
          <attvalue for="4" value="0.051724137931" />
          <attvalue for="5" value="1.60762271429" />
        </attvalues>
      </node>
      <node id="322" label="322">
        <attvalues>
          <attvalue for="0" value="322.0" />
          <attvalue for="1" value="0" />
          <attvalue for="2" value="6.0" />
          <attvalue for="3" value="39.7782018571" />
          <attvalue for="4" value="0.0862068965517" />
          <attvalue for="5" value="2.79853285714" />
        </attvalues>
      </node>
      <node id="323" label="323">
        <attvalues>
          <attvalue for="0" value="323.0" />
          <attvalue for="1" value="0" />
          <attvalue for="2" value="6.0" />
          <attvalue for="3" value="39.748716" />
          <attvalue for="4" value="0.0862068965517" />
          <attvalue for="5" value="2.87830257143" />
        </attvalues>
      </node>
      <node id="324" label="324">
        <attvalues>
          <attvalue for="0" value="324.0" />
          <attvalue for="1" value="1" />
          <attvalue for="2" value="4.0" />
          <attvalue for="3" value="38.9595768571" />
          <attvalue for="4" value="0.051724137931" />
          <attvalue for="5" value="1.52009057143" />
        </attvalues>
      </node>
      <node id="325" label="325">
        <attvalues>
          <attvalue for="0" value="325.0" />
          <attvalue for="1" value="0" />
          <attvalue for="2" value="5.0" />
          <attvalue for="3" value="39.7039155714" />
          <attvalue for="4" value="0.0689655172414" />
          <attvalue for="5" value="2.56767328571" />
        </attvalues>
      </node>
      <node id="326" label="326">
        <attvalues>
          <attvalue for="0" value="326.0" />
          <attvalue for="1" value="1" />
          <attvalue for="2" value="6.0" />
          <attvalue for="3" value="39.0548211429" />
          <attvalue for="4" value="0.0862068965517" />
          <attvalue for="5" value="1.51765628571" />
        </attvalues>
      </node>
      <node id="327" label="327">
        <attvalues>
          <attvalue for="0" value="327.0" />
          <attvalue for="1" value="20" />
          <attvalue for="2" value="5.0" />
          <attvalue for="3" value="39.6493685714" />
          <attvalue for="4" value="0.0689655172414" />
          <attvalue for="5" value="3.25523814286" />
        </attvalues>
      </node>
      <node id="328" label="328">
        <attvalues>
          <attvalue for="0" value="328.0" />
          <attvalue for="1" value="0" />
          <attvalue for="2" value="6.0" />
          <attvalue for="3" value="39.5700965714" />
          <attvalue for="4" value="0.0862068965517" />
          <attvalue for="5" value="2.62354628571" />
        </attvalues>
      </node>
      <node id="329" label="329">
        <attvalues>
          <attvalue for="0" value="329.0" />
          <attvalue for="1" value="4" />
          <attvalue for="2" value="3.0" />
          <attvalue for="3" value="39.922637" />
          <attvalue for="4" value="0.0344827586207" />
          <attvalue for="5" value="3.858902" />
        </attvalues>
      </node>
      <node id="330" label="330">
        <attvalues>
          <attvalue for="0" value="330.0" />
          <attvalue for="1" value="0" />
          <attvalue for="2" value="7.0" />
          <attvalue for="3" value="39.8516814286" />
          <attvalue for="4" value="0.103448275862" />
          <attvalue for="5" value="3.15705042857" />
        </attvalues>
      </node>
      <node id="331" label="331">
        <attvalues>
          <attvalue for="0" value="331.0" />
          <attvalue for="1" value="0" />
          <attvalue for="2" value="8.0" />
          <attvalue for="3" value="39.793293" />
          <attvalue for="4" value="0.120689655172" />
          <attvalue for="5" value="2.73932785714" />
        </attvalues>
      </node>
      <node id="332" label="332">
        <attvalues>
          <attvalue for="0" value="332.0" />
          <attvalue for="1" value="0" />
          <attvalue for="2" value="4.0" />
          <attvalue for="3" value="39.872176" />
          <attvalue for="4" value="0.051724137931" />
          <attvalue for="5" value="3.16169085714" />
        </attvalues>
      </node>
      <node id="333" label="333">
        <attvalues>
          <attvalue for="0" value="333.0" />
          <attvalue for="1" value="1" />
          <attvalue for="2" value="6.0" />
          <attvalue for="3" value="38.9225881429" />
          <attvalue for="4" value="0.0862068965517" />
          <attvalue for="5" value="1.30474357143" />
        </attvalues>
      </node>
      <node id="334" label="334">
        <attvalues>
          <attvalue for="0" value="334.0" />
          <attvalue for="1" value="1" />
          <attvalue for="2" value="5.0" />
          <attvalue for="3" value="39.0861444286" />
          <attvalue for="4" value="0.0689655172414" />
          <attvalue for="5" value="1.46099757143" />
        </attvalues>
      </node>
      <node id="335" label="335">
        <attvalues>
          <attvalue for="0" value="335.0" />
          <attvalue for="1" value="11" />
          <attvalue for="2" value="6.0" />
          <attvalue for="3" value="38.9665415714" />
          <attvalue for="4" value="0.0862068965517" />
          <attvalue for="5" value="1.242151" />
        </attvalues>
      </node>
      <node id="336" label="336">
        <attvalues>
          <attvalue for="0" value="336.0" />
          <attvalue for="1" value="0" />
          <attvalue for="2" value="6.0" />
          <attvalue for="3" value="39.7688597143" />
          <attvalue for="4" value="0.0862068965517" />
          <attvalue for="5" value="2.69850242857" />
        </attvalues>
      </node>
      <node id="337" label="337">
        <attvalues>
          <attvalue for="0" value="337.0" />
          <attvalue for="1" value="1" />
          <attvalue for="2" value="6.0" />
          <attvalue for="3" value="38.8390922857" />
          <attvalue for="4" value="0.0862068965517" />
          <attvalue for="5" value="1.40077285714" />
        </attvalues>
      </node>
      <node id="338" label="338">
        <attvalues>
          <attvalue for="0" value="338.0" />
          <attvalue for="1" value="0" />
          <attvalue for="2" value="7.0" />
          <attvalue for="3" value="39.736285" />
          <attvalue for="4" value="0.103448275862" />
          <attvalue for="5" value="2.63543514286" />
        </attvalues>
      </node>
      <node id="339" label="339">
        <attvalues>
          <attvalue for="0" value="339.0" />
          <attvalue for="1" value="21" />
          <attvalue for="2" value="6.0" />
          <attvalue for="3" value="39.7930207143" />
          <attvalue for="4" value="0.0862068965517" />
          <attvalue for="5" value="2.96542142857" />
        </attvalues>
      </node>
      <node id="340" label="340">
        <attvalues>
          <attvalue for="0" value="340.0" />
          <attvalue for="1" value="0" />
          <attvalue for="2" value="7.0" />
          <attvalue for="3" value="39.6195897143" />
          <attvalue for="4" value="0.103448275862" />
          <attvalue for="5" value="2.74540057143" />
        </attvalues>
      </node>
      <node id="341" label="341">
        <attvalues>
          <attvalue for="0" value="341.0" />
          <attvalue for="1" value="1" />
          <attvalue for="2" value="6.0" />
          <attvalue for="3" value="38.9078107143" />
          <attvalue for="4" value="0.0862068965517" />
          <attvalue for="5" value="1.45325114286" />
        </attvalues>
      </node>
      <node id="342" label="342">
        <attvalues>
          <attvalue for="0" value="342.0" />
          <attvalue for="1" value="0" />
          <attvalue for="2" value="5.0" />
          <attvalue for="3" value="39.7053688571" />
          <attvalue for="4" value="0.0689655172414" />
          <attvalue for="5" value="2.63133357143" />
        </attvalues>
      </node>
      <node id="343" label="343">
        <attvalues>
          <attvalue for="0" value="343.0" />
          <attvalue for="1" value="9" />
          <attvalue for="2" value="4.0" />
          <attvalue for="3" value="39.35518" />
          <attvalue for="4" value="0.051724137931" />
          <attvalue for="5" value="2.91176571429" />
        </attvalues>
      </node>
      <node id="344" label="344">
        <attvalues>
          <attvalue for="0" value="344.0" />
          <attvalue for="1" value="0" />
          <attvalue for="2" value="8.0" />
          <attvalue for="3" value="39.709917" />
          <attvalue for="4" value="0.120689655172" />
          <attvalue for="5" value="2.79712342857" />
        </attvalues>
      </node>
      <node id="345" label="345">
        <attvalues>
          <attvalue for="0" value="345.0" />
          <attvalue for="1" value="0" />
          <attvalue for="2" value="3.0" />
          <attvalue for="3" value="39.9067698571" />
          <attvalue for="4" value="0.0344827586207" />
          <attvalue for="5" value="3.00118414286" />
        </attvalues>
      </node>
      <node id="346" label="346">
        <attvalues>
          <attvalue for="0" value="346.0" />
          <attvalue for="1" value="0" />
          <attvalue for="2" value="7.0" />
          <attvalue for="3" value="39.7838865714" />
          <attvalue for="4" value="0.103448275862" />
          <attvalue for="5" value="2.92045385714" />
        </attvalues>
      </node>
      <node id="347" label="347">
        <attvalues>
          <attvalue for="0" value="347.0" />
          <attvalue for="1" value="0" />
          <attvalue for="2" value="3.0" />
          <attvalue for="3" value="39.8688668571" />
          <attvalue for="4" value="0.0344827586207" />
          <attvalue for="5" value="2.96940442857" />
        </attvalues>
      </node>
      <node id="348" label="348">
        <attvalues>
          <attvalue for="0" value="348.0" />
          <attvalue for="1" value="0" />
          <attvalue for="2" value="5.0" />
          <attvalue for="3" value="39.9282247143" />
          <attvalue for="4" value="0.0689655172414" />
          <attvalue for="5" value="3.02902285714" />
        </attvalues>
      </node>
      <node id="349" label="349">
        <attvalues>
          <attvalue for="0" value="349.0" />
          <attvalue for="1" value="1" />
          <attvalue for="2" value="5.0" />
          <attvalue for="3" value="39.0371438571" />
          <attvalue for="4" value="0.0689655172414" />
          <attvalue for="5" value="1.54054871429" />
        </attvalues>
      </node>
      <node id="350" label="350">
        <attvalues>
          <attvalue for="0" value="350.0" />
          <attvalue for="1" value="0" />
          <attvalue for="2" value="4.0" />
          <attvalue for="3" value="39.4322598571" />
          <attvalue for="4" value="0.051724137931" />
          <attvalue for="5" value="3.01947671429" />
        </attvalues>
      </node>
      <node id="351" label="351">
        <attvalues>
          <attvalue for="0" value="351.0" />
          <attvalue for="1" value="0" />
          <attvalue for="2" value="5.0" />
          <attvalue for="3" value="39.8416865714" />
          <attvalue for="4" value="0.0689655172414" />
          <attvalue for="5" value="2.92404757143" />
        </attvalues>
      </node>
      <node id="352" label="352">
        <attvalues>
          <attvalue for="0" value="352.0" />
          <attvalue for="1" value="0" />
          <attvalue for="2" value="8.0" />
          <attvalue for="3" value="39.8922655714" />
          <attvalue for="4" value="0.120689655172" />
          <attvalue for="5" value="3.00555571429" />
        </attvalues>
      </node>
      <node id="353" label="353">
        <attvalues>
          <attvalue for="0" value="353.0" />
          <attvalue for="1" value="0" />
          <attvalue for="2" value="5.0" />
          <attvalue for="3" value="39.7898722857" />
          <attvalue for="4" value="0.0689655172414" />
          <attvalue for="5" value="2.80492885714" />
        </attvalues>
      </node>
      <node id="354" label="354">
        <attvalues>
          <attvalue for="0" value="354.0" />
          <attvalue for="1" value="1" />
          <attvalue for="2" value="6.0" />
          <attvalue for="3" value="39.0517934286" />
          <attvalue for="4" value="0.0862068965517" />
          <attvalue for="5" value="1.49057642857" />
        </attvalues>
      </node>
      <node id="355" label="355">
        <attvalues>
          <attvalue for="0" value="355.0" />
          <attvalue for="1" value="0" />
          <attvalue for="2" value="7.0" />
          <attvalue for="3" value="39.8100591429" />
          <attvalue for="4" value="0.103448275862" />
          <attvalue for="5" value="2.71766142857" />
        </attvalues>
      </node>
      <node id="356" label="356">
        <attvalues>
          <attvalue for="0" value="356.0" />
          <attvalue for="1" value="0" />
          <attvalue for="2" value="4.0" />
          <attvalue for="3" value="39.7780202857" />
          <attvalue for="4" value="0.051724137931" />
          <attvalue for="5" value="2.67502028571" />
        </attvalues>
      </node>
      <node id="357" label="357">
        <attvalues>
          <attvalue for="0" value="357.0" />
          <attvalue for="1" value="1" />
          <attvalue for="2" value="5.0" />
          <attvalue for="3" value="38.9716948571" />
          <attvalue for="4" value="0.0689655172414" />
          <attvalue for="5" value="1.30565214286" />
        </attvalues>
      </node>
      <node id="358" label="358">
        <attvalues>
          <attvalue for="0" value="358.0" />
          <attvalue for="1" value="0" />
          <attvalue for="2" value="7.0" />
          <attvalue for="3" value="39.9063257143" />
          <attvalue for="4" value="0.103448275862" />
          <attvalue for="5" value="3.08238157143" />
        </attvalues>
      </node>
      <node id="359" label="359">
        <attvalues>
          <attvalue for="0" value="359.0" />
          <attvalue for="1" value="0" />
          <attvalue for="2" value="3.0" />
          <attvalue for="3" value="39.629327" />
          <attvalue for="4" value="0.0344827586207" />
          <attvalue for="5" value="2.462279" />
        </attvalues>
      </node>
      <node id="360" label="360">
        <attvalues>
          <attvalue for="0" value="360.0" />
          <attvalue for="1" value="3" />
          <attvalue for="2" value="6.0" />
          <attvalue for="3" value="39.7559134286" />
          <attvalue for="4" value="0.0862068965517" />
          <attvalue for="5" value="2.62284171429" />
        </attvalues>
      </node>
      <node id="361" label="361">
        <attvalues>
          <attvalue for="0" value="361.0" />
          <attvalue for="1" value="1" />
          <attvalue for="2" value="6.0" />
          <attvalue for="3" value="38.8531061429" />
          <attvalue for="4" value="0.0862068965517" />
          <attvalue for="5" value="1.38685028571" />
        </attvalues>
      </node>
      <node id="362" label="362">
        <attvalues>
          <attvalue for="0" value="362.0" />
          <attvalue for="1" value="4" />
          <attvalue for="2" value="5.0" />
          <attvalue for="3" value="39.9578551429" />
          <attvalue for="4" value="0.0689655172414" />
          <attvalue for="5" value="4.18603128571" />
        </attvalues>
      </node>
      <node id="363" label="363">
        <attvalues>
          <attvalue for="0" value="363.0" />
          <attvalue for="1" value="4" />
          <attvalue for="2" value="6.0" />
          <attvalue for="3" value="39.95799" />
          <attvalue for="4" value="0.0862068965517" />
          <attvalue for="5" value="4.263226" />
        </attvalues>
      </node>
      <node id="364" label="364">
        <attvalues>
          <attvalue for="0" value="364.0" />
          <attvalue for="1" value="4" />
          <attvalue for="2" value="6.0" />
          <attvalue for="3" value="40.0493412857" />
          <attvalue for="4" value="0.0862068965517" />
          <attvalue for="5" value="3.97745271429" />
        </attvalues>
      </node>
      <node id="365" label="365">
        <attvalues>
          <attvalue for="0" value="365.0" />
          <attvalue for="1" value="0" />
          <attvalue for="2" value="7.0" />
          <attvalue for="3" value="39.6528005714" />
          <attvalue for="4" value="0.103448275862" />
          <attvalue for="5" value="2.77566128571" />
        </attvalues>
      </node>
      <node id="366" label="366">
        <attvalues>
          <attvalue for="0" value="366.0" />
          <attvalue for="1" value="10" />
          <attvalue for="2" value="5.0" />
          <attvalue for="3" value="39.5237" />
          <attvalue for="4" value="0.0689655172414" />
          <attvalue for="5" value="2.91892" />
        </attvalues>
      </node>
      <node id="367" label="367">
        <attvalues>
          <attvalue for="0" value="367.0" />
          <attvalue for="1" value="4" />
          <attvalue for="2" value="5.0" />
          <attvalue for="3" value="40.0212734286" />
          <attvalue for="4" value="0.0689655172414" />
          <attvalue for="5" value="4.18500057143" />
        </attvalues>
      </node>
      <node id="368" label="368">
        <attvalues>
          <attvalue for="0" value="368.0" />
          <attvalue for="1" value="0" />
          <attvalue for="2" value="7.0" />
          <attvalue for="3" value="39.6001917143" />
          <attvalue for="4" value="0.103448275862" />
          <attvalue for="5" value="2.63039642857" />
        </attvalues>
      </node>
      <node id="369" label="369">
        <attvalues>
          <attvalue for="0" value="369.0" />
          <attvalue for="1" value="1" />
          <attvalue for="2" value="6.0" />
          <attvalue for="3" value="39.0342994286" />
          <attvalue for="4" value="0.0862068965517" />
          <attvalue for="5" value="1.56496414286" />
        </attvalues>
      </node>
      <node id="370" label="370">
        <attvalues>
          <attvalue for="0" value="370.0" />
          <attvalue for="1" value="0" />
          <attvalue for="2" value="5.0" />
          <attvalue for="3" value="39.7237201429" />
          <attvalue for="4" value="0.0689655172414" />
          <attvalue for="5" value="2.77549771429" />
        </attvalues>
      </node>
      <node id="371" label="371">
        <attvalues>
          <attvalue for="0" value="371.0" />
          <attvalue for="1" value="0" />
          <attvalue for="2" value="4.0" />
          <attvalue for="3" value="39.6796144286" />
          <attvalue for="4" value="0.051724137931" />
          <attvalue for="5" value="2.59258785714" />
        </attvalues>
      </node>
      <node id="372" label="372">
        <attvalues>
          <attvalue for="0" value="372.0" />
          <attvalue for="1" value="0" />
          <attvalue for="2" value="4.0" />
          <attvalue for="3" value="39.7860232857" />
          <attvalue for="4" value="0.051724137931" />
          <attvalue for="5" value="2.89558985714" />
        </attvalues>
      </node>
      <node id="373" label="373">
        <attvalues>
          <attvalue for="0" value="373.0" />
          <attvalue for="1" value="0" />
          <attvalue for="2" value="6.0" />
          <attvalue for="3" value="39.7671078571" />
          <attvalue for="4" value="0.0862068965517" />
          <attvalue for="5" value="2.654543" />
        </attvalues>
      </node>
      <node id="374" label="374">
        <attvalues>
          <attvalue for="0" value="374.0" />
          <attvalue for="1" value="0" />
          <attvalue for="2" value="4.0" />
          <attvalue for="3" value="39.6829975714" />
          <attvalue for="4" value="0.051724137931" />
          <attvalue for="5" value="2.52156871429" />
        </attvalues>
      </node>
      <node id="375" label="375">
        <attvalues>
          <attvalue for="0" value="375.0" />
          <attvalue for="1" value="0" />
          <attvalue for="2" value="4.0" />
          <attvalue for="3" value="39.7943074286" />
          <attvalue for="4" value="0.051724137931" />
          <attvalue for="5" value="2.92056771429" />
        </attvalues>
      </node>
      <node id="376" label="376">
        <attvalues>
          <attvalue for="0" value="376.0" />
          <attvalue for="1" value="0" />
          <attvalue for="2" value="6.0" />
          <attvalue for="3" value="39.8245702857" />
          <attvalue for="4" value="0.0862068965517" />
          <attvalue for="5" value="2.878956" />
        </attvalues>
      </node>
      <node id="377" label="377">
        <attvalues>
          <attvalue for="0" value="377.0" />
          <attvalue for="1" value="0" />
          <attvalue for="2" value="6.0" />
          <attvalue for="3" value="39.7460004286" />
          <attvalue for="4" value="0.0862068965517" />
          <attvalue for="5" value="2.69786757143" />
        </attvalues>
      </node>
      <node id="378" label="378">
        <attvalues>
          <attvalue for="0" value="378.0" />
          <attvalue for="1" value="0" />
          <attvalue for="2" value="7.0" />
          <attvalue for="3" value="39.9061254286" />
          <attvalue for="4" value="0.103448275862" />
          <attvalue for="5" value="3.07401214286" />
        </attvalues>
      </node>
      <node id="379" label="379">
        <attvalues>
          <attvalue for="0" value="379.0" />
          <attvalue for="1" value="2" />
          <attvalue for="2" value="7.0" />
          <attvalue for="3" value="39.7591231429" />
          <attvalue for="4" value="0.103448275862" />
          <attvalue for="5" value="3.16863828571" />
        </attvalues>
      </node>
      <node id="380" label="380">
        <attvalues>
          <attvalue for="0" value="380.0" />
          <attvalue for="1" value="0" />
          <attvalue for="2" value="6.0" />
          <attvalue for="3" value="39.7326154286" />
          <attvalue for="4" value="0.0862068965517" />
          <attvalue for="5" value="2.769157" />
        </attvalues>
      </node>
      <node id="381" label="381">
        <attvalues>
          <attvalue for="0" value="381.0" />
          <attvalue for="1" value="4" />
          <attvalue for="2" value="5.0" />
          <attvalue for="3" value="40.0428745714" />
          <attvalue for="4" value="0.0689655172414" />
          <attvalue for="5" value="3.82358471429" />
        </attvalues>
      </node>
      <node id="382" label="382">
        <attvalues>
          <attvalue for="0" value="382.0" />
          <attvalue for="1" value="7" />
          <attvalue for="2" value="9.0" />
          <attvalue for="3" value="39.3181731429" />
          <attvalue for="4" value="0.137931034483" />
          <attvalue for="5" value="2.99693442857" />
        </attvalues>
      </node>
      <node id="383" label="383">
        <attvalues>
          <attvalue for="0" value="383.0" />
          <attvalue for="1" value="0" />
          <attvalue for="2" value="5.0" />
          <attvalue for="3" value="39.762801" />
          <attvalue for="4" value="0.0689655172414" />
          <attvalue for="5" value="2.78935433333" />
        </attvalues>
      </node>
      <node id="384" label="384">
        <attvalues>
          <attvalue for="0" value="384.0" />
          <attvalue for="1" value="4" />
          <attvalue for="2" value="6.0" />
          <attvalue for="3" value="40.05046" />
          <attvalue for="4" value="0.0862068965517" />
          <attvalue for="5" value="3.8831605" />
        </attvalues>
      </node>
      <node id="385" label="385">
        <attvalues>
          <attvalue for="0" value="385.0" />
          <attvalue for="1" value="0" />
          <attvalue for="2" value="5.0" />
          <attvalue for="3" value="39.5976141667" />
          <attvalue for="4" value="0.0689655172414" />
          <attvalue for="5" value="2.61441583333" />
        </attvalues>
      </node>
      <node id="386" label="386">
        <attvalues>
          <attvalue for="0" value="386.0" />
          <attvalue for="1" value="0" />
          <attvalue for="2" value="4.0" />
          <attvalue for="3" value="39.6445905" />
          <attvalue for="4" value="0.051724137931" />
          <attvalue for="5" value="2.53592883333" />
        </attvalues>
      </node>
      <node id="387" label="387">
        <attvalues>
          <attvalue for="0" value="387.0" />
          <attvalue for="1" value="0" />
          <attvalue for="2" value="5.0" />
          <attvalue for="3" value="39.7847786667" />
          <attvalue for="4" value="0.0689655172414" />
          <attvalue for="5" value="2.8521585" />
        </attvalues>
      </node>
      <node id="388" label="388">
        <attvalues>
          <attvalue for="0" value="388.0" />
          <attvalue for="1" value="4" />
          <attvalue for="2" value="4.0" />
          <attvalue for="3" value="39.8555301667" />
          <attvalue for="4" value="0.051724137931" />
          <attvalue for="5" value="4.16714483333" />
        </attvalues>
      </node>
      <node id="389" label="389">
        <attvalues>
          <attvalue for="0" value="389.0" />
          <attvalue for="1" value="22" />
          <attvalue for="2" value="2.0" />
          <attvalue for="3" value="39.3887766667" />
          <attvalue for="4" value="0.0172413793103" />
          <attvalue for="5" value="3.24794933333" />
        </attvalues>
      </node>
      <node id="390" label="390">
        <attvalues>
          <attvalue for="0" value="390.0" />
          <attvalue for="1" value="4" />
          <attvalue for="2" value="6.0" />
          <attvalue for="3" value="40.0060888333" />
          <attvalue for="4" value="0.0862068965517" />
          <attvalue for="5" value="4.19457683333" />
        </attvalues>
      </node>
      <node id="391" label="391">
        <attvalues>
          <attvalue for="0" value="391.0" />
          <attvalue for="1" value="23" />
          <attvalue for="2" value="4.0" />
          <attvalue for="3" value="39.5755616667" />
          <attvalue for="4" value="0.051724137931" />
          <attvalue for="5" value="3.37756866667" />
        </attvalues>
      </node>
      <node id="392" label="392">
        <attvalues>
          <attvalue for="0" value="392.0" />
          <attvalue for="1" value="0" />
          <attvalue for="2" value="5.0" />
          <attvalue for="3" value="39.6484615" />
          <attvalue for="4" value="0.0689655172414" />
          <attvalue for="5" value="2.50730333333" />
        </attvalues>
      </node>
      <node id="393" label="393">
        <attvalues>
          <attvalue for="0" value="393.0" />
          <attvalue for="1" value="5" />
          <attvalue for="2" value="3.0" />
          <attvalue for="3" value="39.0405516667" />
          <attvalue for="4" value="0.0344827586207" />
          <attvalue for="5" value="1.31012666667" />
        </attvalues>
      </node>
      <node id="394" label="394">
        <attvalues>
          <attvalue for="0" value="394.0" />
          <attvalue for="1" value="4" />
          <attvalue for="2" value="6.0" />
          <attvalue for="3" value="39.9148246667" />
          <attvalue for="4" value="0.0862068965517" />
          <attvalue for="5" value="4.28458083333" />
        </attvalues>
      </node>
      <node id="395" label="395">
        <attvalues>
          <attvalue for="0" value="395.0" />
          <attvalue for="1" value="0" />
          <attvalue for="2" value="3.0" />
          <attvalue for="3" value="39.6091103333" />
          <attvalue for="4" value="0.0344827586207" />
          <attvalue for="5" value="2.50507616667" />
        </attvalues>
      </node>
      <node id="396" label="396">
        <attvalues>
          <attvalue for="0" value="396.0" />
          <attvalue for="1" value="0" />
          <attvalue for="2" value="7.0" />
          <attvalue for="3" value="39.7714913333" />
          <attvalue for="4" value="0.103448275862" />
          <attvalue for="5" value="2.68540166667" />
        </attvalues>
      </node>
      <node id="397" label="397">
        <attvalues>
          <attvalue for="0" value="397.0" />
          <attvalue for="1" value="24" />
          <attvalue for="2" value="5.0" />
          <attvalue for="3" value="39.6176086667" />
          <attvalue for="4" value="0.0689655172414" />
          <attvalue for="5" value="2.97535216667" />
        </attvalues>
      </node>
      <node id="398" label="398">
        <attvalues>
          <attvalue for="0" value="398.0" />
          <attvalue for="1" value="0" />
          <attvalue for="2" value="4.0" />
          <attvalue for="3" value="39.5838611667" />
          <attvalue for="4" value="0.051724137931" />
          <attvalue for="5" value="2.6302045" />
        </attvalues>
      </node>
      <node id="399" label="399">
        <attvalues>
          <attvalue for="0" value="399.0" />
          <attvalue for="1" value="0" />
          <attvalue for="2" value="5.0" />
          <attvalue for="3" value="39.8869995" />
          <attvalue for="4" value="0.0689655172414" />
          <attvalue for="5" value="3.02096333333" />
        </attvalues>
      </node>
      <node id="400" label="400">
        <attvalues>
          <attvalue for="0" value="400.0" />
          <attvalue for="1" value="4" />
          <attvalue for="2" value="4.0" />
          <attvalue for="3" value="39.9225505" />
          <attvalue for="4" value="0.051724137931" />
          <attvalue for="5" value="3.86375633333" />
        </attvalues>
      </node>
      <node id="401" label="401">
        <attvalues>
          <attvalue for="0" value="401.0" />
          <attvalue for="1" value="0" />
          <attvalue for="2" value="4.0" />
          <attvalue for="3" value="39.6021921667" />
          <attvalue for="4" value="0.051724137931" />
          <attvalue for="5" value="2.61735533333" />
        </attvalues>
      </node>
      <node id="402" label="402">
        <attvalues>
          <attvalue for="0" value="402.0" />
          <attvalue for="1" value="25" />
          <attvalue for="2" value="6.0" />
          <attvalue for="3" value="38.9017288333" />
          <attvalue for="4" value="0.0862068965517" />
          <attvalue for="5" value="1.38819" />
        </attvalues>
      </node>
      <node id="403" label="403">
        <attvalues>
          <attvalue for="0" value="403.0" />
          <attvalue for="1" value="26" />
          <attvalue for="2" value="3.0" />
          <attvalue for="3" value="39.9354446667" />
          <attvalue for="4" value="0.0344827586207" />
          <attvalue for="5" value="4.12245216667" />
        </attvalues>
      </node>
      <node id="404" label="404">
        <attvalues>
          <attvalue for="0" value="404.0" />
          <attvalue for="1" value="0" />
          <attvalue for="2" value="5.0" />
          <attvalue for="3" value="39.8535628333" />
          <attvalue for="4" value="0.0689655172414" />
          <attvalue for="5" value="3.1210105" />
        </attvalues>
      </node>
      <node id="405" label="405">
        <attvalues>
          <attvalue for="0" value="405.0" />
          <attvalue for="1" value="0" />
          <attvalue for="2" value="6.0" />
          <attvalue for="3" value="39.8433596667" />
          <attvalue for="4" value="0.0862068965517" />
          <attvalue for="5" value="2.910878" />
        </attvalues>
      </node>
      <node id="406" label="406">
        <attvalues>
          <attvalue for="0" value="406.0" />
          <attvalue for="1" value="1" />
          <attvalue for="2" value="4.0" />
          <attvalue for="3" value="38.9062915" />
          <attvalue for="4" value="0.051724137931" />
          <attvalue for="5" value="1.256558" />
        </attvalues>
      </node>
      <node id="407" label="407">
        <attvalues>
          <attvalue for="0" value="407.0" />
          <attvalue for="1" value="0" />
          <attvalue for="2" value="6.0" />
          <attvalue for="3" value="39.7462891667" />
          <attvalue for="4" value="0.0862068965517" />
          <attvalue for="5" value="2.81095066667" />
        </attvalues>
      </node>
      <node id="408" label="408">
        <attvalues>
          <attvalue for="0" value="408.0" />
          <attvalue for="1" value="0" />
          <attvalue for="2" value="3.0" />
          <attvalue for="3" value="39.567636" />
          <attvalue for="4" value="0.0344827586207" />
          <attvalue for="5" value="2.64565683333" />
        </attvalues>
      </node>
      <node id="409" label="409">
        <attvalues>
          <attvalue for="0" value="409.0" />
          <attvalue for="1" value="0" />
          <attvalue for="2" value="5.0" />
          <attvalue for="3" value="39.7084446667" />
          <attvalue for="4" value="0.0689655172414" />
          <attvalue for="5" value="2.58137233333" />
        </attvalues>
      </node>
      <node id="410" label="410">
        <attvalues>
          <attvalue for="0" value="410.0" />
          <attvalue for="1" value="0" />
          <attvalue for="2" value="4.0" />
          <attvalue for="3" value="39.5669823333" />
          <attvalue for="4" value="0.051724137931" />
          <attvalue for="5" value="2.65691083333" />
        </attvalues>
      </node>
      <node id="411" label="411">
        <attvalues>
          <attvalue for="0" value="411.0" />
          <attvalue for="1" value="1" />
          <attvalue for="2" value="5.0" />
          <attvalue for="3" value="38.8497866667" />
          <attvalue for="4" value="0.0689655172414" />
          <attvalue for="5" value="1.401546" />
        </attvalues>
      </node>
      <node id="412" label="412">
        <attvalues>
          <attvalue for="0" value="412.0" />
          <attvalue for="1" value="0" />
          <attvalue for="2" value="5.0" />
          <attvalue for="3" value="39.6350358333" />
          <attvalue for="4" value="0.0689655172414" />
          <attvalue for="5" value="2.56048216667" />
        </attvalues>
      </node>
      <node id="413" label="413">
        <attvalues>
          <attvalue for="0" value="413.0" />
          <attvalue for="1" value="0" />
          <attvalue for="2" value="4.0" />
          <attvalue for="3" value="39.5669326667" />
          <attvalue for="4" value="0.051724137931" />
          <attvalue for="5" value="2.36328083333" />
        </attvalues>
      </node>
      <node id="414" label="414">
        <attvalues>
          <attvalue for="0" value="414.0" />
          <attvalue for="1" value="4" />
          <attvalue for="2" value="4.0" />
          <attvalue for="3" value="39.9698321667" />
          <attvalue for="4" value="0.051724137931" />
          <attvalue for="5" value="4.252709" />
        </attvalues>
      </node>
      <node id="415" label="415">
        <attvalues>
          <attvalue for="0" value="415.0" />
          <attvalue for="1" value="0" />
          <attvalue for="2" value="5.0" />
          <attvalue for="3" value="39.7184326667" />
          <attvalue for="4" value="0.0689655172414" />
          <attvalue for="5" value="2.61667066667" />
        </attvalues>
      </node>
      <node id="416" label="416">
        <attvalues>
          <attvalue for="0" value="416.0" />
          <attvalue for="1" value="18" />
          <attvalue for="2" value="5.0" />
          <attvalue for="3" value="39.4545943333" />
          <attvalue for="4" value="0.0689655172414" />
          <attvalue for="5" value="3.18761633333" />
        </attvalues>
      </node>
      <node id="417" label="417">
        <attvalues>
          <attvalue for="0" value="417.0" />
          <attvalue for="1" value="0" />
          <attvalue for="2" value="7.0" />
          <attvalue for="3" value="39.6448925" />
          <attvalue for="4" value="0.103448275862" />
          <attvalue for="5" value="2.45091716667" />
        </attvalues>
      </node>
      <node id="418" label="418">
        <attvalues>
          <attvalue for="0" value="418.0" />
          <attvalue for="1" value="0" />
          <attvalue for="2" value="4.0" />
          <attvalue for="3" value="39.9549618333" />
          <attvalue for="4" value="0.051724137931" />
          <attvalue for="5" value="3.1734225" />
        </attvalues>
      </node>
      <node id="419" label="419">
        <attvalues>
          <attvalue for="0" value="419.0" />
          <attvalue for="1" value="0" />
          <attvalue for="2" value="2.0" />
          <attvalue for="3" value="39.786169" />
          <attvalue for="4" value="0.0172413793103" />
          <attvalue for="5" value="2.90238483333" />
        </attvalues>
      </node>
      <node id="420" label="420">
        <attvalues>
          <attvalue for="0" value="420.0" />
          <attvalue for="1" value="4" />
          <attvalue for="2" value="7.0" />
          <attvalue for="3" value="39.9266751667" />
          <attvalue for="4" value="0.103448275862" />
          <attvalue for="5" value="3.84482333333" />
        </attvalues>
      </node>
      <node id="421" label="421">
        <attvalues>
          <attvalue for="0" value="421.0" />
          <attvalue for="1" value="2" />
          <attvalue for="2" value="7.0" />
          <attvalue for="3" value="39.7173466667" />
          <attvalue for="4" value="0.103448275862" />
          <attvalue for="5" value="3.45841716667" />
        </attvalues>
      </node>
      <node id="422" label="422">
        <attvalues>
          <attvalue for="0" value="422.0" />
          <attvalue for="1" value="0" />
          <attvalue for="2" value="6.0" />
          <attvalue for="3" value="39.7235416667" />
          <attvalue for="4" value="0.0862068965517" />
          <attvalue for="5" value="2.8064615" />
        </attvalues>
      </node>
      <node id="423" label="423">
        <attvalues>
          <attvalue for="0" value="423.0" />
          <attvalue for="1" value="18" />
          <attvalue for="2" value="4.0" />
          <attvalue for="3" value="39.4380648333" />
          <attvalue for="4" value="0.051724137931" />
          <attvalue for="5" value="3.187809" />
        </attvalues>
      </node>
      <node id="424" label="424">
        <attvalues>
          <attvalue for="0" value="424.0" />
          <attvalue for="1" value="0" />
          <attvalue for="2" value="6.0" />
          <attvalue for="3" value="39.6601166667" />
          <attvalue for="4" value="0.0862068965517" />
          <attvalue for="5" value="2.7695295" />
        </attvalues>
      </node>
      <node id="425" label="425">
        <attvalues>
          <attvalue for="0" value="425.0" />
          <attvalue for="1" value="0" />
          <attvalue for="2" value="5.0" />
          <attvalue for="3" value="39.7407255" />
          <attvalue for="4" value="0.0689655172414" />
          <attvalue for="5" value="2.7547745" />
        </attvalues>
      </node>
      <node id="426" label="426">
        <attvalues>
          <attvalue for="0" value="426.0" />
          <attvalue for="1" value="0" />
          <attvalue for="2" value="6.0" />
          <attvalue for="3" value="39.800513" />
          <attvalue for="4" value="0.0862068965517" />
          <attvalue for="5" value="2.81179533333" />
        </attvalues>
      </node>
      <node id="427" label="427">
        <attvalues>
          <attvalue for="0" value="427.0" />
          <attvalue for="1" value="0" />
          <attvalue for="2" value="5.0" />
          <attvalue for="3" value="39.9300285" />
          <attvalue for="4" value="0.0689655172414" />
          <attvalue for="5" value="3.13572983333" />
        </attvalues>
      </node>
      <node id="428" label="428">
        <attvalues>
          <attvalue for="0" value="428.0" />
          <attvalue for="1" value="0" />
          <attvalue for="2" value="3.0" />
          <attvalue for="3" value="39.6315958333" />
          <attvalue for="4" value="0.0344827586207" />
          <attvalue for="5" value="2.42403383333" />
        </attvalues>
      </node>
      <node id="429" label="429">
        <attvalues>
          <attvalue for="0" value="429.0" />
          <attvalue for="1" value="1" />
          <attvalue for="2" value="5.0" />
          <attvalue for="3" value="38.8840353333" />
          <attvalue for="4" value="0.0689655172414" />
          <attvalue for="5" value="1.22611433333" />
        </attvalues>
      </node>
      <node id="430" label="430">
        <attvalues>
          <attvalue for="0" value="430.0" />
          <attvalue for="1" value="0" />
          <attvalue for="2" value="4.0" />
          <attvalue for="3" value="39.7256058333" />
          <attvalue for="4" value="0.051724137931" />
          <attvalue for="5" value="2.95340966667" />
        </attvalues>
      </node>
      <node id="431" label="431">
        <attvalues>
          <attvalue for="0" value="431.0" />
          <attvalue for="1" value="4" />
          <attvalue for="2" value="5.0" />
          <attvalue for="3" value="40.036548" />
          <attvalue for="4" value="0.0689655172414" />
          <attvalue for="5" value="3.97314133333" />
        </attvalues>
      </node>
      <node id="432" label="432">
        <attvalues>
          <attvalue for="0" value="432.0" />
          <attvalue for="1" value="7" />
          <attvalue for="2" value="3.0" />
          <attvalue for="3" value="39.3085338333" />
          <attvalue for="4" value="0.0344827586207" />
          <attvalue for="5" value="3.11345766667" />
        </attvalues>
      </node>
      <node id="433" label="433">
        <attvalues>
          <attvalue for="0" value="433.0" />
          <attvalue for="1" value="0" />
          <attvalue for="2" value="4.0" />
          <attvalue for="3" value="39.7624565" />
          <attvalue for="4" value="0.051724137931" />
          <attvalue for="5" value="2.78098116667" />
        </attvalues>
      </node>
      <node id="434" label="434">
        <attvalues>
          <attvalue for="0" value="434.0" />
          <attvalue for="1" value="0" />
          <attvalue for="2" value="4.0" />
          <attvalue for="3" value="39.5889873333" />
          <attvalue for="4" value="0.051724137931" />
          <attvalue for="5" value="2.37685916667" />
        </attvalues>
      </node>
      <node id="435" label="435">
        <attvalues>
          <attvalue for="0" value="435.0" />
          <attvalue for="1" value="27" />
          <attvalue for="2" value="5.0" />
          <attvalue for="3" value="39.4648606667" />
          <attvalue for="4" value="0.0689655172414" />
          <attvalue for="5" value="3.1462915" />
        </attvalues>
      </node>
      <node id="436" label="436">
        <attvalues>
          <attvalue for="0" value="436.0" />
          <attvalue for="1" value="0" />
          <attvalue for="2" value="6.0" />
          <attvalue for="3" value="39.615006" />
          <attvalue for="4" value="0.0862068965517" />
          <attvalue for="5" value="2.4676265" />
        </attvalues>
      </node>
      <node id="437" label="437">
        <attvalues>
          <attvalue for="0" value="437.0" />
          <attvalue for="1" value="0" />
          <attvalue for="2" value="5.0" />
          <attvalue for="3" value="39.7316258333" />
          <attvalue for="4" value="0.0689655172414" />
          <attvalue for="5" value="2.632223" />
        </attvalues>
      </node>
      <node id="438" label="438">
        <attvalues>
          <attvalue for="0" value="438.0" />
          <attvalue for="1" value="2" />
          <attvalue for="2" value="4.0" />
          <attvalue for="3" value="39.7503651667" />
          <attvalue for="4" value="0.051724137931" />
          <attvalue for="5" value="3.41551033333" />
        </attvalues>
      </node>
      <node id="439" label="439">
        <attvalues>
          <attvalue for="0" value="439.0" />
          <attvalue for="1" value="0" />
          <attvalue for="2" value="4.0" />
          <attvalue for="3" value="39.6079613333" />
          <attvalue for="4" value="0.051724137931" />
          <attvalue for="5" value="2.37096783333" />
        </attvalues>
      </node>
      <node id="440" label="440">
        <attvalues>
          <attvalue for="0" value="440.0" />
          <attvalue for="1" value="0" />
          <attvalue for="2" value="5.0" />
          <attvalue for="3" value="39.5562028333" />
          <attvalue for="4" value="0.0689655172414" />
          <attvalue for="5" value="2.622479" />
        </attvalues>
      </node>
      <node id="441" label="441">
        <attvalues>
          <attvalue for="0" value="441.0" />
          <attvalue for="1" value="0" />
          <attvalue for="2" value="5.0" />
          <attvalue for="3" value="39.7252173333" />
          <attvalue for="4" value="0.0689655172414" />
          <attvalue for="5" value="2.7323025" />
        </attvalues>
      </node>
      <node id="442" label="442">
        <attvalues>
          <attvalue for="0" value="442.0" />
          <attvalue for="1" value="0" />
          <attvalue for="2" value="6.0" />
          <attvalue for="3" value="39.6230943333" />
          <attvalue for="4" value="0.0862068965517" />
          <attvalue for="5" value="2.42520683333" />
        </attvalues>
      </node>
      <node id="443" label="443">
        <attvalues>
          <attvalue for="0" value="443.0" />
          <attvalue for="1" value="0" />
          <attvalue for="2" value="4.0" />
          <attvalue for="3" value="39.5708571667" />
          <attvalue for="4" value="0.051724137931" />
          <attvalue for="5" value="2.64932583333" />
        </attvalues>
      </node>
      <node id="444" label="444">
        <attvalues>
          <attvalue for="0" value="444.0" />
          <attvalue for="1" value="0" />
          <attvalue for="2" value="7.0" />
          <attvalue for="3" value="39.7359671667" />
          <attvalue for="4" value="0.103448275862" />
          <attvalue for="5" value="2.773904" />
        </attvalues>
      </node>
      <node id="445" label="445">
        <attvalues>
          <attvalue for="0" value="445.0" />
          <attvalue for="1" value="2" />
          <attvalue for="2" value="4.0" />
          <attvalue for="3" value="39.7639325" />
          <attvalue for="4" value="0.051724137931" />
          <attvalue for="5" value="3.38415016667" />
        </attvalues>
      </node>
      <node id="446" label="446">
        <attvalues>
          <attvalue for="0" value="446.0" />
          <attvalue for="1" value="0" />
          <attvalue for="2" value="3.0" />
          <attvalue for="3" value="39.5863528333" />
          <attvalue for="4" value="0.0344827586207" />
          <attvalue for="5" value="2.56514633333" />
        </attvalues>
      </node>
      <node id="447" label="447">
        <attvalues>
          <attvalue for="0" value="447.0" />
          <attvalue for="1" value="0" />
          <attvalue for="2" value="6.0" />
          <attvalue for="3" value="39.5380580835" />
          <attvalue for="4" value="0.0862068965517" />
          <attvalue for="5" value="2.42392233333" />
        </attvalues>
      </node>
      <node id="448" label="448">
        <attvalues>
          <attvalue for="0" value="448.0" />
          <attvalue for="1" value="7" />
          <attvalue for="2" value="3.0" />
          <attvalue for="3" value="39.3372008333" />
          <attvalue for="4" value="0.0344827586207" />
          <attvalue for="5" value="3.18325816667" />
        </attvalues>
      </node>
      <node id="449" label="449">
        <attvalues>
          <attvalue for="0" value="449.0" />
          <attvalue for="1" value="0" />
          <attvalue for="2" value="6.0" />
          <attvalue for="3" value="39.540083" />
          <attvalue for="4" value="0.0862068965517" />
          <attvalue for="5" value="2.4513325" />
        </attvalues>
      </node>
      <node id="450" label="450">
        <attvalues>
          <attvalue for="0" value="450.0" />
          <attvalue for="1" value="0" />
          <attvalue for="2" value="4.0" />
          <attvalue for="3" value="39.78254" />
          <attvalue for="4" value="0.051724137931" />
          <attvalue for="5" value="2.771411" />
        </attvalues>
      </node>
      <node id="451" label="451">
        <attvalues>
          <attvalue for="0" value="451.0" />
          <attvalue for="1" value="14" />
          <attvalue for="2" value="4.0" />
          <attvalue for="3" value="38.7202476667" />
          <attvalue for="4" value="0.051724137931" />
          <attvalue for="5" value="1.45306333333" />
        </attvalues>
      </node>
      <node id="452" label="452">
        <attvalues>
          <attvalue for="0" value="452.0" />
          <attvalue for="1" value="9" />
          <attvalue for="2" value="7.0" />
          <attvalue for="3" value="39.3637511667" />
          <attvalue for="4" value="0.103448275862" />
          <attvalue for="5" value="2.79015333333" />
        </attvalues>
      </node>
      <node id="453" label="453">
        <attvalues>
          <attvalue for="0" value="453.0" />
          <attvalue for="1" value="0" />
          <attvalue for="2" value="4.0" />
          <attvalue for="3" value="39.6357348333" />
          <attvalue for="4" value="0.051724137931" />
          <attvalue for="5" value="2.43286316667" />
        </attvalues>
      </node>
      <node id="454" label="454">
        <attvalues>
          <attvalue for="0" value="454.0" />
          <attvalue for="1" value="0" />
          <attvalue for="2" value="5.0" />
          <attvalue for="3" value="39.7730273333" />
          <attvalue for="4" value="0.0689655172414" />
          <attvalue for="5" value="2.78506816667" />
        </attvalues>
      </node>
      <node id="455" label="455">
        <attvalues>
          <attvalue for="0" value="455.0" />
          <attvalue for="1" value="0" />
          <attvalue for="2" value="3.0" />
          <attvalue for="3" value="39.5745358333" />
          <attvalue for="4" value="0.0344827586207" />
          <attvalue for="5" value="2.65236666667" />
        </attvalues>
      </node>
      <node id="456" label="456">
        <attvalues>
          <attvalue for="0" value="456.0" />
          <attvalue for="1" value="1" />
          <attvalue for="2" value="5.0" />
          <attvalue for="3" value="38.850671" />
          <attvalue for="4" value="0.0689655172414" />
          <attvalue for="5" value="1.36793583333" />
        </attvalues>
      </node>
      <node id="457" label="457">
        <attvalues>
          <attvalue for="0" value="457.0" />
          <attvalue for="1" value="0" />
          <attvalue for="2" value="2.0" />
          <attvalue for="3" value="39.7708876667" />
          <attvalue for="4" value="0.0172413793103" />
          <attvalue for="5" value="2.80715666667" />
        </attvalues>
      </node>
      <node id="458" label="458">
        <attvalues>
          <attvalue for="0" value="458.0" />
          <attvalue for="1" value="9" />
          <attvalue for="2" value="4.0" />
          <attvalue for="3" value="39.357732" />
          <attvalue for="4" value="0.051724137931" />
          <attvalue for="5" value="2.8285535" />
        </attvalues>
      </node>
      <node id="459" label="459">
        <attvalues>
          <attvalue for="0" value="459.0" />
          <attvalue for="1" value="0" />
          <attvalue for="2" value="4.0" />
          <attvalue for="3" value="39.6628151667" />
          <attvalue for="4" value="0.051724137931" />
          <attvalue for="5" value="2.603616" />
        </attvalues>
      </node>
      <node id="460" label="460">
        <attvalues>
          <attvalue for="0" value="460.0" />
          <attvalue for="1" value="4" />
          <attvalue for="2" value="6.0" />
          <attvalue for="3" value="40.0409338333" />
          <attvalue for="4" value="0.0862068965517" />
          <attvalue for="5" value="4.121819" />
        </attvalues>
      </node>
      <node id="461" label="461">
        <attvalues>
          <attvalue for="0" value="461.0" />
          <attvalue for="1" value="0" />
          <attvalue for="2" value="5.0" />
          <attvalue for="3" value="39.7166093333" />
          <attvalue for="4" value="0.0689655172414" />
          <attvalue for="5" value="2.90222033333" />
        </attvalues>
      </node>
      <node id="462" label="462">
        <attvalues>
          <attvalue for="0" value="462.0" />
          <attvalue for="1" value="0" />
          <attvalue for="2" value="4.0" />
          <attvalue for="3" value="39.955824" />
          <attvalue for="4" value="0.051724137931" />
          <attvalue for="5" value="3.20713" />
        </attvalues>
      </node>
      <node id="463" label="463">
        <attvalues>
          <attvalue for="0" value="463.0" />
          <attvalue for="1" value="0" />
          <attvalue for="2" value="6.0" />
          <attvalue for="3" value="39.8112725" />
          <attvalue for="4" value="0.0862068965517" />
          <attvalue for="5" value="2.82284866667" />
        </attvalues>
      </node>
      <node id="464" label="464">
        <attvalues>
          <attvalue for="0" value="464.0" />
          <attvalue for="1" value="0" />
          <attvalue for="2" value="5.0" />
          <attvalue for="3" value="39.5941718" />
          <attvalue for="4" value="0.0689655172414" />
          <attvalue for="5" value="2.3341496" />
        </attvalues>
      </node>
      <node id="465" label="465">
        <attvalues>
          <attvalue for="0" value="465.0" />
          <attvalue for="1" value="1" />
          <attvalue for="2" value="5.0" />
          <attvalue for="3" value="38.9948914" />
          <attvalue for="4" value="0.0689655172414" />
          <attvalue for="5" value="1.578244" />
        </attvalues>
      </node>
      <node id="466" label="466">
        <attvalues>
          <attvalue for="0" value="466.0" />
          <attvalue for="1" value="1" />
          <attvalue for="2" value="4.0" />
          <attvalue for="3" value="39.0548542152" />
          <attvalue for="4" value="0.051724137931" />
          <attvalue for="5" value="1.43757166667" />
        </attvalues>
      </node>
      <node id="467" label="467">
        <attvalues>
          <attvalue for="0" value="467.0" />
          <attvalue for="1" value="11" />
          <attvalue for="2" value="2.0" />
          <attvalue for="3" value="38.9677486" />
          <attvalue for="4" value="0.0172413793103" />
          <attvalue for="5" value="1.2292296" />
        </attvalues>
      </node>
      <node id="468" label="468">
        <attvalues>
          <attvalue for="0" value="468.0" />
          <attvalue for="1" value="4" />
          <attvalue for="2" value="7.0" />
          <attvalue for="3" value="40.044803" />
          <attvalue for="4" value="0.103448275862" />
          <attvalue for="5" value="3.9337752" />
        </attvalues>
      </node>
      <node id="469" label="469">
        <attvalues>
          <attvalue for="0" value="469.0" />
          <attvalue for="1" value="0" />
          <attvalue for="2" value="4.0" />
          <attvalue for="3" value="39.87801" />
          <attvalue for="4" value="0.051724137931" />
          <attvalue for="5" value="2.9223082" />
        </attvalues>
      </node>
      <node id="470" label="470">
        <attvalues>
          <attvalue for="0" value="470.0" />
          <attvalue for="1" value="0" />
          <attvalue for="2" value="5.0" />
          <attvalue for="3" value="39.8757118" />
          <attvalue for="4" value="0.0689655172414" />
          <attvalue for="5" value="2.8976356" />
        </attvalues>
      </node>
      <node id="471" label="471">
        <attvalues>
          <attvalue for="0" value="471.0" />
          <attvalue for="1" value="1" />
          <attvalue for="2" value="4.0" />
          <attvalue for="3" value="39.0851032" />
          <attvalue for="4" value="0.051724137931" />
          <attvalue for="5" value="1.549486" />
        </attvalues>
      </node>
      <node id="472" label="472">
        <attvalues>
          <attvalue for="0" value="472.0" />
          <attvalue for="1" value="0" />
          <attvalue for="2" value="3.0" />
          <attvalue for="3" value="39.885692" />
          <attvalue for="4" value="0.0344827586207" />
          <attvalue for="5" value="2.9186922" />
        </attvalues>
      </node>
      <node id="473" label="473">
        <attvalues>
          <attvalue for="0" value="473.0" />
          <attvalue for="1" value="0" />
          <attvalue for="2" value="5.0" />
          <attvalue for="3" value="39.6639546" />
          <attvalue for="4" value="0.0689655172414" />
          <attvalue for="5" value="2.552496" />
        </attvalues>
      </node>
      <node id="474" label="474">
        <attvalues>
          <attvalue for="0" value="474.0" />
          <attvalue for="1" value="28" />
          <attvalue for="2" value="5.0" />
          <attvalue for="3" value="39.799443" />
          <attvalue for="4" value="0.0689655172414" />
          <attvalue for="5" value="3.118488" />
        </attvalues>
      </node>
      <node id="475" label="475">
        <attvalues>
          <attvalue for="0" value="475.0" />
          <attvalue for="1" value="0" />
          <attvalue for="2" value="5.0" />
          <attvalue for="3" value="39.6362776" />
          <attvalue for="4" value="0.0689655172414" />
          <attvalue for="5" value="2.5088798" />
        </attvalues>
      </node>
      <node id="476" label="476">
        <attvalues>
          <attvalue for="0" value="476.0" />
          <attvalue for="1" value="2" />
          <attvalue for="2" value="5.0" />
          <attvalue for="3" value="39.6933898" />
          <attvalue for="4" value="0.0689655172414" />
          <attvalue for="5" value="3.3511696" />
        </attvalues>
      </node>
      <node id="477" label="477">
        <attvalues>
          <attvalue for="0" value="477.0" />
          <attvalue for="1" value="0" />
          <attvalue for="2" value="4.0" />
          <attvalue for="3" value="39.8474655875" />
          <attvalue for="4" value="0.051724137931" />
          <attvalue for="5" value="2.9837996" />
        </attvalues>
      </node>
      <node id="478" label="478">
        <attvalues>
          <attvalue for="0" value="478.0" />
          <attvalue for="1" value="0" />
          <attvalue for="2" value="5.0" />
          <attvalue for="3" value="39.5931622" />
          <attvalue for="4" value="0.0689655172414" />
          <attvalue for="5" value="2.4826478" />
        </attvalues>
      </node>
      <node id="479" label="479">
        <attvalues>
          <attvalue for="0" value="479.0" />
          <attvalue for="1" value="5" />
          <attvalue for="2" value="3.0" />
          <attvalue for="3" value="39.042113" />
          <attvalue for="4" value="0.0344827586207" />
          <attvalue for="5" value="1.3149664" />
        </attvalues>
      </node>
      <node id="480" label="480">
        <attvalues>
          <attvalue for="0" value="480.0" />
          <attvalue for="1" value="4" />
          <attvalue for="2" value="4.0" />
          <attvalue for="3" value="39.8820426" />
          <attvalue for="4" value="0.051724137931" />
          <attvalue for="5" value="4.2553782" />
        </attvalues>
      </node>
      <node id="481" label="481">
        <attvalues>
          <attvalue for="0" value="481.0" />
          <attvalue for="1" value="29" />
          <attvalue for="2" value="3.0" />
          <attvalue for="3" value="40.0268184" />
          <attvalue for="4" value="0.0344827586207" />
          <attvalue for="5" value="4.0074112" />
        </attvalues>
      </node>
      <node id="482" label="482">
        <attvalues>
          <attvalue for="0" value="482.0" />
          <attvalue for="1" value="30" />
          <attvalue for="2" value="4.0" />
          <attvalue for="3" value="39.683688" />
          <attvalue for="4" value="0.051724137931" />
          <attvalue for="5" value="3.4508474" />
        </attvalues>
      </node>
      <node id="483" label="483">
        <attvalues>
          <attvalue for="0" value="483.0" />
          <attvalue for="1" value="2" />
          <attvalue for="2" value="4.0" />
          <attvalue for="3" value="39.517371" />
          <attvalue for="4" value="0.051724137931" />
          <attvalue for="5" value="3.308011" />
        </attvalues>
      </node>
      <node id="484" label="484">
        <attvalues>
          <attvalue for="0" value="484.0" />
          <attvalue for="1" value="0" />
          <attvalue for="2" value="4.0" />
          <attvalue for="3" value="39.5800694" />
          <attvalue for="4" value="0.051724137931" />
          <attvalue for="5" value="2.6263474" />
        </attvalues>
      </node>
      <node id="485" label="485">
        <attvalues>
          <attvalue for="0" value="485.0" />
          <attvalue for="1" value="19" />
          <attvalue for="2" value="2.0" />
          <attvalue for="3" value="39.4619872" />
          <attvalue for="4" value="0.0172413793103" />
          <attvalue for="5" value="3.2809398" />
        </attvalues>
      </node>
      <node id="486" label="486">
        <attvalues>
          <attvalue for="0" value="486.0" />
          <attvalue for="1" value="0" />
          <attvalue for="2" value="3.0" />
          <attvalue for="3" value="39.7916826" />
          <attvalue for="4" value="0.0344827586207" />
          <attvalue for="5" value="2.8141918" />
        </attvalues>
      </node>
      <node id="487" label="487">
        <attvalues>
          <attvalue for="0" value="487.0" />
          <attvalue for="1" value="1" />
          <attvalue for="2" value="3.0" />
          <attvalue for="3" value="38.8774546" />
          <attvalue for="4" value="0.0344827586207" />
          <attvalue for="5" value="1.2550872" />
        </attvalues>
      </node>
      <node id="488" label="488">
        <attvalues>
          <attvalue for="0" value="488.0" />
          <attvalue for="1" value="4" />
          <attvalue for="2" value="5.0" />
          <attvalue for="3" value="39.9142002" />
          <attvalue for="4" value="0.0689655172414" />
          <attvalue for="5" value="4.0430828" />
        </attvalues>
      </node>
      <node id="489" label="489">
        <attvalues>
          <attvalue for="0" value="489.0" />
          <attvalue for="1" value="0" />
          <attvalue for="2" value="5.0" />
          <attvalue for="3" value="39.761986" />
          <attvalue for="4" value="0.0689655172414" />
          <attvalue for="5" value="2.8804276" />
        </attvalues>
      </node>
      <node id="490" label="490">
        <attvalues>
          <attvalue for="0" value="490.0" />
          <attvalue for="1" value="0" />
          <attvalue for="2" value="4.0" />
          <attvalue for="3" value="39.8794734" />
          <attvalue for="4" value="0.051724137931" />
          <attvalue for="5" value="2.9609916" />
        </attvalues>
      </node>
      <node id="491" label="491">
        <attvalues>
          <attvalue for="0" value="491.0" />
          <attvalue for="1" value="4" />
          <attvalue for="2" value="5.0" />
          <attvalue for="3" value="39.9328876" />
          <attvalue for="4" value="0.0689655172414" />
          <attvalue for="5" value="4.2212054" />
        </attvalues>
      </node>
      <node id="492" label="492">
        <attvalues>
          <attvalue for="0" value="492.0" />
          <attvalue for="1" value="4" />
          <attvalue for="2" value="5.0" />
          <attvalue for="3" value="39.9367548" />
          <attvalue for="4" value="0.0689655172414" />
          <attvalue for="5" value="4.1554602" />
        </attvalues>
      </node>
      <node id="493" label="493">
        <attvalues>
          <attvalue for="0" value="493.0" />
          <attvalue for="1" value="0" />
          <attvalue for="2" value="5.0" />
          <attvalue for="3" value="39.5444156" />
          <attvalue for="4" value="0.0689655172414" />
          <attvalue for="5" value="2.5564732" />
        </attvalues>
      </node>
      <node id="494" label="494">
        <attvalues>
          <attvalue for="0" value="494.0" />
          <attvalue for="1" value="0" />
          <attvalue for="2" value="5.0" />
          <attvalue for="3" value="39.5948122188" />
          <attvalue for="4" value="0.0689655172414" />
          <attvalue for="5" value="2.6488128" />
        </attvalues>
      </node>
      <node id="495" label="495">
        <attvalues>
          <attvalue for="0" value="495.0" />
          <attvalue for="1" value="23" />
          <attvalue for="2" value="2.0" />
          <attvalue for="3" value="39.5849504" />
          <attvalue for="4" value="0.0172413793103" />
          <attvalue for="5" value="3.3911148" />
        </attvalues>
      </node>
      <node id="496" label="496">
        <attvalues>
          <attvalue for="0" value="496.0" />
          <attvalue for="1" value="31" />
          <attvalue for="2" value="3.0" />
          <attvalue for="3" value="38.9287422" />
          <attvalue for="4" value="0.0344827586207" />
          <attvalue for="5" value="1.474089" />
        </attvalues>
      </node>
      <node id="497" label="497">
        <attvalues>
          <attvalue for="0" value="497.0" />
          <attvalue for="1" value="4" />
          <attvalue for="2" value="5.0" />
          <attvalue for="3" value="40.0447792" />
          <attvalue for="4" value="0.0689655172414" />
          <attvalue for="5" value="4.0010546" />
        </attvalues>
      </node>
      <node id="498" label="498">
        <attvalues>
          <attvalue for="0" value="498.0" />
          <attvalue for="1" value="4" />
          <attvalue for="2" value="4.0" />
          <attvalue for="3" value="39.984914" />
          <attvalue for="4" value="0.051724137931" />
          <attvalue for="5" value="4.111966" />
        </attvalues>
      </node>
      <node id="499" label="499">
        <attvalues>
          <attvalue for="0" value="499.0" />
          <attvalue for="1" value="32" />
          <attvalue for="2" value="2.0" />
          <attvalue for="3" value="39.5938486" />
          <attvalue for="4" value="0.0172413793103" />
          <attvalue for="5" value="3.2132274" />
        </attvalues>
      </node>
      <node id="500" label="500">
        <attvalues>
          <attvalue for="0" value="500.0" />
          <attvalue for="1" value="1" />
          <attvalue for="2" value="3.0" />
          <attvalue for="3" value="38.8683848" />
          <attvalue for="4" value="0.0344827586207" />
          <attvalue for="5" value="1.3304176" />
        </attvalues>
      </node>
      <node id="501" label="501">
        <attvalues>
          <attvalue for="0" value="501.0" />
          <attvalue for="1" value="4" />
          <attvalue for="2" value="4.0" />
          <attvalue for="3" value="40.0672212" />
          <attvalue for="4" value="0.051724137931" />
          <attvalue for="5" value="4.0892118" />
        </attvalues>
      </node>
      <node id="502" label="502">
        <attvalues>
          <attvalue for="0" value="502.0" />
          <attvalue for="1" value="23" />
          <attvalue for="2" value="5.0" />
          <attvalue for="3" value="39.5814398" />
          <attvalue for="4" value="0.0689655172414" />
          <attvalue for="5" value="3.3950186" />
        </attvalues>
      </node>
      <node id="503" label="503">
        <attvalues>
          <attvalue for="0" value="503.0" />
          <attvalue for="1" value="0" />
          <attvalue for="2" value="3.0" />
          <attvalue for="3" value="39.6269056" />
          <attvalue for="4" value="0.0344827586207" />
          <attvalue for="5" value="2.4381724" />
        </attvalues>
      </node>
      <node id="504" label="504">
        <attvalues>
          <attvalue for="0" value="504.0" />
          <attvalue for="1" value="4" />
          <attvalue for="2" value="3.0" />
          <attvalue for="3" value="39.9966562" />
          <attvalue for="4" value="0.0344827586207" />
          <attvalue for="5" value="4.2649808" />
        </attvalues>
      </node>
      <node id="505" label="505">
        <attvalues>
          <attvalue for="0" value="505.0" />
          <attvalue for="1" value="0" />
          <attvalue for="2" value="5.0" />
          <attvalue for="3" value="39.8741532" />
          <attvalue for="4" value="0.0689655172414" />
          <attvalue for="5" value="2.9938344" />
        </attvalues>
      </node>
      <node id="506" label="506">
        <attvalues>
          <attvalue for="0" value="506.0" />
          <attvalue for="1" value="0" />
          <attvalue for="2" value="5.0" />
          <attvalue for="3" value="39.8801312" />
          <attvalue for="4" value="0.0689655172414" />
          <attvalue for="5" value="2.972363" />
        </attvalues>
      </node>
      <node id="507" label="507">
        <attvalues>
          <attvalue for="0" value="507.0" />
          <attvalue for="1" value="0" />
          <attvalue for="2" value="5.0" />
          <attvalue for="3" value="39.7255422" />
          <attvalue for="4" value="0.0689655172414" />
          <attvalue for="5" value="2.6133168" />
        </attvalues>
      </node>
      <node id="508" label="508">
        <attvalues>
          <attvalue for="0" value="508.0" />
          <attvalue for="1" value="0" />
          <attvalue for="2" value="4.0" />
          <attvalue for="3" value="39.8074506" />
          <attvalue for="4" value="0.051724137931" />
          <attvalue for="5" value="2.7241074" />
        </attvalues>
      </node>
      <node id="509" label="509">
        <attvalues>
          <attvalue for="0" value="509.0" />
          <attvalue for="1" value="4" />
          <attvalue for="2" value="4.0" />
          <attvalue for="3" value="40.0516508" />
          <attvalue for="4" value="0.051724137931" />
          <attvalue for="5" value="3.988536" />
        </attvalues>
      </node>
      <node id="510" label="510">
        <attvalues>
          <attvalue for="0" value="510.0" />
          <attvalue for="1" value="1" />
          <attvalue for="2" value="4.0" />
          <attvalue for="3" value="38.9152458" />
          <attvalue for="4" value="0.051724137931" />
          <attvalue for="5" value="1.2795366" />
        </attvalues>
      </node>
      <node id="511" label="511">
        <attvalues>
          <attvalue for="0" value="511.0" />
          <attvalue for="1" value="2" />
          <attvalue for="2" value="3.0" />
          <attvalue for="3" value="39.7384704" />
          <attvalue for="4" value="0.0344827586207" />
          <attvalue for="5" value="3.1834826" />
        </attvalues>
      </node>
      <node id="512" label="512">
        <attvalues>
          <attvalue for="0" value="512.0" />
          <attvalue for="1" value="0" />
          <attvalue for="2" value="4.0" />
          <attvalue for="3" value="39.7286856" />
          <attvalue for="4" value="0.051724137931" />
          <attvalue for="5" value="2.7587998" />
        </attvalues>
      </node>
      <node id="513" label="513">
        <attvalues>
          <attvalue for="0" value="513.0" />
          <attvalue for="1" value="7" />
          <attvalue for="2" value="3.0" />
          <attvalue for="3" value="39.273159" />
          <attvalue for="4" value="0.0344827586207" />
          <attvalue for="5" value="3.0764342" />
        </attvalues>
      </node>
      <node id="514" label="514">
        <attvalues>
          <attvalue for="0" value="514.0" />
          <attvalue for="1" value="7" />
          <attvalue for="2" value="5.0" />
          <attvalue for="3" value="39.3030618" />
          <attvalue for="4" value="0.0689655172414" />
          <attvalue for="5" value="3.1081" />
        </attvalues>
      </node>
      <node id="515" label="515">
        <attvalues>
          <attvalue for="0" value="515.0" />
          <attvalue for="1" value="6" />
          <attvalue for="2" value="5.0" />
          <attvalue for="3" value="38.6769932" />
          <attvalue for="4" value="0.0689655172414" />
          <attvalue for="5" value="1.5175508" />
        </attvalues>
      </node>
      <node id="516" label="516">
        <attvalues>
          <attvalue for="0" value="516.0" />
          <attvalue for="1" value="0" />
          <attvalue for="2" value="6.0" />
          <attvalue for="3" value="39.7768596" />
          <attvalue for="4" value="0.0862068965517" />
          <attvalue for="5" value="2.8303174" />
        </attvalues>
      </node>
      <node id="517" label="517">
        <attvalues>
          <attvalue for="0" value="517.0" />
          <attvalue for="1" value="0" />
          <attvalue for="2" value="5.0" />
          <attvalue for="3" value="39.7004768" />
          <attvalue for="4" value="0.0689655172414" />
          <attvalue for="5" value="2.7077262" />
        </attvalues>
      </node>
      <node id="518" label="518">
        <attvalues>
          <attvalue for="0" value="518.0" />
          <attvalue for="1" value="2" />
          <attvalue for="2" value="5.0" />
          <attvalue for="3" value="39.739111" />
          <attvalue for="4" value="0.0689655172414" />
          <attvalue for="5" value="3.2200172" />
        </attvalues>
      </node>
      <node id="519" label="519">
        <attvalues>
          <attvalue for="0" value="519.0" />
          <attvalue for="1" value="7" />
          <attvalue for="2" value="4.0" />
          <attvalue for="3" value="39.3231214" />
          <attvalue for="4" value="0.051724137931" />
          <attvalue for="5" value="2.9875604" />
        </attvalues>
      </node>
      <node id="520" label="520">
        <attvalues>
          <attvalue for="0" value="520.0" />
          <attvalue for="1" value="0" />
          <attvalue for="2" value="5.0" />
          <attvalue for="3" value="39.8312846" />
          <attvalue for="4" value="0.0689655172414" />
          <attvalue for="5" value="2.8166572" />
        </attvalues>
      </node>
      <node id="521" label="521">
        <attvalues>
          <attvalue for="0" value="521.0" />
          <attvalue for="1" value="0" />
          <attvalue for="2" value="5.0" />
          <attvalue for="3" value="39.846667" />
          <attvalue for="4" value="0.0689655172414" />
          <attvalue for="5" value="2.8392724" />
        </attvalues>
      </node>
      <node id="522" label="522">
        <attvalues>
          <attvalue for="0" value="522.0" />
          <attvalue for="1" value="8" />
          <attvalue for="2" value="4.0" />
          <attvalue for="3" value="39.5164858" />
          <attvalue for="4" value="0.051724137931" />
          <attvalue for="5" value="2.89843" />
        </attvalues>
      </node>
      <node id="523" label="523">
        <attvalues>
          <attvalue for="0" value="523.0" />
          <attvalue for="1" value="0" />
          <attvalue for="2" value="4.0" />
          <attvalue for="3" value="39.7557306" />
          <attvalue for="4" value="0.051724137931" />
          <attvalue for="5" value="2.8021688" />
        </attvalues>
      </node>
      <node id="524" label="524">
        <attvalues>
          <attvalue for="0" value="524.0" />
          <attvalue for="1" value="0" />
          <attvalue for="2" value="4.0" />
          <attvalue for="3" value="39.695741" />
          <attvalue for="4" value="0.051724137931" />
          <attvalue for="5" value="2.7122384" />
        </attvalues>
      </node>
      <node id="525" label="525">
        <attvalues>
          <attvalue for="0" value="525.0" />
          <attvalue for="1" value="12" />
          <attvalue for="2" value="3.0" />
          <attvalue for="3" value="39.1099972" />
          <attvalue for="4" value="0.0344827586207" />
          <attvalue for="5" value="1.5097444" />
        </attvalues>
      </node>
      <node id="526" label="526">
        <attvalues>
          <attvalue for="0" value="526.0" />
          <attvalue for="1" value="0" />
          <attvalue for="2" value="3.0" />
          <attvalue for="3" value="39.7763322" />
          <attvalue for="4" value="0.0344827586207" />
          <attvalue for="5" value="2.765991" />
        </attvalues>
      </node>
      <node id="527" label="527">
        <attvalues>
          <attvalue for="0" value="527.0" />
          <attvalue for="1" value="0" />
          <attvalue for="2" value="3.0" />
          <attvalue for="3" value="39.7446814" />
          <attvalue for="4" value="0.0344827586207" />
          <attvalue for="5" value="2.7464154" />
        </attvalues>
      </node>
      <node id="528" label="528">
        <attvalues>
          <attvalue for="0" value="528.0" />
          <attvalue for="1" value="1" />
          <attvalue for="2" value="5.0" />
          <attvalue for="3" value="38.9845352" />
          <attvalue for="4" value="0.0689655172414" />
          <attvalue for="5" value="1.2962882" />
        </attvalues>
      </node>
      <node id="529" label="529">
        <attvalues>
          <attvalue for="0" value="529.0" />
          <attvalue for="1" value="0" />
          <attvalue for="2" value="5.0" />
          <attvalue for="3" value="39.6371778" />
          <attvalue for="4" value="0.0689655172414" />
          <attvalue for="5" value="2.6155912" />
        </attvalues>
      </node>
      <node id="530" label="530">
        <attvalues>
          <attvalue for="0" value="530.0" />
          <attvalue for="1" value="1" />
          <attvalue for="2" value="3.0" />
          <attvalue for="3" value="38.9273254" />
          <attvalue for="4" value="0.0344827586207" />
          <attvalue for="5" value="1.3226556" />
        </attvalues>
      </node>
      <node id="531" label="531">
        <attvalues>
          <attvalue for="0" value="531.0" />
          <attvalue for="1" value="1" />
          <attvalue for="2" value="5.0" />
          <attvalue for="3" value="38.926658" />
          <attvalue for="4" value="0.0689655172414" />
          <attvalue for="5" value="1.3165814" />
        </attvalues>
      </node>
      <node id="532" label="532">
        <attvalues>
          <attvalue for="0" value="532.0" />
          <attvalue for="1" value="19" />
          <attvalue for="2" value="4.0" />
          <attvalue for="3" value="39.4700922" />
          <attvalue for="4" value="0.051724137931" />
          <attvalue for="5" value="3.2787764" />
        </attvalues>
      </node>
      <node id="533" label="533">
        <attvalues>
          <attvalue for="0" value="533.0" />
          <attvalue for="1" value="4" />
          <attvalue for="2" value="4.0" />
          <attvalue for="3" value="40.060025" />
          <attvalue for="4" value="0.051724137931" />
          <attvalue for="5" value="4.0792406" />
        </attvalues>
      </node>
      <node id="534" label="534">
        <attvalues>
          <attvalue for="0" value="534.0" />
          <attvalue for="1" value="1" />
          <attvalue for="2" value="4.0" />
          <attvalue for="3" value="39.0420306" />
          <attvalue for="4" value="0.051724137931" />
          <attvalue for="5" value="1.6064882" />
        </attvalues>
      </node>
      <node id="535" label="535">
        <attvalues>
          <attvalue for="0" value="535.0" />
          <attvalue for="1" value="0" />
          <attvalue for="2" value="3.0" />
          <attvalue for="3" value="39.633492" />
          <attvalue for="4" value="0.0344827586207" />
          <attvalue for="5" value="2.4451268" />
        </attvalues>
      </node>
      <node id="536" label="536">
        <attvalues>
          <attvalue for="0" value="536.0" />
          <attvalue for="1" value="0" />
          <attvalue for="2" value="4.0" />
          <attvalue for="3" value="39.823388" />
          <attvalue for="4" value="0.051724137931" />
          <attvalue for="5" value="2.8520366" />
        </attvalues>
      </node>
      <node id="537" label="537">
        <attvalues>
          <attvalue for="0" value="537.0" />
          <attvalue for="1" value="1" />
          <attvalue for="2" value="3.0" />
          <attvalue for="3" value="38.9907508" />
          <attvalue for="4" value="0.0344827586207" />
          <attvalue for="5" value="1.291122" />
        </attvalues>
      </node>
      <node id="538" label="538">
        <attvalues>
          <attvalue for="0" value="538.0" />
          <attvalue for="1" value="33" />
          <attvalue for="2" value="2.0" />
          <attvalue for="3" value="39.9726128" />
          <attvalue for="4" value="0.0172413793103" />
          <attvalue for="5" value="4.0924472" />
        </attvalues>
      </node>
      <node id="539" label="539">
        <attvalues>
          <attvalue for="0" value="539.0" />
          <attvalue for="1" value="1" />
          <attvalue for="2" value="3.0" />
          <attvalue for="3" value="38.8930634" />
          <attvalue for="4" value="0.0344827586207" />
          <attvalue for="5" value="1.2413388" />
        </attvalues>
      </node>
      <node id="540" label="540">
        <attvalues>
          <attvalue for="0" value="540.0" />
          <attvalue for="1" value="4" />
          <attvalue for="2" value="4.0" />
          <attvalue for="3" value="40.0220706" />
          <attvalue for="4" value="0.051724137931" />
          <attvalue for="5" value="4.179399" />
        </attvalues>
      </node>
      <node id="541" label="541">
        <attvalues>
          <attvalue for="0" value="541.0" />
          <attvalue for="1" value="0" />
          <attvalue for="2" value="5.0" />
          <attvalue for="3" value="39.6879656" />
          <attvalue for="4" value="0.0689655172414" />
          <attvalue for="5" value="2.6259696" />
        </attvalues>
      </node>
      <node id="542" label="542">
        <attvalues>
          <attvalue for="0" value="542.0" />
          <attvalue for="1" value="4" />
          <attvalue for="2" value="4.0" />
          <attvalue for="3" value="39.99229675" />
          <attvalue for="4" value="0.051724137931" />
          <attvalue for="5" value="4.23873025" />
        </attvalues>
      </node>
      <node id="543" label="543">
        <attvalues>
          <attvalue for="0" value="543.0" />
          <attvalue for="1" value="0" />
          <attvalue for="2" value="2.0" />
          <attvalue for="3" value="39.70076925" />
          <attvalue for="4" value="0.0172413793103" />
          <attvalue for="5" value="2.63747075" />
        </attvalues>
      </node>
      <node id="544" label="544">
        <attvalues>
          <attvalue for="0" value="544.0" />
          <attvalue for="1" value="2" />
          <attvalue for="2" value="4.0" />
          <attvalue for="3" value="39.76477175" />
          <attvalue for="4" value="0.051724137931" />
          <attvalue for="5" value="3.379265" />
        </attvalues>
      </node>
      <node id="545" label="545">
        <attvalues>
          <attvalue for="0" value="545.0" />
          <attvalue for="1" value="0" />
          <attvalue for="2" value="2.0" />
          <attvalue for="3" value="39.6990355" />
          <attvalue for="4" value="0.0172413793103" />
          <attvalue for="5" value="2.6086635" />
        </attvalues>
      </node>
      <node id="546" label="546">
        <attvalues>
          <attvalue for="0" value="546.0" />
          <attvalue for="1" value="0" />
          <attvalue for="2" value="3.0" />
          <attvalue for="3" value="39.784948" />
          <attvalue for="4" value="0.0344827586207" />
          <attvalue for="5" value="2.80671475" />
        </attvalues>
      </node>
      <node id="547" label="547">
        <attvalues>
          <attvalue for="0" value="547.0" />
          <attvalue for="1" value="4" />
          <attvalue for="2" value="3.0" />
          <attvalue for="3" value="40.0566325" />
          <attvalue for="4" value="0.0344827586207" />
          <attvalue for="5" value="3.8915935" />
        </attvalues>
      </node>
      <node id="548" label="548">
        <attvalues>
          <attvalue for="0" value="548.0" />
          <attvalue for="1" value="2" />
          <attvalue for="2" value="3.0" />
          <attvalue for="3" value="39.76663" />
          <attvalue for="4" value="0.0344827586207" />
          <attvalue for="5" value="3.34511475" />
        </attvalues>
      </node>
      <node id="549" label="549">
        <attvalues>
          <attvalue for="0" value="549.0" />
          <attvalue for="1" value="5" />
          <attvalue for="2" value="4.0" />
          <attvalue for="3" value="39.05289625" />
          <attvalue for="4" value="0.051724137931" />
          <attvalue for="5" value="1.379243" />
        </attvalues>
      </node>
      <node id="550" label="550">
        <attvalues>
          <attvalue for="0" value="550.0" />
          <attvalue for="1" value="34" />
          <attvalue for="2" value="1.0" />
          <attvalue for="3" value="39.83070225" />
          <attvalue for="4" value="0.0" />
          <attvalue for="5" value="2.8362685" />
        </attvalues>
      </node>
      <node id="551" label="551">
        <attvalues>
          <attvalue for="0" value="551.0" />
          <attvalue for="1" value="0" />
          <attvalue for="2" value="3.0" />
          <attvalue for="3" value="39.53949075" />
          <attvalue for="4" value="0.0344827586207" />
          <attvalue for="5" value="2.708352" />
        </attvalues>
      </node>
      <node id="552" label="552">
        <attvalues>
          <attvalue for="0" value="552.0" />
          <attvalue for="1" value="0" />
          <attvalue for="2" value="3.0" />
          <attvalue for="3" value="39.71717325" />
          <attvalue for="4" value="0.0344827586207" />
          <attvalue for="5" value="2.60013975" />
        </attvalues>
      </node>
      <node id="553" label="553">
        <attvalues>
          <attvalue for="0" value="553.0" />
          <attvalue for="1" value="0" />
          <attvalue for="2" value="3.0" />
          <attvalue for="3" value="39.65330475" />
          <attvalue for="4" value="0.0344827586207" />
          <attvalue for="5" value="2.5054095" />
        </attvalues>
      </node>
      <node id="554" label="554">
        <attvalues>
          <attvalue for="0" value="554.0" />
          <attvalue for="1" value="0" />
          <attvalue for="2" value="2.0" />
          <attvalue for="3" value="39.827007" />
          <attvalue for="4" value="0.0172413793103" />
          <attvalue for="5" value="2.96332175" />
        </attvalues>
      </node>
      <node id="555" label="555">
        <attvalues>
          <attvalue for="0" value="555.0" />
          <attvalue for="1" value="0" />
          <attvalue for="2" value="4.0" />
          <attvalue for="3" value="39.53771625" />
          <attvalue for="4" value="0.051724137931" />
          <attvalue for="5" value="2.44493975" />
        </attvalues>
      </node>
      <node id="556" label="556">
        <attvalues>
          <attvalue for="0" value="556.0" />
          <attvalue for="1" value="35" />
          <attvalue for="2" value="4.0" />
          <attvalue for="3" value="39.5400875" />
          <attvalue for="4" value="0.051724137931" />
          <attvalue for="5" value="2.83555175" />
        </attvalues>
      </node>
      <node id="557" label="557">
        <attvalues>
          <attvalue for="0" value="557.0" />
          <attvalue for="1" value="1" />
          <attvalue for="2" value="3.0" />
          <attvalue for="3" value="38.998591" />
          <attvalue for="4" value="0.0344827586207" />
          <attvalue for="5" value="1.4665975" />
        </attvalues>
      </node>
      <node id="558" label="558">
        <attvalues>
          <attvalue for="0" value="558.0" />
          <attvalue for="1" value="1" />
          <attvalue for="2" value="4.0" />
          <attvalue for="3" value="38.887242" />
          <attvalue for="4" value="0.051724137931" />
          <attvalue for="5" value="1.40673275" />
        </attvalues>
      </node>
      <node id="559" label="559">
        <attvalues>
          <attvalue for="0" value="559.0" />
          <attvalue for="1" value="1" />
          <attvalue for="2" value="2.0" />
          <attvalue for="3" value="38.96860825" />
          <attvalue for="4" value="0.0172413793103" />
          <attvalue for="5" value="1.30136425" />
        </attvalues>
      </node>
      <node id="560" label="560">
        <attvalues>
          <attvalue for="0" value="560.0" />
          <attvalue for="1" value="12" />
          <attvalue for="2" value="5.0" />
          <attvalue for="3" value="39.11016625" />
          <attvalue for="4" value="0.0689655172414" />
          <attvalue for="5" value="1.53754625" />
        </attvalues>
      </node>
      <node id="561" label="561">
        <attvalues>
          <attvalue for="0" value="561.0" />
          <attvalue for="1" value="5" />
          <attvalue for="2" value="3.0" />
          <attvalue for="3" value="39.05109575" />
          <attvalue for="4" value="0.0344827586207" />
          <attvalue for="5" value="1.35065675" />
        </attvalues>
      </node>
      <node id="562" label="562">
        <attvalues>
          <attvalue for="0" value="562.0" />
          <attvalue for="1" value="0" />
          <attvalue for="2" value="2.0" />
          <attvalue for="3" value="39.622729" />
          <attvalue for="4" value="0.0172413793103" />
          <attvalue for="5" value="2.73371125" />
        </attvalues>
      </node>
      <node id="563" label="563">
        <attvalues>
          <attvalue for="0" value="563.0" />
          <attvalue for="1" value="8" />
          <attvalue for="2" value="3.0" />
          <attvalue for="3" value="39.530806" />
          <attvalue for="4" value="0.0344827586207" />
          <attvalue for="5" value="2.891784" />
        </attvalues>
      </node>
      <node id="564" label="564">
        <attvalues>
          <attvalue for="0" value="564.0" />
          <attvalue for="1" value="1" />
          <attvalue for="2" value="4.0" />
          <attvalue for="3" value="38.92385575" />
          <attvalue for="4" value="0.051724137931" />
          <attvalue for="5" value="1.33409" />
        </attvalues>
      </node>
      <node id="565" label="565">
        <attvalues>
          <attvalue for="0" value="565.0" />
          <attvalue for="1" value="0" />
          <attvalue for="2" value="4.0" />
          <attvalue for="3" value="39.753841" />
          <attvalue for="4" value="0.051724137931" />
          <attvalue for="5" value="2.70384825" />
        </attvalues>
      </node>
      <node id="566" label="566">
        <attvalues>
          <attvalue for="0" value="566.0" />
          <attvalue for="1" value="0" />
          <attvalue for="2" value="4.0" />
          <attvalue for="3" value="39.8002335" />
          <attvalue for="4" value="0.051724137931" />
          <attvalue for="5" value="2.92094325" />
        </attvalues>
      </node>
      <node id="567" label="567">
        <attvalues>
          <attvalue for="0" value="567.0" />
          <attvalue for="1" value="0" />
          <attvalue for="2" value="2.0" />
          <attvalue for="3" value="39.62515775" />
          <attvalue for="4" value="0.0172413793103" />
          <attvalue for="5" value="2.464699" />
        </attvalues>
      </node>
      <node id="568" label="568">
        <attvalues>
          <attvalue for="0" value="568.0" />
          <attvalue for="1" value="0" />
          <attvalue for="2" value="3.0" />
          <attvalue for="3" value="39.70254225" />
          <attvalue for="4" value="0.0344827586207" />
          <attvalue for="5" value="2.7290025" />
        </attvalues>
      </node>
      <node id="569" label="569">
        <attvalues>
          <attvalue for="0" value="569.0" />
          <attvalue for="1" value="1" />
          <attvalue for="2" value="2.0" />
          <attvalue for="3" value="39.06462425" />
          <attvalue for="4" value="0.0172413793103" />
          <attvalue for="5" value="1.56633575" />
        </attvalues>
      </node>
      <node id="570" label="570">
        <attvalues>
          <attvalue for="0" value="570.0" />
          <attvalue for="1" value="13" />
          <attvalue for="2" value="3.0" />
          <attvalue for="3" value="39.46955375" />
          <attvalue for="4" value="0.0344827586207" />
          <attvalue for="5" value="2.52124125" />
        </attvalues>
      </node>
      <node id="571" label="571">
        <attvalues>
          <attvalue for="0" value="571.0" />
          <attvalue for="1" value="36" />
          <attvalue for="2" value="4.0" />
          <attvalue for="3" value="39.60822575" />
          <attvalue for="4" value="0.051724137931" />
          <attvalue for="5" value="3.28830525" />
        </attvalues>
      </node>
      <node id="572" label="572">
        <attvalues>
          <attvalue for="0" value="572.0" />
          <attvalue for="1" value="5" />
          <attvalue for="2" value="4.0" />
          <attvalue for="3" value="39.03395225" />
          <attvalue for="4" value="0.051724137931" />
          <attvalue for="5" value="1.34889" />
        </attvalues>
      </node>
      <node id="573" label="573">
        <attvalues>
          <attvalue for="0" value="573.0" />
          <attvalue for="1" value="17" />
          <attvalue for="2" value="4.0" />
          <attvalue for="3" value="39.96489975" />
          <attvalue for="4" value="0.051724137931" />
          <attvalue for="5" value="3.965927" />
        </attvalues>
      </node>
      <node id="574" label="574">
        <attvalues>
          <attvalue for="0" value="574.0" />
          <attvalue for="1" value="1" />
          <attvalue for="2" value="1.0" />
          <attvalue for="3" value="39.06178125" />
          <attvalue for="4" value="0.0" />
          <attvalue for="5" value="1.5208635" />
        </attvalues>
      </node>
      <node id="575" label="575">
        <attvalues>
          <attvalue for="0" value="575.0" />
          <attvalue for="1" value="0" />
          <attvalue for="2" value="2.0" />
          <attvalue for="3" value="39.61430225" />
          <attvalue for="4" value="0.0172413793103" />
          <attvalue for="5" value="2.73857975" />
        </attvalues>
      </node>
      <node id="576" label="576">
        <attvalues>
          <attvalue for="0" value="576.0" />
          <attvalue for="1" value="0" />
          <attvalue for="2" value="2.0" />
          <attvalue for="3" value="39.8219" />
          <attvalue for="4" value="0.0172413793103" />
          <attvalue for="5" value="2.8585625" />
        </attvalues>
      </node>
      <node id="577" label="577">
        <attvalues>
          <attvalue for="0" value="577.0" />
          <attvalue for="1" value="0" />
          <attvalue for="2" value="4.0" />
          <attvalue for="3" value="39.8526085" />
          <attvalue for="4" value="0.051724137931" />
          <attvalue for="5" value="2.955533" />
        </attvalues>
      </node>
      <node id="578" label="578">
        <attvalues>
          <attvalue for="0" value="578.0" />
          <attvalue for="1" value="0" />
          <attvalue for="2" value="3.0" />
          <attvalue for="3" value="39.738498" />
          <attvalue for="4" value="0.0344827586207" />
          <attvalue for="5" value="2.82859325" />
        </attvalues>
      </node>
      <node id="579" label="579">
        <attvalues>
          <attvalue for="0" value="579.0" />
          <attvalue for="1" value="1" />
          <attvalue for="2" value="2.0" />
          <attvalue for="3" value="39.08897275" />
          <attvalue for="4" value="0.0172413793103" />
          <attvalue for="5" value="1.577028" />
        </attvalues>
      </node>
      <node id="580" label="580">
        <attvalues>
          <attvalue for="0" value="580.0" />
          <attvalue for="1" value="4" />
          <attvalue for="2" value="4.0" />
          <attvalue for="3" value="39.94438375" />
          <attvalue for="4" value="0.051724137931" />
          <attvalue for="5" value="4.046416" />
        </attvalues>
      </node>
      <node id="581" label="581">
        <attvalues>
          <attvalue for="0" value="581.0" />
          <attvalue for="1" value="20" />
          <attvalue for="2" value="4.0" />
          <attvalue for="3" value="39.621303" />
          <attvalue for="4" value="0.051724137931" />
          <attvalue for="5" value="3.259733" />
        </attvalues>
      </node>
      <node id="582" label="582">
        <attvalues>
          <attvalue for="0" value="582.0" />
          <attvalue for="1" value="0" />
          <attvalue for="2" value="4.0" />
          <attvalue for="3" value="39.75296775" />
          <attvalue for="4" value="0.051724137931" />
          <attvalue for="5" value="2.78388475" />
        </attvalues>
      </node>
      <node id="583" label="583">
        <attvalues>
          <attvalue for="0" value="583.0" />
          <attvalue for="1" value="0" />
          <attvalue for="2" value="4.0" />
          <attvalue for="3" value="39.86814425" />
          <attvalue for="4" value="0.051724137931" />
          <attvalue for="5" value="2.902065" />
        </attvalues>
      </node>
      <node id="584" label="584">
        <attvalues>
          <attvalue for="0" value="584.0" />
          <attvalue for="1" value="0" />
          <attvalue for="2" value="4.0" />
          <attvalue for="3" value="39.697259" />
          <attvalue for="4" value="0.051724137931" />
          <attvalue for="5" value="2.695071" />
        </attvalues>
      </node>
      <node id="585" label="585">
        <attvalues>
          <attvalue for="0" value="585.0" />
          <attvalue for="1" value="37" />
          <attvalue for="2" value="2.0" />
          <attvalue for="3" value="39.495648" />
          <attvalue for="4" value="0.0172413793103" />
          <attvalue for="5" value="2.53297175" />
        </attvalues>
      </node>
      <node id="586" label="586">
        <attvalues>
          <attvalue for="0" value="586.0" />
          <attvalue for="1" value="4" />
          <attvalue for="2" value="2.0" />
          <attvalue for="3" value="39.92143975" />
          <attvalue for="4" value="0.0172413793103" />
          <attvalue for="5" value="4.01033" />
        </attvalues>
      </node>
      <node id="587" label="587">
        <attvalues>
          <attvalue for="0" value="587.0" />
          <attvalue for="1" value="0" />
          <attvalue for="2" value="4.0" />
          <attvalue for="3" value="39.6400505" />
          <attvalue for="4" value="0.051724137931" />
          <attvalue for="5" value="2.54428" />
        </attvalues>
      </node>
      <node id="588" label="588">
        <attvalues>
          <attvalue for="0" value="588.0" />
          <attvalue for="1" value="0" />
          <attvalue for="2" value="4.0" />
          <attvalue for="3" value="39.5796925" />
          <attvalue for="4" value="0.051724137931" />
          <attvalue for="5" value="2.39348175" />
        </attvalues>
      </node>
      <node id="589" label="589">
        <attvalues>
          <attvalue for="0" value="589.0" />
          <attvalue for="1" value="1" />
          <attvalue for="2" value="1.0" />
          <attvalue for="3" value="38.9478365" />
          <attvalue for="4" value="0.0" />
          <attvalue for="5" value="1.52268475" />
        </attvalues>
      </node>
      <node id="590" label="590">
        <attvalues>
          <attvalue for="0" value="590.0" />
          <attvalue for="1" value="0" />
          <attvalue for="2" value="3.0" />
          <attvalue for="3" value="39.5276995" />
          <attvalue for="4" value="0.0344827586207" />
          <attvalue for="5" value="2.5449035" />
        </attvalues>
      </node>
      <node id="591" label="591">
        <attvalues>
          <attvalue for="0" value="591.0" />
          <attvalue for="1" value="13" />
          <attvalue for="2" value="3.0" />
          <attvalue for="3" value="39.49626" />
          <attvalue for="4" value="0.0344827586207" />
          <attvalue for="5" value="2.5057525" />
        </attvalues>
      </node>
      <node id="592" label="592">
        <attvalues>
          <attvalue for="0" value="592.0" />
          <attvalue for="1" value="1" />
          <attvalue for="2" value="3.0" />
          <attvalue for="3" value="38.99132725" />
          <attvalue for="4" value="0.0344827586207" />
          <attvalue for="5" value="1.572056" />
        </attvalues>
      </node>
      <node id="593" label="593">
        <attvalues>
          <attvalue for="0" value="593.0" />
          <attvalue for="1" value="1" />
          <attvalue for="2" value="4.0" />
          <attvalue for="3" value="39.0996215" />
          <attvalue for="4" value="0.051724137931" />
          <attvalue for="5" value="1.4656265" />
        </attvalues>
      </node>
      <node id="594" label="594">
        <attvalues>
          <attvalue for="0" value="594.0" />
          <attvalue for="1" value="0" />
          <attvalue for="2" value="3.0" />
          <attvalue for="3" value="39.85667575" />
          <attvalue for="4" value="0.0344827586207" />
          <attvalue for="5" value="2.8827215" />
        </attvalues>
      </node>
      <node id="595" label="595">
        <attvalues>
          <attvalue for="0" value="595.0" />
          <attvalue for="1" value="0" />
          <attvalue for="2" value="4.0" />
          <attvalue for="3" value="39.83820575" />
          <attvalue for="4" value="0.051724137931" />
          <attvalue for="5" value="2.8773125" />
        </attvalues>
      </node>
      <node id="596" label="596">
        <attvalues>
          <attvalue for="0" value="596.0" />
          <attvalue for="1" value="0" />
          <attvalue for="2" value="3.0" />
          <attvalue for="3" value="39.60524525" />
          <attvalue for="4" value="0.0344827586207" />
          <attvalue for="5" value="2.49423125" />
        </attvalues>
      </node>
      <node id="597" label="597">
        <attvalues>
          <attvalue for="0" value="597.0" />
          <attvalue for="1" value="0" />
          <attvalue for="2" value="3.0" />
          <attvalue for="3" value="39.74295075" />
          <attvalue for="4" value="0.0344827586207" />
          <attvalue for="5" value="2.78654825" />
        </attvalues>
      </node>
      <node id="598" label="598">
        <attvalues>
          <attvalue for="0" value="598.0" />
          <attvalue for="1" value="0" />
          <attvalue for="2" value="2.0" />
          <attvalue for="3" value="39.92252075" />
          <attvalue for="4" value="0.0172413793103" />
          <attvalue for="5" value="3.08796925" />
        </attvalues>
      </node>
      <node id="599" label="599">
        <attvalues>
          <attvalue for="0" value="599.0" />
          <attvalue for="1" value="0" />
          <attvalue for="2" value="2.0" />
          <attvalue for="3" value="39.79446225" />
          <attvalue for="4" value="0.0172413793103" />
          <attvalue for="5" value="2.8196105" />
        </attvalues>
      </node>
      <node id="600" label="600">
        <attvalues>
          <attvalue for="0" value="600.0" />
          <attvalue for="1" value="1" />
          <attvalue for="2" value="4.0" />
          <attvalue for="3" value="38.961857" />
          <attvalue for="4" value="0.051724137931" />
          <attvalue for="5" value="1.39916975" />
        </attvalues>
      </node>
      <node id="601" label="601">
        <attvalues>
          <attvalue for="0" value="601.0" />
          <attvalue for="1" value="24" />
          <attvalue for="2" value="4.0" />
          <attvalue for="3" value="39.62364275" />
          <attvalue for="4" value="0.051724137931" />
          <attvalue for="5" value="2.9359435" />
        </attvalues>
      </node>
      <node id="602" label="602">
        <attvalues>
          <attvalue for="0" value="602.0" />
          <attvalue for="1" value="1" />
          <attvalue for="2" value="2.0" />
          <attvalue for="3" value="39.0417915" />
          <attvalue for="4" value="0.0172413793103" />
          <attvalue for="5" value="1.602029" />
        </attvalues>
      </node>
      <node id="603" label="603">
        <attvalues>
          <attvalue for="0" value="603.0" />
          <attvalue for="1" value="25" />
          <attvalue for="2" value="4.0" />
          <attvalue for="3" value="38.9336655" />
          <attvalue for="4" value="0.051724137931" />
          <attvalue for="5" value="1.36919375" />
        </attvalues>
      </node>
      <node id="604" label="604">
        <attvalues>
          <attvalue for="0" value="604.0" />
          <attvalue for="1" value="38" />
          <attvalue for="2" value="1.0" />
          <attvalue for="3" value="39.586626" />
          <attvalue for="4" value="0.0" />
          <attvalue for="5" value="2.78519525" />
        </attvalues>
      </node>
      <node id="605" label="605">
        <attvalues>
          <attvalue for="0" value="605.0" />
          <attvalue for="1" value="0" />
          <attvalue for="2" value="5.0" />
          <attvalue for="3" value="39.60473625" />
          <attvalue for="4" value="0.0689655172414" />
          <attvalue for="5" value="2.59063825" />
        </attvalues>
      </node>
      <node id="606" label="606">
        <attvalues>
          <attvalue for="0" value="606.0" />
          <attvalue for="1" value="0" />
          <attvalue for="2" value="3.0" />
          <attvalue for="3" value="39.6755185" />
          <attvalue for="4" value="0.0344827586207" />
          <attvalue for="5" value="2.58570775" />
        </attvalues>
      </node>
      <node id="607" label="607">
        <attvalues>
          <attvalue for="0" value="607.0" />
          <attvalue for="1" value="20" />
          <attvalue for="2" value="4.0" />
          <attvalue for="3" value="39.632628" />
          <attvalue for="4" value="0.051724137931" />
          <attvalue for="5" value="3.2457795" />
        </attvalues>
      </node>
      <node id="608" label="608">
        <attvalues>
          <attvalue for="0" value="608.0" />
          <attvalue for="1" value="0" />
          <attvalue for="2" value="2.0" />
          <attvalue for="3" value="39.69055075" />
          <attvalue for="4" value="0.0172413793103" />
          <attvalue for="5" value="2.66117125" />
        </attvalues>
      </node>
      <node id="609" label="609">
        <attvalues>
          <attvalue for="0" value="609.0" />
          <attvalue for="1" value="39" />
          <attvalue for="2" value="2.0" />
          <attvalue for="3" value="39.7506805" />
          <attvalue for="4" value="0.0172413793103" />
          <attvalue for="5" value="3.332567" />
        </attvalues>
      </node>
      <node id="610" label="610">
        <attvalues>
          <attvalue for="0" value="610.0" />
          <attvalue for="1" value="2" />
          <attvalue for="2" value="4.0" />
          <attvalue for="3" value="39.71667625" />
          <attvalue for="4" value="0.051724137931" />
          <attvalue for="5" value="3.287533" />
        </attvalues>
      </node>
      <node id="611" label="611">
        <attvalues>
          <attvalue for="0" value="611.0" />
          <attvalue for="1" value="0" />
          <attvalue for="2" value="4.0" />
          <attvalue for="3" value="39.6359015" />
          <attvalue for="4" value="0.051724137931" />
          <attvalue for="5" value="2.52873825" />
        </attvalues>
      </node>
      <node id="612" label="612">
        <attvalues>
          <attvalue for="0" value="612.0" />
          <attvalue for="1" value="0" />
          <attvalue for="2" value="3.0" />
          <attvalue for="3" value="39.73512" />
          <attvalue for="4" value="0.0344827586207" />
          <attvalue for="5" value="2.69018725" />
        </attvalues>
      </node>
      <node id="613" label="613">
        <attvalues>
          <attvalue for="0" value="613.0" />
          <attvalue for="1" value="13" />
          <attvalue for="2" value="3.0" />
          <attvalue for="3" value="39.47231275" />
          <attvalue for="4" value="0.0344827586207" />
          <attvalue for="5" value="2.5102235" />
        </attvalues>
      </node>
      <node id="614" label="614">
        <attvalues>
          <attvalue for="0" value="614.0" />
          <attvalue for="1" value="0" />
          <attvalue for="2" value="4.0" />
          <attvalue for="3" value="39.6707605" />
          <attvalue for="4" value="0.051724137931" />
          <attvalue for="5" value="2.52663725" />
        </attvalues>
      </node>
      <node id="615" label="615">
        <attvalues>
          <attvalue for="0" value="615.0" />
          <attvalue for="1" value="4" />
          <attvalue for="2" value="4.0" />
          <attvalue for="3" value="39.927631" />
          <attvalue for="4" value="0.051724137931" />
          <attvalue for="5" value="3.835403" />
        </attvalues>
      </node>
      <node id="616" label="616">
        <attvalues>
          <attvalue for="0" value="616.0" />
          <attvalue for="1" value="8" />
          <attvalue for="2" value="4.0" />
          <attvalue for="3" value="39.495808" />
          <attvalue for="4" value="0.051724137931" />
          <attvalue for="5" value="2.8889535" />
        </attvalues>
      </node>
      <node id="617" label="617">
        <attvalues>
          <attvalue for="0" value="617.0" />
          <attvalue for="1" value="4" />
          <attvalue for="2" value="4.0" />
          <attvalue for="3" value="40.04501675" />
          <attvalue for="4" value="0.051724137931" />
          <attvalue for="5" value="4.10969475" />
        </attvalues>
      </node>
      <node id="618" label="618">
        <attvalues>
          <attvalue for="0" value="618.0" />
          <attvalue for="1" value="0" />
          <attvalue for="2" value="4.0" />
          <attvalue for="3" value="39.69426725" />
          <attvalue for="4" value="0.051724137931" />
          <attvalue for="5" value="2.65705975" />
        </attvalues>
      </node>
      <node id="619" label="619">
        <attvalues>
          <attvalue for="0" value="619.0" />
          <attvalue for="1" value="1" />
          <attvalue for="2" value="3.0" />
          <attvalue for="3" value="39.04506825" />
          <attvalue for="4" value="0.0344827586207" />
          <attvalue for="5" value="1.591723" />
        </attvalues>
      </node>
      <node id="620" label="620">
        <attvalues>
          <attvalue for="0" value="620.0" />
          <attvalue for="1" value="0" />
          <attvalue for="2" value="3.0" />
          <attvalue for="3" value="39.8373675" />
          <attvalue for="4" value="0.0344827586207" />
          <attvalue for="5" value="2.99097875" />
        </attvalues>
      </node>
      <node id="621" label="621">
        <attvalues>
          <attvalue for="0" value="621.0" />
          <attvalue for="1" value="0" />
          <attvalue for="2" value="3.0" />
          <attvalue for="3" value="39.57607675" />
          <attvalue for="4" value="0.0344827586207" />
          <attvalue for="5" value="2.30906075" />
        </attvalues>
      </node>
      <node id="622" label="622">
        <attvalues>
          <attvalue for="0" value="622.0" />
          <attvalue for="1" value="4" />
          <attvalue for="2" value="3.0" />
          <attvalue for="3" value="39.9248345" />
          <attvalue for="4" value="0.0344827586207" />
          <attvalue for="5" value="3.89988475" />
        </attvalues>
      </node>
      <node id="623" label="623">
        <attvalues>
          <attvalue for="0" value="623.0" />
          <attvalue for="1" value="4" />
          <attvalue for="2" value="4.0" />
          <attvalue for="3" value="39.92841675" />
          <attvalue for="4" value="0.051724137931" />
          <attvalue for="5" value="4.02955975" />
        </attvalues>
      </node>
      <node id="624" label="624">
        <attvalues>
          <attvalue for="0" value="624.0" />
          <attvalue for="1" value="2" />
          <attvalue for="2" value="4.0" />
          <attvalue for="3" value="39.7480585" />
          <attvalue for="4" value="0.051724137931" />
          <attvalue for="5" value="3.383998" />
        </attvalues>
      </node>
      <node id="625" label="625">
        <attvalues>
          <attvalue for="0" value="625.0" />
          <attvalue for="1" value="1" />
          <attvalue for="2" value="2.0" />
          <attvalue for="3" value="38.99191925" />
          <attvalue for="4" value="0.0172413793103" />
          <attvalue for="5" value="1.55567775" />
        </attvalues>
      </node>
      <node id="626" label="626">
        <attvalues>
          <attvalue for="0" value="626.0" />
          <attvalue for="1" value="0" />
          <attvalue for="2" value="3.0" />
          <attvalue for="3" value="39.8200195" />
          <attvalue for="4" value="0.0344827586207" />
          <attvalue for="5" value="2.7773485" />
        </attvalues>
      </node>
      <node id="627" label="627">
        <attvalues>
          <attvalue for="0" value="627.0" />
          <attvalue for="1" value="4" />
          <attvalue for="2" value="7.0" />
          <attvalue for="3" value="40.055903" />
          <attvalue for="4" value="0.103448275862" />
          <attvalue for="5" value="4.05902625" />
        </attvalues>
      </node>
      <node id="628" label="628">
        <attvalues>
          <attvalue for="0" value="628.0" />
          <attvalue for="1" value="40" />
          <attvalue for="2" value="2.0" />
          <attvalue for="3" value="39.595421" />
          <attvalue for="4" value="0.0172413793103" />
          <attvalue for="5" value="3.08695275" />
        </attvalues>
      </node>
      <node id="629" label="629">
        <attvalues>
          <attvalue for="0" value="629.0" />
          <attvalue for="1" value="1" />
          <attvalue for="2" value="2.0" />
          <attvalue for="3" value="39.07180625" />
          <attvalue for="4" value="0.0172413793103" />
          <attvalue for="5" value="1.53676125" />
        </attvalues>
      </node>
      <node id="630" label="630">
        <attvalues>
          <attvalue for="0" value="630.0" />
          <attvalue for="1" value="0" />
          <attvalue for="2" value="3.0" />
          <attvalue for="3" value="39.683314" />
          <attvalue for="4" value="0.0344827586207" />
          <attvalue for="5" value="2.84934225" />
        </attvalues>
      </node>
      <node id="631" label="631">
        <attvalues>
          <attvalue for="0" value="631.0" />
          <attvalue for="1" value="0" />
          <attvalue for="2" value="4.0" />
          <attvalue for="3" value="39.720496" />
          <attvalue for="4" value="0.051724137931" />
          <attvalue for="5" value="2.7801395" />
        </attvalues>
      </node>
      <node id="632" label="632">
        <attvalues>
          <attvalue for="0" value="632.0" />
          <attvalue for="1" value="2" />
          <attvalue for="2" value="3.0" />
          <attvalue for="3" value="39.757045" />
          <attvalue for="4" value="0.0344827586207" />
          <attvalue for="5" value="3.17595975" />
        </attvalues>
      </node>
      <node id="633" label="633">
        <attvalues>
          <attvalue for="0" value="633.0" />
          <attvalue for="1" value="1" />
          <attvalue for="2" value="4.0" />
          <attvalue for="3" value="39.09640825" />
          <attvalue for="4" value="0.051724137931" />
          <attvalue for="5" value="1.4952325" />
        </attvalues>
      </node>
      <node id="634" label="634">
        <attvalues>
          <attvalue for="0" value="634.0" />
          <attvalue for="1" value="0" />
          <attvalue for="2" value="2.0" />
          <attvalue for="3" value="39.62340325" />
          <attvalue for="4" value="0.0172413793103" />
          <attvalue for="5" value="2.73870425" />
        </attvalues>
      </node>
      <node id="635" label="635">
        <attvalues>
          <attvalue for="0" value="635.0" />
          <attvalue for="1" value="1" />
          <attvalue for="2" value="2.0" />
          <attvalue for="3" value="38.99236375" />
          <attvalue for="4" value="0.0172413793103" />
          <attvalue for="5" value="1.566931" />
        </attvalues>
      </node>
      <node id="636" label="636">
        <attvalues>
          <attvalue for="0" value="636.0" />
          <attvalue for="1" value="0" />
          <attvalue for="2" value="6.0" />
          <attvalue for="3" value="39.7853485" />
          <attvalue for="4" value="0.0862068965517" />
          <attvalue for="5" value="2.723329" />
        </attvalues>
      </node>
      <node id="637" label="637">
        <attvalues>
          <attvalue for="0" value="637.0" />
          <attvalue for="1" value="4" />
          <attvalue for="2" value="3.0" />
          <attvalue for="3" value="39.88522225" />
          <attvalue for="4" value="0.0344827586207" />
          <attvalue for="5" value="4.261219" />
        </attvalues>
      </node>
      <node id="638" label="638">
        <attvalues>
          <attvalue for="0" value="638.0" />
          <attvalue for="1" value="2" />
          <attvalue for="2" value="3.0" />
          <attvalue for="3" value="39.73085025" />
          <attvalue for="4" value="0.0344827586207" />
          <attvalue for="5" value="3.307751" />
        </attvalues>
      </node>
      <node id="639" label="639">
        <attvalues>
          <attvalue for="0" value="639.0" />
          <attvalue for="1" value="0" />
          <attvalue for="2" value="2.0" />
          <attvalue for="3" value="39.69817825" />
          <attvalue for="4" value="0.0172413793103" />
          <attvalue for="5" value="2.71758525" />
        </attvalues>
      </node>
      <node id="640" label="640">
        <attvalues>
          <attvalue for="0" value="640.0" />
          <attvalue for="1" value="0" />
          <attvalue for="2" value="2.0" />
          <attvalue for="3" value="39.538344" />
          <attvalue for="4" value="0.0172413793103" />
          <attvalue for="5" value="2.40604525" />
        </attvalues>
      </node>
      <node id="641" label="641">
        <attvalues>
          <attvalue for="0" value="641.0" />
          <attvalue for="1" value="4" />
          <attvalue for="2" value="4.0" />
          <attvalue for="3" value="40.052167" />
          <attvalue for="4" value="0.051724137931" />
          <attvalue for="5" value="4.04804525" />
        </attvalues>
      </node>
      <node id="642" label="642">
        <attvalues>
          <attvalue for="0" value="642.0" />
          <attvalue for="1" value="0" />
          <attvalue for="2" value="3.0" />
          <attvalue for="3" value="39.5459735" />
          <attvalue for="4" value="0.0344827586207" />
          <attvalue for="5" value="2.6973735" />
        </attvalues>
      </node>
      <node id="643" label="643">
        <attvalues>
          <attvalue for="0" value="643.0" />
          <attvalue for="1" value="41" />
          <attvalue for="2" value="3.0" />
          <attvalue for="3" value="39.7877565" />
          <attvalue for="4" value="0.0344827586207" />
          <attvalue for="5" value="3.130311" />
        </attvalues>
      </node>
      <node id="644" label="644">
        <attvalues>
          <attvalue for="0" value="644.0" />
          <attvalue for="1" value="0" />
          <attvalue for="2" value="3.0" />
          <attvalue for="3" value="39.68090775" />
          <attvalue for="4" value="0.0344827586207" />
          <attvalue for="5" value="2.50891225" />
        </attvalues>
      </node>
      <node id="645" label="645">
        <attvalues>
          <attvalue for="0" value="645.0" />
          <attvalue for="1" value="42" />
          <attvalue for="2" value="3.0" />
          <attvalue for="3" value="39.4265385" />
          <attvalue for="4" value="0.0344827586207" />
          <attvalue for="5" value="3.26576275" />
        </attvalues>
      </node>
      <node id="646" label="646">
        <attvalues>
          <attvalue for="0" value="646.0" />
          <attvalue for="1" value="0" />
          <attvalue for="2" value="4.0" />
          <attvalue for="3" value="39.72571025" />
          <attvalue for="4" value="0.051724137931" />
          <attvalue for="5" value="2.63314125" />
        </attvalues>
      </node>
      <node id="647" label="647">
        <attvalues>
          <attvalue for="0" value="647.0" />
          <attvalue for="1" value="0" />
          <attvalue for="2" value="2.0" />
          <attvalue for="3" value="39.595132" />
          <attvalue for="4" value="0.0172413793103" />
          <attvalue for="5" value="2.569476" />
        </attvalues>
      </node>
      <node id="648" label="648">
        <attvalues>
          <attvalue for="0" value="648.0" />
          <attvalue for="1" value="24" />
          <attvalue for="2" value="2.0" />
          <attvalue for="3" value="39.6337980927" />
          <attvalue for="4" value="0.0172413793103" />
          <attvalue for="5" value="2.93357275" />
        </attvalues>
      </node>
      <node id="649" label="649">
        <attvalues>
          <attvalue for="0" value="649.0" />
          <attvalue for="1" value="7" />
          <attvalue for="2" value="3.0" />
          <attvalue for="3" value="39.2791357058" />
          <attvalue for="4" value="0.0344827586207" />
          <attvalue for="5" value="3.0414435" />
        </attvalues>
      </node>
      <node id="650" label="650">
        <attvalues>
          <attvalue for="0" value="650.0" />
          <attvalue for="1" value="4" />
          <attvalue for="2" value="3.0" />
          <attvalue for="3" value="39.839962" />
          <attvalue for="4" value="0.0344827586207" />
          <attvalue for="5" value="4.25532475" />
        </attvalues>
      </node>
      <node id="651" label="651">
        <attvalues>
          <attvalue for="0" value="651.0" />
          <attvalue for="1" value="1" />
          <attvalue for="2" value="3.0" />
          <attvalue for="3" value="38.96307025" />
          <attvalue for="4" value="0.0344827586207" />
          <attvalue for="5" value="1.52262775" />
        </attvalues>
      </node>
      <node id="652" label="652">
        <attvalues>
          <attvalue for="0" value="652.0" />
          <attvalue for="1" value="4" />
          <attvalue for="2" value="3.0" />
          <attvalue for="3" value="39.93401175" />
          <attvalue for="4" value="0.0344827586207" />
          <attvalue for="5" value="3.93045825" />
        </attvalues>
      </node>
      <node id="653" label="653">
        <attvalues>
          <attvalue for="0" value="653.0" />
          <attvalue for="1" value="36" />
          <attvalue for="2" value="3.0" />
          <attvalue for="3" value="39.617636" />
          <attvalue for="4" value="0.0344827586207" />
          <attvalue for="5" value="3.3640965" />
        </attvalues>
      </node>
      <node id="654" label="654">
        <attvalues>
          <attvalue for="0" value="654.0" />
          <attvalue for="1" value="0" />
          <attvalue for="2" value="4.0" />
          <attvalue for="3" value="39.507053" />
          <attvalue for="4" value="0.051724137931" />
          <attvalue for="5" value="2.75170425" />
        </attvalues>
      </node>
      <node id="655" label="655">
        <attvalues>
          <attvalue for="0" value="655.0" />
          <attvalue for="1" value="0" />
          <attvalue for="2" value="4.0" />
          <attvalue for="3" value="39.79428025" />
          <attvalue for="4" value="0.051724137931" />
          <attvalue for="5" value="2.746795" />
        </attvalues>
      </node>
      <node id="656" label="656">
        <attvalues>
          <attvalue for="0" value="656.0" />
          <attvalue for="1" value="0" />
          <attvalue for="2" value="8.0" />
          <attvalue for="3" value="39.783633" />
          <attvalue for="4" value="0.120689655172" />
          <attvalue for="5" value="2.6985805" />
        </attvalues>
      </node>
      <node id="657" label="657">
        <attvalues>
          <attvalue for="0" value="657.0" />
          <attvalue for="1" value="0" />
          <attvalue for="2" value="3.0" />
          <attvalue for="3" value="39.789177" />
          <attvalue for="4" value="0.0344827586207" />
          <attvalue for="5" value="2.89212475" />
        </attvalues>
      </node>
      <node id="658" label="658">
        <attvalues>
          <attvalue for="0" value="658.0" />
          <attvalue for="1" value="4" />
          <attvalue for="2" value="4.0" />
          <attvalue for="3" value="39.9248725" />
          <attvalue for="4" value="0.051724137931" />
          <attvalue for="5" value="4.0035845" />
        </attvalues>
      </node>
      <node id="659" label="659">
        <attvalues>
          <attvalue for="0" value="659.0" />
          <attvalue for="1" value="7" />
          <attvalue for="2" value="3.0" />
          <attvalue for="3" value="39.289007" />
          <attvalue for="4" value="0.0344827586207" />
          <attvalue for="5" value="3.028728" />
        </attvalues>
      </node>
      <node id="660" label="660">
        <attvalues>
          <attvalue for="0" value="660.0" />
          <attvalue for="1" value="0" />
          <attvalue for="2" value="4.0" />
          <attvalue for="3" value="39.70054225" />
          <attvalue for="4" value="0.051724137931" />
          <attvalue for="5" value="2.612834" />
        </attvalues>
      </node>
      <node id="661" label="661">
        <attvalues>
          <attvalue for="0" value="661.0" />
          <attvalue for="1" value="28" />
          <attvalue for="2" value="3.0" />
          <attvalue for="3" value="39.7973082634" />
          <attvalue for="4" value="0.0344827586207" />
          <attvalue for="5" value="3.10509175" />
        </attvalues>
      </node>
      <node id="662" label="662">
        <attvalues>
          <attvalue for="0" value="662.0" />
          <attvalue for="1" value="0" />
          <attvalue for="2" value="4.0" />
          <attvalue for="3" value="39.58453725" />
          <attvalue for="4" value="0.051724137931" />
          <attvalue for="5" value="2.65249225" />
        </attvalues>
      </node>
      <node id="663" label="663">
        <attvalues>
          <attvalue for="0" value="663.0" />
          <attvalue for="1" value="4" />
          <attvalue for="2" value="2.0" />
          <attvalue for="3" value="39.85617475" />
          <attvalue for="4" value="0.0172413793103" />
          <attvalue for="5" value="4.16216575" />
        </attvalues>
      </node>
      <node id="664" label="664">
        <attvalues>
          <attvalue for="0" value="664.0" />
          <attvalue for="1" value="8" />
          <attvalue for="2" value="3.0" />
          <attvalue for="3" value="39.50968825" />
          <attvalue for="4" value="0.0344827586207" />
          <attvalue for="5" value="2.893627" />
        </attvalues>
      </node>
      <node id="665" label="665">
        <attvalues>
          <attvalue for="0" value="665.0" />
          <attvalue for="1" value="4" />
          <attvalue for="2" value="3.0" />
          <attvalue for="3" value="40.00989025" />
          <attvalue for="4" value="0.0344827586207" />
          <attvalue for="5" value="3.796223" />
        </attvalues>
      </node>
      <node id="666" label="666">
        <attvalues>
          <attvalue for="0" value="666.0" />
          <attvalue for="1" value="12" />
          <attvalue for="2" value="3.0" />
          <attvalue for="3" value="39.1164665" />
          <attvalue for="4" value="0.0344827586207" />
          <attvalue for="5" value="1.5315055" />
        </attvalues>
      </node>
      <node id="667" label="667">
        <attvalues>
          <attvalue for="0" value="667.0" />
          <attvalue for="1" value="1" />
          <attvalue for="2" value="3.0" />
          <attvalue for="3" value="38.9693825" />
          <attvalue for="4" value="0.0344827586207" />
          <attvalue for="5" value="1.29347425" />
        </attvalues>
      </node>
      <node id="668" label="668">
        <attvalues>
          <attvalue for="0" value="668.0" />
          <attvalue for="1" value="0" />
          <attvalue for="2" value="3.0" />
          <attvalue for="3" value="39.85136775" />
          <attvalue for="4" value="0.0344827586207" />
          <attvalue for="5" value="2.9336635" />
        </attvalues>
      </node>
      <node id="669" label="669">
        <attvalues>
          <attvalue for="0" value="669.0" />
          <attvalue for="1" value="0" />
          <attvalue for="2" value="1.0" />
          <attvalue for="3" value="39.8612515" />
          <attvalue for="4" value="0.0" />
          <attvalue for="5" value="3.11881225" />
        </attvalues>
      </node>
      <node id="670" label="670">
        <attvalues>
          <attvalue for="0" value="670.0" />
          <attvalue for="1" value="2" />
          <attvalue for="2" value="3.0" />
          <attvalue for="3" value="39.7627415" />
          <attvalue for="4" value="0.0344827586207" />
          <attvalue for="5" value="3.370393" />
        </attvalues>
      </node>
      <node id="671" label="671">
        <attvalues>
          <attvalue for="0" value="671.0" />
          <attvalue for="1" value="1" />
          <attvalue for="2" value="3.0" />
          <attvalue for="3" value="38.9165695" />
          <attvalue for="4" value="0.0344827586207" />
          <attvalue for="5" value="1.46243175" />
        </attvalues>
      </node>
      <node id="672" label="672">
        <attvalues>
          <attvalue for="0" value="672.0" />
          <attvalue for="1" value="0" />
          <attvalue for="2" value="2.0" />
          <attvalue for="3" value="39.920064" />
          <attvalue for="4" value="0.0172413793103" />
          <attvalue for="5" value="3.07552275" />
        </attvalues>
      </node>
      <node id="673" label="673">
        <attvalues>
          <attvalue for="0" value="673.0" />
          <attvalue for="1" value="7" />
          <attvalue for="2" value="2.0" />
          <attvalue for="3" value="39.332277" />
          <attvalue for="4" value="0.0172413793103" />
          <attvalue for="5" value="3.16931033333" />
        </attvalues>
      </node>
      <node id="674" label="674">
        <attvalues>
          <attvalue for="0" value="674.0" />
          <attvalue for="1" value="0" />
          <attvalue for="2" value="3.0" />
          <attvalue for="3" value="39.7032493333" />
          <attvalue for="4" value="0.0344827586207" />
          <attvalue for="5" value="2.65209066667" />
        </attvalues>
      </node>
      <node id="675" label="675">
        <attvalues>
          <attvalue for="0" value="675.0" />
          <attvalue for="1" value="35" />
          <attvalue for="2" value="3.0" />
          <attvalue for="3" value="39.544454" />
          <attvalue for="4" value="0.0344827586207" />
          <attvalue for="5" value="2.815281" />
        </attvalues>
      </node>
      <node id="676" label="676">
        <attvalues>
          <attvalue for="0" value="676.0" />
          <attvalue for="1" value="4" />
          <attvalue for="2" value="3.0" />
          <attvalue for="3" value="39.9937746667" />
          <attvalue for="4" value="0.0344827586207" />
          <attvalue for="5" value="4.25074866667" />
        </attvalues>
      </node>
      <node id="677" label="677">
        <attvalues>
          <attvalue for="0" value="677.0" />
          <attvalue for="1" value="0" />
          <attvalue for="2" value="3.0" />
          <attvalue for="3" value="39.8453523333" />
          <attvalue for="4" value="0.0344827586207" />
          <attvalue for="5" value="2.804664" />
        </attvalues>
      </node>
      <node id="678" label="678">
        <attvalues>
          <attvalue for="0" value="678.0" />
          <attvalue for="1" value="4" />
          <attvalue for="2" value="3.0" />
          <attvalue for="3" value="39.9442253333" />
          <attvalue for="4" value="0.0344827586207" />
          <attvalue for="5" value="4.14080033333" />
        </attvalues>
      </node>
      <node id="679" label="679">
        <attvalues>
          <attvalue for="0" value="679.0" />
          <attvalue for="1" value="43" />
          <attvalue for="2" value="3.0" />
          <attvalue for="3" value="39.7894136667" />
          <attvalue for="4" value="0.0344827586207" />
          <attvalue for="5" value="2.948238" />
        </attvalues>
      </node>
      <node id="680" label="680">
        <attvalues>
          <attvalue for="0" value="680.0" />
          <attvalue for="1" value="0" />
          <attvalue for="2" value="2.0" />
          <attvalue for="3" value="39.6756386667" />
          <attvalue for="4" value="0.0172413793103" />
          <attvalue for="5" value="2.595759" />
        </attvalues>
      </node>
      <node id="681" label="681">
        <attvalues>
          <attvalue for="0" value="681.0" />
          <attvalue for="1" value="4" />
          <attvalue for="2" value="3.0" />
          <attvalue for="3" value="40.050323" />
          <attvalue for="4" value="0.0344827586207" />
          <attvalue for="5" value="3.96722666667" />
        </attvalues>
      </node>
      <node id="682" label="682">
        <attvalues>
          <attvalue for="0" value="682.0" />
          <attvalue for="1" value="0" />
          <attvalue for="2" value="8.0" />
          <attvalue for="3" value="39.7629333333" />
          <attvalue for="4" value="0.120689655172" />
          <attvalue for="5" value="2.807944" />
        </attvalues>
      </node>
      <node id="683" label="683">
        <attvalues>
          <attvalue for="0" value="683.0" />
          <attvalue for="1" value="0" />
          <attvalue for="2" value="3.0" />
          <attvalue for="3" value="39.8761443333" />
          <attvalue for="4" value="0.0344827586207" />
          <attvalue for="5" value="2.91422066667" />
        </attvalues>
      </node>
      <node id="684" label="684">
        <attvalues>
          <attvalue for="0" value="684.0" />
          <attvalue for="1" value="2" />
          <attvalue for="2" value="3.0" />
          <attvalue for="3" value="39.7476783333" />
          <attvalue for="4" value="0.0344827586207" />
          <attvalue for="5" value="3.37217133333" />
        </attvalues>
      </node>
      <node id="685" label="685">
        <attvalues>
          <attvalue for="0" value="685.0" />
          <attvalue for="1" value="1" />
          <attvalue for="2" value="3.0" />
          <attvalue for="3" value="39.025559" />
          <attvalue for="4" value="0.0344827586207" />
          <attvalue for="5" value="1.307918" />
        </attvalues>
      </node>
      <node id="686" label="686">
        <attvalues>
          <attvalue for="0" value="686.0" />
          <attvalue for="1" value="44" />
          <attvalue for="2" value="1.0" />
          <attvalue for="3" value="39.680647" />
          <attvalue for="4" value="0.0" />
          <attvalue for="5" value="2.83390833333" />
        </attvalues>
      </node>
      <node id="687" label="687">
        <attvalues>
          <attvalue for="0" value="687.0" />
          <attvalue for="1" value="9" />
          <attvalue for="2" value="2.0" />
          <attvalue for="3" value="39.3570426667" />
          <attvalue for="4" value="0.0172413793103" />
          <attvalue for="5" value="2.90586133333" />
        </attvalues>
      </node>
      <node id="688" label="688">
        <attvalues>
          <attvalue for="0" value="688.0" />
          <attvalue for="1" value="4" />
          <attvalue for="2" value="3.0" />
          <attvalue for="3" value="40.0491796667" />
          <attvalue for="4" value="0.0344827586207" />
          <attvalue for="5" value="4.02253" />
        </attvalues>
      </node>
      <node id="689" label="689">
        <attvalues>
          <attvalue for="0" value="689.0" />
          <attvalue for="1" value="1" />
          <attvalue for="2" value="3.0" />
          <attvalue for="3" value="38.929107" />
          <attvalue for="4" value="0.0344827586207" />
          <attvalue for="5" value="1.235131" />
        </attvalues>
      </node>
      <node id="690" label="690">
        <attvalues>
          <attvalue for="0" value="690.0" />
          <attvalue for="1" value="7" />
          <attvalue for="2" value="2.0" />
          <attvalue for="3" value="39.3249756667" />
          <attvalue for="4" value="0.0172413793103" />
          <attvalue for="5" value="3.13927433333" />
        </attvalues>
      </node>
      <node id="691" label="691">
        <attvalues>
          <attvalue for="0" value="691.0" />
          <attvalue for="1" value="4" />
          <attvalue for="2" value="3.0" />
          <attvalue for="3" value="39.8479243333" />
          <attvalue for="4" value="0.0344827586207" />
          <attvalue for="5" value="4.259369" />
        </attvalues>
      </node>
      <node id="692" label="692">
        <attvalues>
          <attvalue for="0" value="692.0" />
          <attvalue for="1" value="0" />
          <attvalue for="2" value="3.0" />
          <attvalue for="3" value="39.685436" />
          <attvalue for="4" value="0.0344827586207" />
          <attvalue for="5" value="2.66633266667" />
        </attvalues>
      </node>
      <node id="693" label="693">
        <attvalues>
          <attvalue for="0" value="693.0" />
          <attvalue for="1" value="2" />
          <attvalue for="2" value="3.0" />
          <attvalue for="3" value="39.70549" />
          <attvalue for="4" value="0.0344827586207" />
          <attvalue for="5" value="3.43587033333" />
        </attvalues>
      </node>
      <node id="694" label="694">
        <attvalues>
          <attvalue for="0" value="694.0" />
          <attvalue for="1" value="0" />
          <attvalue for="2" value="1.0" />
          <attvalue for="3" value="39.5760536667" />
          <attvalue for="4" value="0.0" />
          <attvalue for="5" value="2.63046666667" />
        </attvalues>
      </node>
      <node id="695" label="695">
        <attvalues>
          <attvalue for="0" value="695.0" />
          <attvalue for="1" value="6" />
          <attvalue for="2" value="3.0" />
          <attvalue for="3" value="38.7707306667" />
          <attvalue for="4" value="0.0344827586207" />
          <attvalue for="5" value="1.43333" />
        </attvalues>
      </node>
      <node id="696" label="696">
        <attvalues>
          <attvalue for="0" value="696.0" />
          <attvalue for="1" value="42" />
          <attvalue for="2" value="3.0" />
          <attvalue for="3" value="39.4294456667" />
          <attvalue for="4" value="0.0344827586207" />
          <attvalue for="5" value="3.27225366667" />
        </attvalues>
      </node>
      <node id="697" label="697">
        <attvalues>
          <attvalue for="0" value="697.0" />
          <attvalue for="1" value="5" />
          <attvalue for="2" value="3.0" />
          <attvalue for="3" value="39.0314596667" />
          <attvalue for="4" value="0.0344827586207" />
          <attvalue for="5" value="1.31597266667" />
        </attvalues>
      </node>
      <node id="698" label="698">
        <attvalues>
          <attvalue for="0" value="698.0" />
          <attvalue for="1" value="0" />
          <attvalue for="2" value="3.0" />
          <attvalue for="3" value="39.6202603333" />
          <attvalue for="4" value="0.0344827586207" />
          <attvalue for="5" value="2.540489" />
        </attvalues>
      </node>
      <node id="699" label="699">
        <attvalues>
          <attvalue for="0" value="699.0" />
          <attvalue for="1" value="15" />
          <attvalue for="2" value="1.0" />
          <attvalue for="3" value="39.0746866667" />
          <attvalue for="4" value="0.0" />
          <attvalue for="5" value="1.4022" />
        </attvalues>
      </node>
      <node id="700" label="700">
        <attvalues>
          <attvalue for="0" value="700.0" />
          <attvalue for="1" value="4" />
          <attvalue for="2" value="3.0" />
          <attvalue for="3" value="39.923138" />
          <attvalue for="4" value="0.0344827586207" />
          <attvalue for="5" value="3.8805" />
        </attvalues>
      </node>
      <node id="701" label="701">
        <attvalues>
          <attvalue for="0" value="701.0" />
          <attvalue for="1" value="0" />
          <attvalue for="2" value="3.0" />
          <attvalue for="3" value="39.7698893333" />
          <attvalue for="4" value="0.0344827586207" />
          <attvalue for="5" value="2.86225266667" />
        </attvalues>
      </node>
      <node id="702" label="702">
        <attvalues>
          <attvalue for="0" value="702.0" />
          <attvalue for="1" value="1" />
          <attvalue for="2" value="3.0" />
          <attvalue for="3" value="39.0915943333" />
          <attvalue for="4" value="0.0344827586207" />
          <attvalue for="5" value="1.488319" />
        </attvalues>
      </node>
      <node id="703" label="703">
        <attvalues>
          <attvalue for="0" value="703.0" />
          <attvalue for="1" value="0" />
          <attvalue for="2" value="2.0" />
          <attvalue for="3" value="39.488292" />
          <attvalue for="4" value="0.0172413793103" />
          <attvalue for="5" value="2.47925866667" />
        </attvalues>
      </node>
      <node id="704" label="704">
        <attvalues>
          <attvalue for="0" value="704.0" />
          <attvalue for="1" value="45" />
          <attvalue for="2" value="2.0" />
          <attvalue for="3" value="39.6826946667" />
          <attvalue for="4" value="0.0172413793103" />
          <attvalue for="5" value="3.293722" />
        </attvalues>
      </node>
      <node id="705" label="705">
        <attvalues>
          <attvalue for="0" value="705.0" />
          <attvalue for="1" value="4" />
          <attvalue for="2" value="3.0" />
          <attvalue for="3" value="40.0837546667" />
          <attvalue for="4" value="0.0344827586207" />
          <attvalue for="5" value="4.091448" />
        </attvalues>
      </node>
      <node id="706" label="706">
        <attvalues>
          <attvalue for="0" value="706.0" />
          <attvalue for="1" value="0" />
          <attvalue for="2" value="1.0" />
          <attvalue for="3" value="39.6409813333" />
          <attvalue for="4" value="0.0" />
          <attvalue for="5" value="2.508631" />
        </attvalues>
      </node>
      <node id="707" label="707">
        <attvalues>
          <attvalue for="0" value="707.0" />
          <attvalue for="1" value="0" />
          <attvalue for="2" value="2.0" />
          <attvalue for="3" value="39.6410066667" />
          <attvalue for="4" value="0.0172413793103" />
          <attvalue for="5" value="2.531302" />
        </attvalues>
      </node>
      <node id="708" label="708">
        <attvalues>
          <attvalue for="0" value="708.0" />
          <attvalue for="1" value="9" />
          <attvalue for="2" value="3.0" />
          <attvalue for="3" value="39.3656520093" />
          <attvalue for="4" value="0.0344827586207" />
          <attvalue for="5" value="2.88431966667" />
        </attvalues>
      </node>
      <node id="709" label="709">
        <attvalues>
          <attvalue for="0" value="709.0" />
          <attvalue for="1" value="16" />
          <attvalue for="2" value="2.0" />
          <attvalue for="3" value="40.0427743333" />
          <attvalue for="4" value="0.0172413793103" />
          <attvalue for="5" value="4.158848" />
        </attvalues>
      </node>
      <node id="710" label="710">
        <attvalues>
          <attvalue for="0" value="710.0" />
          <attvalue for="1" value="6" />
          <attvalue for="2" value="4.0" />
          <attvalue for="3" value="38.6718703333" />
          <attvalue for="4" value="0.051724137931" />
          <attvalue for="5" value="1.57955333333" />
        </attvalues>
      </node>
      <node id="711" label="711">
        <attvalues>
          <attvalue for="0" value="711.0" />
          <attvalue for="1" value="46" />
          <attvalue for="2" value="1.0" />
          <attvalue for="3" value="39.270143" />
          <attvalue for="4" value="0.0" />
          <attvalue for="5" value="3.04708233333" />
        </attvalues>
      </node>
      <node id="712" label="712">
        <attvalues>
          <attvalue for="0" value="712.0" />
          <attvalue for="1" value="0" />
          <attvalue for="2" value="3.0" />
          <attvalue for="3" value="39.649225" />
          <attvalue for="4" value="0.0344827586207" />
          <attvalue for="5" value="2.56572766667" />
        </attvalues>
      </node>
      <node id="713" label="713">
        <attvalues>
          <attvalue for="0" value="713.0" />
          <attvalue for="1" value="47" />
          <attvalue for="2" value="2.0" />
          <attvalue for="3" value="40.0044326667" />
          <attvalue for="4" value="0.0172413793103" />
          <attvalue for="5" value="3.853793" />
        </attvalues>
      </node>
      <node id="714" label="714">
        <attvalues>
          <attvalue for="0" value="714.0" />
          <attvalue for="1" value="0" />
          <attvalue for="2" value="1.0" />
          <attvalue for="3" value="39.4928083333" />
          <attvalue for="4" value="0.0" />
          <attvalue for="5" value="2.47787166667" />
        </attvalues>
      </node>
      <node id="715" label="715">
        <attvalues>
          <attvalue for="0" value="715.0" />
          <attvalue for="1" value="0" />
          <attvalue for="2" value="3.0" />
          <attvalue for="3" value="39.775877" />
          <attvalue for="4" value="0.0344827586207" />
          <attvalue for="5" value="2.66657733333" />
        </attvalues>
      </node>
      <node id="716" label="716">
        <attvalues>
          <attvalue for="0" value="716.0" />
          <attvalue for="1" value="6" />
          <attvalue for="2" value="2.0" />
          <attvalue for="3" value="38.7063366667" />
          <attvalue for="4" value="0.0172413793103" />
          <attvalue for="5" value="1.42868166667" />
        </attvalues>
      </node>
      <node id="717" label="717">
        <attvalues>
          <attvalue for="0" value="717.0" />
          <attvalue for="1" value="0" />
          <attvalue for="2" value="3.0" />
          <attvalue for="3" value="39.8186853333" />
          <attvalue for="4" value="0.0344827586207" />
          <attvalue for="5" value="2.92172966667" />
        </attvalues>
      </node>
      <node id="718" label="718">
        <attvalues>
          <attvalue for="0" value="718.0" />
          <attvalue for="1" value="13" />
          <attvalue for="2" value="2.0" />
          <attvalue for="3" value="39.4760713333" />
          <attvalue for="4" value="0.0172413793103" />
          <attvalue for="5" value="2.506266" />
        </attvalues>
      </node>
      <node id="719" label="719">
        <attvalues>
          <attvalue for="0" value="719.0" />
          <attvalue for="1" value="24" />
          <attvalue for="2" value="2.0" />
          <attvalue for="3" value="39.6152053333" />
          <attvalue for="4" value="0.0172413793103" />
          <attvalue for="5" value="2.93943033333" />
        </attvalues>
      </node>
      <node id="720" label="720">
        <attvalues>
          <attvalue for="0" value="720.0" />
          <attvalue for="1" value="29" />
          <attvalue for="2" value="3.0" />
          <attvalue for="3" value="40.0200936667" />
          <attvalue for="4" value="0.0344827586207" />
          <attvalue for="5" value="4.00149733333" />
        </attvalues>
      </node>
      <node id="721" label="721">
        <attvalues>
          <attvalue for="0" value="721.0" />
          <attvalue for="1" value="48" />
          <attvalue for="2" value="2.0" />
          <attvalue for="3" value="39.6061766667" />
          <attvalue for="4" value="0.0172413793103" />
          <attvalue for="5" value="2.96306466667" />
        </attvalues>
      </node>
      <node id="722" label="722">
        <attvalues>
          <attvalue for="0" value="722.0" />
          <attvalue for="1" value="0" />
          <attvalue for="2" value="2.0" />
          <attvalue for="3" value="39.8516036667" />
          <attvalue for="4" value="0.0172413793103" />
          <attvalue for="5" value="2.92715266667" />
        </attvalues>
      </node>
      <node id="723" label="723">
        <attvalues>
          <attvalue for="0" value="723.0" />
          <attvalue for="1" value="46" />
          <attvalue for="2" value="1.0" />
          <attvalue for="3" value="39.2738603333" />
          <attvalue for="4" value="0.0" />
          <attvalue for="5" value="3.044324" />
        </attvalues>
      </node>
      <node id="724" label="724">
        <attvalues>
          <attvalue for="0" value="724.0" />
          <attvalue for="1" value="4" />
          <attvalue for="2" value="3.0" />
          <attvalue for="3" value="39.8784426667" />
          <attvalue for="4" value="0.0344827586207" />
          <attvalue for="5" value="4.165179" />
        </attvalues>
      </node>
      <node id="725" label="725">
        <attvalues>
          <attvalue for="0" value="725.0" />
          <attvalue for="1" value="0" />
          <attvalue for="2" value="3.0" />
          <attvalue for="3" value="39.7583293333" />
          <attvalue for="4" value="0.0344827586207" />
          <attvalue for="5" value="2.68741266667" />
        </attvalues>
      </node>
      <node id="726" label="726">
        <attvalues>
          <attvalue for="0" value="726.0" />
          <attvalue for="1" value="31" />
          <attvalue for="2" value="3.0" />
          <attvalue for="3" value="38.92312" />
          <attvalue for="4" value="0.0344827586207" />
          <attvalue for="5" value="1.482478" />
        </attvalues>
      </node>
      <node id="727" label="727">
        <attvalues>
          <attvalue for="0" value="727.0" />
          <attvalue for="1" value="0" />
          <attvalue for="2" value="1.0" />
          <attvalue for="3" value="39.8578293333" />
          <attvalue for="4" value="0.0" />
          <attvalue for="5" value="2.954287" />
        </attvalues>
      </node>
      <node id="728" label="728">
        <attvalues>
          <attvalue for="0" value="728.0" />
          <attvalue for="1" value="2" />
          <attvalue for="2" value="5.0" />
          <attvalue for="3" value="39.502161" />
          <attvalue for="4" value="0.0689655172414" />
          <attvalue for="5" value="3.29036266667" />
        </attvalues>
      </node>
      <node id="729" label="729">
        <attvalues>
          <attvalue for="0" value="729.0" />
          <attvalue for="1" value="0" />
          <attvalue for="2" value="3.0" />
          <attvalue for="3" value="39.8067513333" />
          <attvalue for="4" value="0.0344827586207" />
          <attvalue for="5" value="2.86334233333" />
        </attvalues>
      </node>
      <node id="730" label="730">
        <attvalues>
          <attvalue for="0" value="730.0" />
          <attvalue for="1" value="0" />
          <attvalue for="2" value="3.0" />
          <attvalue for="3" value="39.8421196667" />
          <attvalue for="4" value="0.0344827586207" />
          <attvalue for="5" value="2.81402066667" />
        </attvalues>
      </node>
      <node id="731" label="731">
        <attvalues>
          <attvalue for="0" value="731.0" />
          <attvalue for="1" value="0" />
          <attvalue for="2" value="3.0" />
          <attvalue for="3" value="39.816539" />
          <attvalue for="4" value="0.0344827586207" />
          <attvalue for="5" value="2.97774466667" />
        </attvalues>
      </node>
      <node id="732" label="732">
        <attvalues>
          <attvalue for="0" value="732.0" />
          <attvalue for="1" value="13" />
          <attvalue for="2" value="2.0" />
          <attvalue for="3" value="39.463389" />
          <attvalue for="4" value="0.0172413793103" />
          <attvalue for="5" value="2.52002033333" />
        </attvalues>
      </node>
      <node id="733" label="733">
        <attvalues>
          <attvalue for="0" value="733.0" />
          <attvalue for="1" value="0" />
          <attvalue for="2" value="2.0" />
          <attvalue for="3" value="39.696512" />
          <attvalue for="4" value="0.0172413793103" />
          <attvalue for="5" value="2.60515233333" />
        </attvalues>
      </node>
      <node id="734" label="734">
        <attvalues>
          <attvalue for="0" value="734.0" />
          <attvalue for="1" value="0" />
          <attvalue for="2" value="3.0" />
          <attvalue for="3" value="39.800345" />
          <attvalue for="4" value="0.0344827586207" />
          <attvalue for="5" value="2.80081766667" />
        </attvalues>
      </node>
      <node id="735" label="735">
        <attvalues>
          <attvalue for="0" value="735.0" />
          <attvalue for="1" value="0" />
          <attvalue for="2" value="2.0" />
          <attvalue for="3" value="39.913882" />
          <attvalue for="4" value="0.0172413793103" />
          <attvalue for="5" value="3.04731033333" />
        </attvalues>
      </node>
      <node id="736" label="736">
        <attvalues>
          <attvalue for="0" value="736.0" />
          <attvalue for="1" value="0" />
          <attvalue for="2" value="2.0" />
          <attvalue for="3" value="39.798478" />
          <attvalue for="4" value="0.0172413793103" />
          <attvalue for="5" value="2.88970433333" />
        </attvalues>
      </node>
      <node id="737" label="737">
        <attvalues>
          <attvalue for="0" value="737.0" />
          <attvalue for="1" value="4" />
          <attvalue for="2" value="3.0" />
          <attvalue for="3" value="39.8231626667" />
          <attvalue for="4" value="0.0344827586207" />
          <attvalue for="5" value="4.228995" />
        </attvalues>
      </node>
      <node id="738" label="738">
        <attvalues>
          <attvalue for="0" value="738.0" />
          <attvalue for="1" value="7" />
          <attvalue for="2" value="2.0" />
          <attvalue for="3" value="39.3293533333" />
          <attvalue for="4" value="0.0172413793103" />
          <attvalue for="5" value="3.14306533333" />
        </attvalues>
      </node>
      <node id="739" label="739">
        <attvalues>
          <attvalue for="0" value="739.0" />
          <attvalue for="1" value="0" />
          <attvalue for="2" value="2.0" />
          <attvalue for="3" value="39.697385" />
          <attvalue for="4" value="0.0172413793103" />
          <attvalue for="5" value="2.525646" />
        </attvalues>
      </node>
      <node id="740" label="740">
        <attvalues>
          <attvalue for="0" value="740.0" />
          <attvalue for="1" value="49" />
          <attvalue for="2" value="2.0" />
          <attvalue for="3" value="39.6141623333" />
          <attvalue for="4" value="0.0172413793103" />
          <attvalue for="5" value="2.77403633333" />
        </attvalues>
      </node>
      <node id="741" label="741">
        <attvalues>
          <attvalue for="0" value="741.0" />
          <attvalue for="1" value="1" />
          <attvalue for="2" value="2.0" />
          <attvalue for="3" value="38.9906083333" />
          <attvalue for="4" value="0.0172413793103" />
          <attvalue for="5" value="1.54986533333" />
        </attvalues>
      </node>
      <node id="742" label="742">
        <attvalues>
          <attvalue for="0" value="742.0" />
          <attvalue for="1" value="5" />
          <attvalue for="2" value="3.0" />
          <attvalue for="3" value="39.0509153333" />
          <attvalue for="4" value="0.0344827586207" />
          <attvalue for="5" value="1.342928" />
        </attvalues>
      </node>
      <node id="743" label="743">
        <attvalues>
          <attvalue for="0" value="743.0" />
          <attvalue for="1" value="0" />
          <attvalue for="2" value="2.0" />
          <attvalue for="3" value="39.6782496667" />
          <attvalue for="4" value="0.0172413793103" />
          <attvalue for="5" value="2.58209733333" />
        </attvalues>
      </node>
      <node id="744" label="744">
        <attvalues>
          <attvalue for="0" value="744.0" />
          <attvalue for="1" value="1" />
          <attvalue for="2" value="2.0" />
          <attvalue for="3" value="38.9975996667" />
          <attvalue for="4" value="0.0172413793103" />
          <attvalue for="5" value="1.42113033333" />
        </attvalues>
      </node>
      <node id="745" label="745">
        <attvalues>
          <attvalue for="0" value="745.0" />
          <attvalue for="1" value="11" />
          <attvalue for="2" value="2.0" />
          <attvalue for="3" value="38.9683266667" />
          <attvalue for="4" value="0.0172413793103" />
          <attvalue for="5" value="1.233942" />
        </attvalues>
      </node>
      <node id="746" label="746">
        <attvalues>
          <attvalue for="0" value="746.0" />
          <attvalue for="1" value="1" />
          <attvalue for="2" value="3.0" />
          <attvalue for="3" value="38.8714346667" />
          <attvalue for="4" value="0.0344827586207" />
          <attvalue for="5" value="1.243052" />
        </attvalues>
      </node>
      <node id="747" label="747">
        <attvalues>
          <attvalue for="0" value="747.0" />
          <attvalue for="1" value="4" />
          <attvalue for="2" value="3.0" />
          <attvalue for="3" value="39.9050686667" />
          <attvalue for="4" value="0.0344827586207" />
          <attvalue for="5" value="4.07156466667" />
        </attvalues>
      </node>
      <node id="748" label="748">
        <attvalues>
          <attvalue for="0" value="748.0" />
          <attvalue for="1" value="0" />
          <attvalue for="2" value="3.0" />
          <attvalue for="3" value="39.7290536667" />
          <attvalue for="4" value="0.0344827586207" />
          <attvalue for="5" value="2.643098" />
        </attvalues>
      </node>
      <node id="749" label="749">
        <attvalues>
          <attvalue for="0" value="749.0" />
          <attvalue for="1" value="0" />
          <attvalue for="2" value="3.0" />
          <attvalue for="3" value="39.697769" />
          <attvalue for="4" value="0.0344827586207" />
          <attvalue for="5" value="2.617765" />
        </attvalues>
      </node>
      <node id="750" label="750">
        <attvalues>
          <attvalue for="0" value="750.0" />
          <attvalue for="1" value="23" />
          <attvalue for="2" value="3.0" />
          <attvalue for="3" value="39.577367" />
          <attvalue for="4" value="0.0344827586207" />
          <attvalue for="5" value="3.390644" />
        </attvalues>
      </node>
      <node id="751" label="751">
        <attvalues>
          <attvalue for="0" value="751.0" />
          <attvalue for="1" value="0" />
          <attvalue for="2" value="2.0" />
          <attvalue for="3" value="39.8971546667" />
          <attvalue for="4" value="0.0172413793103" />
          <attvalue for="5" value="2.96634666667" />
        </attvalues>
      </node>
      <node id="752" label="752">
        <attvalues>
          <attvalue for="0" value="752.0" />
          <attvalue for="1" value="0" />
          <attvalue for="2" value="3.0" />
          <attvalue for="3" value="39.714664" />
          <attvalue for="4" value="0.0344827586207" />
          <attvalue for="5" value="2.60528933333" />
        </attvalues>
      </node>
      <node id="753" label="753">
        <attvalues>
          <attvalue for="0" value="753.0" />
          <attvalue for="1" value="0" />
          <attvalue for="2" value="2.0" />
          <attvalue for="3" value="39.7229033333" />
          <attvalue for="4" value="0.0172413793103" />
          <attvalue for="5" value="2.74225066667" />
        </attvalues>
      </node>
      <node id="754" label="754">
        <attvalues>
          <attvalue for="0" value="754.0" />
          <attvalue for="1" value="0" />
          <attvalue for="2" value="2.0" />
          <attvalue for="3" value="39.5492153333" />
          <attvalue for="4" value="0.0172413793103" />
          <attvalue for="5" value="2.57777266667" />
        </attvalues>
      </node>
      <node id="755" label="755">
        <attvalues>
          <attvalue for="0" value="755.0" />
          <attvalue for="1" value="0" />
          <attvalue for="2" value="1.0" />
          <attvalue for="3" value="39.67109" />
          <attvalue for="4" value="0.0" />
          <attvalue for="5" value="2.53483333333" />
        </attvalues>
      </node>
      <node id="756" label="756">
        <attvalues>
          <attvalue for="0" value="756.0" />
          <attvalue for="1" value="4" />
          <attvalue for="2" value="2.0" />
          <attvalue for="3" value="39.9435416667" />
          <attvalue for="4" value="0.0172413793103" />
          <attvalue for="5" value="4.25055133333" />
        </attvalues>
      </node>
      <node id="757" label="757">
        <attvalues>
          <attvalue for="0" value="757.0" />
          <attvalue for="1" value="4" />
          <attvalue for="2" value="2.0" />
          <attvalue for="3" value="39.8837426667" />
          <attvalue for="4" value="0.0172413793103" />
          <attvalue for="5" value="4.23818433333" />
        </attvalues>
      </node>
      <node id="758" label="758">
        <attvalues>
          <attvalue for="0" value="758.0" />
          <attvalue for="1" value="1" />
          <attvalue for="2" value="3.0" />
          <attvalue for="3" value="39.0802296667" />
          <attvalue for="4" value="0.0344827586207" />
          <attvalue for="5" value="1.58017266667" />
        </attvalues>
      </node>
      <node id="759" label="759">
        <attvalues>
          <attvalue for="0" value="759.0" />
          <attvalue for="1" value="19" />
          <attvalue for="2" value="2.0" />
          <attvalue for="3" value="39.5325776667" />
          <attvalue for="4" value="0.0172413793103" />
          <attvalue for="5" value="3.33368566667" />
        </attvalues>
      </node>
      <node id="760" label="760">
        <attvalues>
          <attvalue for="0" value="760.0" />
          <attvalue for="1" value="7" />
          <attvalue for="2" value="1.0" />
          <attvalue for="3" value="39.3095973333" />
          <attvalue for="4" value="0.0" />
          <attvalue for="5" value="3.013498" />
        </attvalues>
      </node>
      <node id="761" label="761">
        <attvalues>
          <attvalue for="0" value="761.0" />
          <attvalue for="1" value="25" />
          <attvalue for="2" value="3.0" />
          <attvalue for="3" value="38.9253333333" />
          <attvalue for="4" value="0.0344827586207" />
          <attvalue for="5" value="1.38210766667" />
        </attvalues>
      </node>
      <node id="762" label="762">
        <attvalues>
          <attvalue for="0" value="762.0" />
          <attvalue for="1" value="2" />
          <attvalue for="2" value="3.0" />
          <attvalue for="3" value="39.7415686667" />
          <attvalue for="4" value="0.0344827586207" />
          <attvalue for="5" value="3.352627" />
        </attvalues>
      </node>
      <node id="763" label="763">
        <attvalues>
          <attvalue for="0" value="763.0" />
          <attvalue for="1" value="0" />
          <attvalue for="2" value="2.0" />
          <attvalue for="3" value="39.6530186667" />
          <attvalue for="4" value="0.0172413793103" />
          <attvalue for="5" value="2.53683166667" />
        </attvalues>
      </node>
      <node id="764" label="764">
        <attvalues>
          <attvalue for="0" value="764.0" />
          <attvalue for="1" value="0" />
          <attvalue for="2" value="3.0" />
          <attvalue for="3" value="39.74871" />
          <attvalue for="4" value="0.0344827586207" />
          <attvalue for="5" value="2.82704166667" />
        </attvalues>
      </node>
      <node id="765" label="765">
        <attvalues>
          <attvalue for="0" value="765.0" />
          <attvalue for="1" value="0" />
          <attvalue for="2" value="3.0" />
          <attvalue for="3" value="39.7254083333" />
          <attvalue for="4" value="0.0344827586207" />
          <attvalue for="5" value="2.920627" />
        </attvalues>
      </node>
      <node id="766" label="766">
        <attvalues>
          <attvalue for="0" value="766.0" />
          <attvalue for="1" value="9" />
          <attvalue for="2" value="3.0" />
          <attvalue for="3" value="39.446975" />
          <attvalue for="4" value="0.0344827586207" />
          <attvalue for="5" value="2.75226466667" />
        </attvalues>
      </node>
      <node id="767" label="767">
        <attvalues>
          <attvalue for="0" value="767.0" />
          <attvalue for="1" value="0" />
          <attvalue for="2" value="2.0" />
          <attvalue for="3" value="39.9250033333" />
          <attvalue for="4" value="0.0172413793103" />
          <attvalue for="5" value="3.151551" />
        </attvalues>
      </node>
      <node id="768" label="768">
        <attvalues>
          <attvalue for="0" value="768.0" />
          <attvalue for="1" value="6" />
          <attvalue for="2" value="2.0" />
          <attvalue for="3" value="38.6688126667" />
          <attvalue for="4" value="0.0172413793103" />
          <attvalue for="5" value="1.55660533333" />
        </attvalues>
      </node>
      <node id="769" label="769">
        <attvalues>
          <attvalue for="0" value="769.0" />
          <attvalue for="1" value="0" />
          <attvalue for="2" value="2.0" />
          <attvalue for="3" value="39.6242096667" />
          <attvalue for="4" value="0.0172413793103" />
          <attvalue for="5" value="2.71177366667" />
        </attvalues>
      </node>
      <node id="770" label="770">
        <attvalues>
          <attvalue for="0" value="770.0" />
          <attvalue for="1" value="0" />
          <attvalue for="2" value="3.0" />
          <attvalue for="3" value="39.9115063333" />
          <attvalue for="4" value="0.0344827586207" />
          <attvalue for="5" value="3.098887" />
        </attvalues>
      </node>
      <node id="771" label="771">
        <attvalues>
          <attvalue for="0" value="771.0" />
          <attvalue for="1" value="5" />
          <attvalue for="2" value="3.0" />
          <attvalue for="3" value="39.0179396667" />
          <attvalue for="4" value="0.0344827586207" />
          <attvalue for="5" value="1.359924" />
        </attvalues>
      </node>
      <node id="772" label="772">
        <attvalues>
          <attvalue for="0" value="772.0" />
          <attvalue for="1" value="4" />
          <attvalue for="2" value="2.0" />
          <attvalue for="3" value="39.8122243333" />
          <attvalue for="4" value="0.0172413793103" />
          <attvalue for="5" value="4.272138" />
        </attvalues>
      </node>
      <node id="773" label="773">
        <attvalues>
          <attvalue for="0" value="773.0" />
          <attvalue for="1" value="2" />
          <attvalue for="2" value="3.0" />
          <attvalue for="3" value="39.7176566667" />
          <attvalue for="4" value="0.0344827586207" />
          <attvalue for="5" value="3.29366" />
        </attvalues>
      </node>
      <node id="774" label="774">
        <attvalues>
          <attvalue for="0" value="774.0" />
          <attvalue for="1" value="0" />
          <attvalue for="2" value="3.0" />
          <attvalue for="3" value="39.805691" />
          <attvalue for="4" value="0.0344827586207" />
          <attvalue for="5" value="2.77733566667" />
        </attvalues>
      </node>
      <node id="775" label="775">
        <attvalues>
          <attvalue for="0" value="775.0" />
          <attvalue for="1" value="0" />
          <attvalue for="2" value="3.0" />
          <attvalue for="3" value="39.815094" />
          <attvalue for="4" value="0.0344827586207" />
          <attvalue for="5" value="2.933207" />
        </attvalues>
      </node>
      <node id="776" label="776">
        <attvalues>
          <attvalue for="0" value="776.0" />
          <attvalue for="1" value="50" />
          <attvalue for="2" value="2.0" />
          <attvalue for="3" value="39.1494183333" />
          <attvalue for="4" value="0.0172413793103" />
          <attvalue for="5" value="2.93533666667" />
        </attvalues>
      </node>
      <node id="777" label="777">
        <attvalues>
          <attvalue for="0" value="777.0" />
          <attvalue for="1" value="1" />
          <attvalue for="2" value="3.0" />
          <attvalue for="3" value="39.0016926667" />
          <attvalue for="4" value="0.0344827586207" />
          <attvalue for="5" value="1.445389" />
        </attvalues>
      </node>
      <node id="778" label="778">
        <attvalues>
          <attvalue for="0" value="778.0" />
          <attvalue for="1" value="0" />
          <attvalue for="2" value="4.0" />
          <attvalue for="3" value="39.9197153333" />
          <attvalue for="4" value="0.051724137931" />
          <attvalue for="5" value="3.014183" />
        </attvalues>
      </node>
      <node id="779" label="779">
        <attvalues>
          <attvalue for="0" value="779.0" />
          <attvalue for="1" value="51" />
          <attvalue for="2" value="1.0" />
          <attvalue for="3" value="39.877937" />
          <attvalue for="4" value="0.0" />
          <attvalue for="5" value="4.29298466667" />
        </attvalues>
      </node>
      <node id="780" label="780">
        <attvalues>
          <attvalue for="0" value="780.0" />
          <attvalue for="1" value="2" />
          <attvalue for="2" value="3.0" />
          <attvalue for="3" value="39.7399836667" />
          <attvalue for="4" value="0.0344827586207" />
          <attvalue for="5" value="3.31923866667" />
        </attvalues>
      </node>
      <node id="781" label="781">
        <attvalues>
          <attvalue for="0" value="781.0" />
          <attvalue for="1" value="0" />
          <attvalue for="2" value="2.0" />
          <attvalue for="3" value="39.7164366667" />
          <attvalue for="4" value="0.0172413793103" />
          <attvalue for="5" value="2.74035533333" />
        </attvalues>
      </node>
      <node id="782" label="782">
        <attvalues>
          <attvalue for="0" value="782.0" />
          <attvalue for="1" value="0" />
          <attvalue for="2" value="3.0" />
          <attvalue for="3" value="39.7584983333" />
          <attvalue for="4" value="0.0344827586207" />
          <attvalue for="5" value="2.98301166667" />
        </attvalues>
      </node>
      <node id="783" label="783">
        <attvalues>
          <attvalue for="0" value="783.0" />
          <attvalue for="1" value="0" />
          <attvalue for="2" value="2.0" />
          <attvalue for="3" value="39.8856966667" />
          <attvalue for="4" value="0.0172413793103" />
          <attvalue for="5" value="2.968226" />
        </attvalues>
      </node>
      <node id="784" label="784">
        <attvalues>
          <attvalue for="0" value="784.0" />
          <attvalue for="1" value="0" />
          <attvalue for="2" value="3.0" />
          <attvalue for="3" value="39.640453" />
          <attvalue for="4" value="0.0344827586207" />
          <attvalue for="5" value="2.751321" />
        </attvalues>
      </node>
      <node id="785" label="785">
        <attvalues>
          <attvalue for="0" value="785.0" />
          <attvalue for="1" value="1" />
          <attvalue for="2" value="2.0" />
          <attvalue for="3" value="38.8956459172" />
          <attvalue for="4" value="0.0172413793103" />
          <attvalue for="5" value="1.41191133333" />
        </attvalues>
      </node>
      <node id="786" label="786">
        <attvalues>
          <attvalue for="0" value="786.0" />
          <attvalue for="1" value="0" />
          <attvalue for="2" value="3.0" />
          <attvalue for="3" value="39.565372" />
          <attvalue for="4" value="0.0344827586207" />
          <attvalue for="5" value="2.60182966667" />
        </attvalues>
      </node>
      <node id="787" label="787">
        <attvalues>
          <attvalue for="0" value="787.0" />
          <attvalue for="1" value="0" />
          <attvalue for="2" value="2.0" />
          <attvalue for="3" value="39.741782" />
          <attvalue for="4" value="0.0172413793103" />
          <attvalue for="5" value="2.72957366667" />
        </attvalues>
      </node>
      <node id="788" label="788">
        <attvalues>
          <attvalue for="0" value="788.0" />
          <attvalue for="1" value="0" />
          <attvalue for="2" value="2.0" />
          <attvalue for="3" value="39.8115466667" />
          <attvalue for="4" value="0.0172413793103" />
          <attvalue for="5" value="2.82797733333" />
        </attvalues>
      </node>
      <node id="789" label="789">
        <attvalues>
          <attvalue for="0" value="789.0" />
          <attvalue for="1" value="28" />
          <attvalue for="2" value="2.0" />
          <attvalue for="3" value="39.8065756667" />
          <attvalue for="4" value="0.0172413793103" />
          <attvalue for="5" value="3.10143266667" />
        </attvalues>
      </node>
      <node id="790" label="790">
        <attvalues>
          <attvalue for="0" value="790.0" />
          <attvalue for="1" value="1" />
          <attvalue for="2" value="3.0" />
          <attvalue for="3" value="38.9361416667" />
          <attvalue for="4" value="0.0344827586207" />
          <attvalue for="5" value="1.40917" />
        </attvalues>
      </node>
      <node id="791" label="791">
        <attvalues>
          <attvalue for="0" value="791.0" />
          <attvalue for="1" value="0" />
          <attvalue for="2" value="3.0" />
          <attvalue for="3" value="39.579832" />
          <attvalue for="4" value="0.0344827586207" />
          <attvalue for="5" value="2.430294" />
        </attvalues>
      </node>
      <node id="792" label="792">
        <attvalues>
          <attvalue for="0" value="792.0" />
          <attvalue for="1" value="1" />
          <attvalue for="2" value="3.0" />
          <attvalue for="3" value="39.008725" />
          <attvalue for="4" value="0.0344827586207" />
          <attvalue for="5" value="1.41021433333" />
        </attvalues>
      </node>
      <node id="793" label="793">
        <attvalues>
          <attvalue for="0" value="793.0" />
          <attvalue for="1" value="0" />
          <attvalue for="2" value="14.0" />
          <attvalue for="3" value="39.7748216667" />
          <attvalue for="4" value="0.224137931034" />
          <attvalue for="5" value="2.73016033333" />
        </attvalues>
      </node>
      <node id="794" label="794">
        <attvalues>
          <attvalue for="0" value="794.0" />
          <attvalue for="1" value="4" />
          <attvalue for="2" value="3.0" />
          <attvalue for="3" value="39.9869203333" />
          <attvalue for="4" value="0.0344827586207" />
          <attvalue for="5" value="4.09526166667" />
        </attvalues>
      </node>
      <node id="795" label="795">
        <attvalues>
          <attvalue for="0" value="795.0" />
          <attvalue for="1" value="2" />
          <attvalue for="2" value="3.0" />
          <attvalue for="3" value="39.7688353333" />
          <attvalue for="4" value="0.0344827586207" />
          <attvalue for="5" value="3.149101" />
        </attvalues>
      </node>
      <node id="796" label="796">
        <attvalues>
          <attvalue for="0" value="796.0" />
          <attvalue for="1" value="0" />
          <attvalue for="2" value="3.0" />
          <attvalue for="3" value="39.856708" />
          <attvalue for="4" value="0.0344827586207" />
          <attvalue for="5" value="2.94432733333" />
        </attvalues>
      </node>
      <node id="797" label="797">
        <attvalues>
          <attvalue for="0" value="797.0" />
          <attvalue for="1" value="0" />
          <attvalue for="2" value="3.0" />
          <attvalue for="3" value="39.6948226667" />
          <attvalue for="4" value="0.0344827586207" />
          <attvalue for="5" value="2.73310333333" />
        </attvalues>
      </node>
      <node id="798" label="798">
        <attvalues>
          <attvalue for="0" value="798.0" />
          <attvalue for="1" value="0" />
          <attvalue for="2" value="7.0" />
          <attvalue for="3" value="39.5814993333" />
          <attvalue for="4" value="0.103448275862" />
          <attvalue for="5" value="2.36696666667" />
        </attvalues>
      </node>
      <node id="799" label="799">
        <attvalues>
          <attvalue for="0" value="799.0" />
          <attvalue for="1" value="1" />
          <attvalue for="2" value="2.0" />
          <attvalue for="3" value="39.041516" />
          <attvalue for="4" value="0.0172413793103" />
          <attvalue for="5" value="1.59765333333" />
        </attvalues>
      </node>
      <node id="800" label="800">
        <attvalues>
          <attvalue for="0" value="800.0" />
          <attvalue for="1" value="0" />
          <attvalue for="2" value="2.0" />
          <attvalue for="3" value="39.675267" />
          <attvalue for="4" value="0.0172413793103" />
          <attvalue for="5" value="2.540551" />
        </attvalues>
      </node>
      <node id="801" label="801">
        <attvalues>
          <attvalue for="0" value="801.0" />
          <attvalue for="1" value="1" />
          <attvalue for="2" value="2.0" />
          <attvalue for="3" value="39.0808883333" />
          <attvalue for="4" value="0.0172413793103" />
          <attvalue for="5" value="1.59684666667" />
        </attvalues>
      </node>
      <node id="802" label="802">
        <attvalues>
          <attvalue for="0" value="802.0" />
          <attvalue for="1" value="0" />
          <attvalue for="2" value="2.0" />
          <attvalue for="3" value="39.8541053333" />
          <attvalue for="4" value="0.0172413793103" />
          <attvalue for="5" value="2.96251333333" />
        </attvalues>
      </node>
      <node id="803" label="803">
        <attvalues>
          <attvalue for="0" value="803.0" />
          <attvalue for="1" value="48" />
          <attvalue for="2" value="2.0" />
          <attvalue for="3" value="39.601777" />
          <attvalue for="4" value="0.0172413793103" />
          <attvalue for="5" value="2.94821766667" />
        </attvalues>
      </node>
      <node id="804" label="804">
        <attvalues>
          <attvalue for="0" value="804.0" />
          <attvalue for="1" value="52" />
          <attvalue for="2" value="3.0" />
          <attvalue for="3" value="38.997311" />
          <attvalue for="4" value="0.0344827586207" />
          <attvalue for="5" value="1.505356" />
        </attvalues>
      </node>
      <node id="805" label="805">
        <attvalues>
          <attvalue for="0" value="805.0" />
          <attvalue for="1" value="0" />
          <attvalue for="2" value="2.0" />
          <attvalue for="3" value="39.6723076667" />
          <attvalue for="4" value="0.0172413793103" />
          <attvalue for="5" value="2.50491566667" />
        </attvalues>
      </node>
      <node id="806" label="806">
        <attvalues>
          <attvalue for="0" value="806.0" />
          <attvalue for="1" value="2" />
          <attvalue for="2" value="3.0" />
          <attvalue for="3" value="39.7328323333" />
          <attvalue for="4" value="0.0344827586207" />
          <attvalue for="5" value="3.44114966667" />
        </attvalues>
      </node>
      <node id="807" label="807">
        <attvalues>
          <attvalue for="0" value="807.0" />
          <attvalue for="1" value="0" />
          <attvalue for="2" value="2.0" />
          <attvalue for="3" value="39.9276146667" />
          <attvalue for="4" value="0.0172413793103" />
          <attvalue for="5" value="3.11085366667" />
        </attvalues>
      </node>
      <node id="808" label="808">
        <attvalues>
          <attvalue for="0" value="808.0" />
          <attvalue for="1" value="4" />
          <attvalue for="2" value="3.0" />
          <attvalue for="3" value="40.055668" />
          <attvalue for="4" value="0.0344827586207" />
          <attvalue for="5" value="4.04098833333" />
        </attvalues>
      </node>
      <node id="809" label="809">
        <attvalues>
          <attvalue for="0" value="809.0" />
          <attvalue for="1" value="1" />
          <attvalue for="2" value="3.0" />
          <attvalue for="3" value="39.024631" />
          <attvalue for="4" value="0.0344827586207" />
          <attvalue for="5" value="1.59555633333" />
        </attvalues>
      </node>
      <node id="810" label="810">
        <attvalues>
          <attvalue for="0" value="810.0" />
          <attvalue for="1" value="1" />
          <attvalue for="2" value="2.0" />
          <attvalue for="3" value="38.993865" />
          <attvalue for="4" value="0.0172413793103" />
          <attvalue for="5" value="1.287874" />
        </attvalues>
      </node>
      <node id="811" label="811">
        <attvalues>
          <attvalue for="0" value="811.0" />
          <attvalue for="1" value="0" />
          <attvalue for="2" value="2.0" />
          <attvalue for="3" value="39.7337763333" />
          <attvalue for="4" value="0.0172413793103" />
          <attvalue for="5" value="2.87140766667" />
        </attvalues>
      </node>
      <node id="812" label="812">
        <attvalues>
          <attvalue for="0" value="812.0" />
          <attvalue for="1" value="1" />
          <attvalue for="2" value="3.0" />
          <attvalue for="3" value="38.9075426667" />
          <attvalue for="4" value="0.0344827586207" />
          <attvalue for="5" value="1.26591066667" />
        </attvalues>
      </node>
      <node id="813" label="813">
        <attvalues>
          <attvalue for="0" value="813.0" />
          <attvalue for="1" value="6" />
          <attvalue for="2" value="3.0" />
          <attvalue for="3" value="38.693603" />
          <attvalue for="4" value="0.0344827586207" />
          <attvalue for="5" value="1.39030266667" />
        </attvalues>
      </node>
      <node id="814" label="814">
        <attvalues>
          <attvalue for="0" value="814.0" />
          <attvalue for="1" value="52" />
          <attvalue for="2" value="3.0" />
          <attvalue for="3" value="38.9911063333" />
          <attvalue for="4" value="0.0344827586207" />
          <attvalue for="5" value="1.485132" />
        </attvalues>
      </node>
      <node id="815" label="815">
        <attvalues>
          <attvalue for="0" value="815.0" />
          <attvalue for="1" value="4" />
          <attvalue for="2" value="3.0" />
          <attvalue for="3" value="40.048801" />
          <attvalue for="4" value="0.0344827586207" />
          <attvalue for="5" value="3.90830233333" />
        </attvalues>
      </node>
      <node id="816" label="816">
        <attvalues>
          <attvalue for="0" value="816.0" />
          <attvalue for="1" value="30" />
          <attvalue for="2" value="2.0" />
          <attvalue for="3" value="39.6624143333" />
          <attvalue for="4" value="0.0172413793103" />
          <attvalue for="5" value="3.44951933333" />
        </attvalues>
      </node>
      <node id="817" label="817">
        <attvalues>
          <attvalue for="0" value="817.0" />
          <attvalue for="1" value="0" />
          <attvalue for="2" value="4.0" />
          <attvalue for="3" value="39.7024996667" />
          <attvalue for="4" value="0.051724137931" />
          <attvalue for="5" value="2.663086" />
        </attvalues>
      </node>
      <node id="818" label="818">
        <attvalues>
          <attvalue for="0" value="818.0" />
          <attvalue for="1" value="4" />
          <attvalue for="2" value="3.0" />
          <attvalue for="3" value="39.8915576667" />
          <attvalue for="4" value="0.0344827586207" />
          <attvalue for="5" value="4.082486" />
        </attvalues>
      </node>
      <node id="819" label="819">
        <attvalues>
          <attvalue for="0" value="819.0" />
          <attvalue for="1" value="53" />
          <attvalue for="2" value="1.0" />
          <attvalue for="3" value="39.952856" />
          <attvalue for="4" value="0.0" />
          <attvalue for="5" value="3.875022" />
        </attvalues>
      </node>
      <node id="820" label="820">
        <attvalues>
          <attvalue for="0" value="820.0" />
          <attvalue for="1" value="1" />
          <attvalue for="2" value="2.0" />
          <attvalue for="3" value="38.889509" />
          <attvalue for="4" value="0.0172413793103" />
          <attvalue for="5" value="1.28006133333" />
        </attvalues>
      </node>
      <node id="821" label="821">
        <attvalues>
          <attvalue for="0" value="821.0" />
          <attvalue for="1" value="1" />
          <attvalue for="2" value="3.0" />
          <attvalue for="3" value="39.0358893333" />
          <attvalue for="4" value="0.0344827586207" />
          <attvalue for="5" value="1.57645133333" />
        </attvalues>
      </node>
      <node id="822" label="822">
        <attvalues>
          <attvalue for="0" value="822.0" />
          <attvalue for="1" value="0" />
          <attvalue for="2" value="3.0" />
          <attvalue for="3" value="39.7968253333" />
          <attvalue for="4" value="0.0344827586207" />
          <attvalue for="5" value="2.75896466667" />
        </attvalues>
      </node>
      <node id="823" label="823">
        <attvalues>
          <attvalue for="0" value="823.0" />
          <attvalue for="1" value="40" />
          <attvalue for="2" value="2.0" />
          <attvalue for="3" value="39.6085015" />
          <attvalue for="4" value="0.0172413793103" />
          <attvalue for="5" value="3.11132" />
        </attvalues>
      </node>
      <node id="824" label="824">
        <attvalues>
          <attvalue for="0" value="824.0" />
          <attvalue for="1" value="54" />
          <attvalue for="2" value="2.0" />
          <attvalue for="3" value="39.475019" />
          <attvalue for="4" value="0.0172413793103" />
          <attvalue for="5" value="3.216645" />
        </attvalues>
      </node>
      <node id="825" label="825">
        <attvalues>
          <attvalue for="0" value="825.0" />
          <attvalue for="1" value="1" />
          <attvalue for="2" value="2.0" />
          <attvalue for="3" value="38.869465" />
          <attvalue for="4" value="0.0172413793103" />
          <attvalue for="5" value="1.4047725" />
        </attvalues>
      </node>
      <node id="826" label="826">
        <attvalues>
          <attvalue for="0" value="826.0" />
          <attvalue for="1" value="1" />
          <attvalue for="2" value="2.0" />
          <attvalue for="3" value="39.077086" />
          <attvalue for="4" value="0.0172413793103" />
          <attvalue for="5" value="1.5844225" />
        </attvalues>
      </node>
      <node id="827" label="827">
        <attvalues>
          <attvalue for="0" value="827.0" />
          <attvalue for="1" value="55" />
          <attvalue for="2" value="2.0" />
          <attvalue for="3" value="39.732447" />
          <attvalue for="4" value="0.0172413793103" />
          <attvalue for="5" value="3.3612195" />
        </attvalues>
      </node>
      <node id="828" label="828">
        <attvalues>
          <attvalue for="0" value="828.0" />
          <attvalue for="1" value="1" />
          <attvalue for="2" value="2.0" />
          <attvalue for="3" value="38.9364045" />
          <attvalue for="4" value="0.0172413793103" />
          <attvalue for="5" value="1.503149" />
        </attvalues>
      </node>
      <node id="829" label="829">
        <attvalues>
          <attvalue for="0" value="829.0" />
          <attvalue for="1" value="56" />
          <attvalue for="2" value="2.0" />
          <attvalue for="3" value="39.9280785" />
          <attvalue for="4" value="0.0172413793103" />
          <attvalue for="5" value="4.1395395" />
        </attvalues>
      </node>
      <node id="830" label="830">
        <attvalues>
          <attvalue for="0" value="830.0" />
          <attvalue for="1" value="0" />
          <attvalue for="2" value="2.0" />
          <attvalue for="3" value="39.5918285" />
          <attvalue for="4" value="0.0172413793103" />
          <attvalue for="5" value="2.4447035" />
        </attvalues>
      </node>
      <node id="831" label="831">
        <attvalues>
          <attvalue for="0" value="831.0" />
          <attvalue for="1" value="0" />
          <attvalue for="2" value="4.0" />
          <attvalue for="3" value="39.6222465" />
          <attvalue for="4" value="0.051724137931" />
          <attvalue for="5" value="2.5048005" />
        </attvalues>
      </node>
      <node id="832" label="832">
        <attvalues>
          <attvalue for="0" value="832.0" />
          <attvalue for="1" value="15" />
          <attvalue for="2" value="1.0" />
          <attvalue for="3" value="39.0618675" />
          <attvalue for="4" value="0.0" />
          <attvalue for="5" value="1.4086645" />
        </attvalues>
      </node>
      <node id="833" label="833">
        <attvalues>
          <attvalue for="0" value="833.0" />
          <attvalue for="1" value="6" />
          <attvalue for="2" value="2.0" />
          <attvalue for="3" value="38.641626" />
          <attvalue for="4" value="0.0172413793103" />
          <attvalue for="5" value="1.3896465" />
        </attvalues>
      </node>
      <node id="834" label="834">
        <attvalues>
          <attvalue for="0" value="834.0" />
          <attvalue for="1" value="6" />
          <attvalue for="2" value="2.0" />
          <attvalue for="3" value="38.6852635" />
          <attvalue for="4" value="0.0172413793103" />
          <attvalue for="5" value="1.44785" />
        </attvalues>
      </node>
      <node id="835" label="835">
        <attvalues>
          <attvalue for="0" value="835.0" />
          <attvalue for="1" value="0" />
          <attvalue for="2" value="1.0" />
          <attvalue for="3" value="39.8584095" />
          <attvalue for="4" value="0.0" />
          <attvalue for="5" value="2.8620615" />
        </attvalues>
      </node>
      <node id="836" label="836">
        <attvalues>
          <attvalue for="0" value="836.0" />
          <attvalue for="1" value="0" />
          <attvalue for="2" value="2.0" />
          <attvalue for="3" value="39.60158" />
          <attvalue for="4" value="0.0172413793103" />
          <attvalue for="5" value="2.582331" />
        </attvalues>
      </node>
      <node id="837" label="837">
        <attvalues>
          <attvalue for="0" value="837.0" />
          <attvalue for="1" value="13" />
          <attvalue for="2" value="2.0" />
          <attvalue for="3" value="39.47477" />
          <attvalue for="4" value="0.0172413793103" />
          <attvalue for="5" value="2.491822" />
        </attvalues>
      </node>
      <node id="838" label="838">
        <attvalues>
          <attvalue for="0" value="838.0" />
          <attvalue for="1" value="0" />
          <attvalue for="2" value="2.0" />
          <attvalue for="3" value="39.7647225" />
          <attvalue for="4" value="0.0172413793103" />
          <attvalue for="5" value="2.8482435" />
        </attvalues>
      </node>
      <node id="839" label="839">
        <attvalues>
          <attvalue for="0" value="839.0" />
          <attvalue for="1" value="0" />
          <attvalue for="2" value="2.0" />
          <attvalue for="3" value="39.7391685" />
          <attvalue for="4" value="0.0172413793103" />
          <attvalue for="5" value="2.6518645" />
        </attvalues>
      </node>
      <node id="840" label="840">
        <attvalues>
          <attvalue for="0" value="840.0" />
          <attvalue for="1" value="0" />
          <attvalue for="2" value="1.0" />
          <attvalue for="3" value="39.905598" />
          <attvalue for="4" value="0.0" />
          <attvalue for="5" value="3.016177" />
        </attvalues>
      </node>
      <node id="841" label="841">
        <attvalues>
          <attvalue for="0" value="841.0" />
          <attvalue for="1" value="57" />
          <attvalue for="2" value="1.0" />
          <attvalue for="3" value="39.0309465" />
          <attvalue for="4" value="0.0" />
          <attvalue for="5" value="1.5619875" />
        </attvalues>
      </node>
      <node id="842" label="842">
        <attvalues>
          <attvalue for="0" value="842.0" />
          <attvalue for="1" value="9" />
          <attvalue for="2" value="2.0" />
          <attvalue for="3" value="39.4186475" />
          <attvalue for="4" value="0.0172413793103" />
          <attvalue for="5" value="2.750301" />
        </attvalues>
      </node>
      <node id="843" label="843">
        <attvalues>
          <attvalue for="0" value="843.0" />
          <attvalue for="1" value="1" />
          <attvalue for="2" value="2.0" />
          <attvalue for="3" value="39.0880975" />
          <attvalue for="4" value="0.0172413793103" />
          <attvalue for="5" value="1.51306" />
        </attvalues>
      </node>
      <node id="844" label="844">
        <attvalues>
          <attvalue for="0" value="844.0" />
          <attvalue for="1" value="0" />
          <attvalue for="2" value="2.0" />
          <attvalue for="3" value="39.8572955" />
          <attvalue for="4" value="0.0172413793103" />
          <attvalue for="5" value="3.169126" />
        </attvalues>
      </node>
      <node id="845" label="845">
        <attvalues>
          <attvalue for="0" value="845.0" />
          <attvalue for="1" value="49" />
          <attvalue for="2" value="1.0" />
          <attvalue for="3" value="39.596755" />
          <attvalue for="4" value="0.0" />
          <attvalue for="5" value="2.769455" />
        </attvalues>
      </node>
      <node id="846" label="846">
        <attvalues>
          <attvalue for="0" value="846.0" />
          <attvalue for="1" value="7" />
          <attvalue for="2" value="2.0" />
          <attvalue for="3" value="39.305996" />
          <attvalue for="4" value="0.0172413793103" />
          <attvalue for="5" value="3.01787" />
        </attvalues>
      </node>
      <node id="847" label="847">
        <attvalues>
          <attvalue for="0" value="847.0" />
          <attvalue for="1" value="2" />
          <attvalue for="2" value="2.0" />
          <attvalue for="3" value="39.73649" />
          <attvalue for="4" value="0.0172413793103" />
          <attvalue for="5" value="3.280576" />
        </attvalues>
      </node>
      <node id="848" label="848">
        <attvalues>
          <attvalue for="0" value="848.0" />
          <attvalue for="1" value="58" />
          <attvalue for="2" value="1.0" />
          <attvalue for="3" value="39.058405" />
          <attvalue for="4" value="0.0" />
          <attvalue for="5" value="1.417201" />
        </attvalues>
      </node>
      <node id="849" label="849">
        <attvalues>
          <attvalue for="0" value="849.0" />
          <attvalue for="1" value="0" />
          <attvalue for="2" value="2.0" />
          <attvalue for="3" value="39.564571" />
          <attvalue for="4" value="0.0172413793103" />
          <attvalue for="5" value="2.660799" />
        </attvalues>
      </node>
      <node id="850" label="850">
        <attvalues>
          <attvalue for="0" value="850.0" />
          <attvalue for="1" value="25" />
          <attvalue for="2" value="1.0" />
          <attvalue for="3" value="38.9334935" />
          <attvalue for="4" value="0.0" />
          <attvalue for="5" value="1.375634" />
        </attvalues>
      </node>
      <node id="851" label="851">
        <attvalues>
          <attvalue for="0" value="851.0" />
          <attvalue for="1" value="7" />
          <attvalue for="2" value="1.0" />
          <attvalue for="3" value="39.277582" />
          <attvalue for="4" value="0.0" />
          <attvalue for="5" value="3.080779" />
        </attvalues>
      </node>
      <node id="852" label="852">
        <attvalues>
          <attvalue for="0" value="852.0" />
          <attvalue for="1" value="25" />
          <attvalue for="2" value="2.0" />
          <attvalue for="3" value="38.9182805" />
          <attvalue for="4" value="0.0172413793103" />
          <attvalue for="5" value="1.383636" />
        </attvalues>
      </node>
      <node id="853" label="853">
        <attvalues>
          <attvalue for="0" value="853.0" />
          <attvalue for="1" value="4" />
          <attvalue for="2" value="2.0" />
          <attvalue for="3" value="39.8133295" />
          <attvalue for="4" value="0.0172413793103" />
          <attvalue for="5" value="4.281242" />
        </attvalues>
      </node>
      <node id="854" label="854">
        <attvalues>
          <attvalue for="0" value="854.0" />
          <attvalue for="1" value="1" />
          <attvalue for="2" value="2.0" />
          <attvalue for="3" value="38.939345" />
          <attvalue for="4" value="0.0172413793103" />
          <attvalue for="5" value="1.261603" />
        </attvalues>
      </node>
      <node id="855" label="855">
        <attvalues>
          <attvalue for="0" value="855.0" />
          <attvalue for="1" value="0" />
          <attvalue for="2" value="2.0" />
          <attvalue for="3" value="39.604689" />
          <attvalue for="4" value="0.0172413793103" />
          <attvalue for="5" value="2.394377" />
        </attvalues>
      </node>
      <node id="856" label="856">
        <attvalues>
          <attvalue for="0" value="856.0" />
          <attvalue for="1" value="0" />
          <attvalue for="2" value="2.0" />
          <attvalue for="3" value="39.8966955" />
          <attvalue for="4" value="0.0172413793103" />
          <attvalue for="5" value="3.0336565" />
        </attvalues>
      </node>
      <node id="857" label="857">
        <attvalues>
          <attvalue for="0" value="857.0" />
          <attvalue for="1" value="6" />
          <attvalue for="2" value="2.0" />
          <attvalue for="3" value="38.664708" />
          <attvalue for="4" value="0.0172413793103" />
          <attvalue for="5" value="1.51306" />
        </attvalues>
      </node>
      <node id="858" label="858">
        <attvalues>
          <attvalue for="0" value="858.0" />
          <attvalue for="1" value="59" />
          <attvalue for="2" value="2.0" />
          <attvalue for="3" value="39.627636" />
          <attvalue for="4" value="0.0172413793103" />
          <attvalue for="5" value="3.0128965" />
        </attvalues>
      </node>
      <node id="859" label="859">
        <attvalues>
          <attvalue for="0" value="859.0" />
          <attvalue for="1" value="4" />
          <attvalue for="2" value="1.0" />
          <attvalue for="3" value="39.8953027083" />
          <attvalue for="4" value="0.0" />
          <attvalue for="5" value="4.1028385" />
        </attvalues>
      </node>
      <node id="860" label="860">
        <attvalues>
          <attvalue for="0" value="860.0" />
          <attvalue for="1" value="1" />
          <attvalue for="2" value="2.0" />
          <attvalue for="3" value="38.924805" />
          <attvalue for="4" value="0.0172413793103" />
          <attvalue for="5" value="1.4403425" />
        </attvalues>
      </node>
      <node id="861" label="861">
        <attvalues>
          <attvalue for="0" value="861.0" />
          <attvalue for="1" value="2" />
          <attvalue for="2" value="3.0" />
          <attvalue for="3" value="39.7753235" />
          <attvalue for="4" value="0.0344827586207" />
          <attvalue for="5" value="3.3345985" />
        </attvalues>
      </node>
      <node id="862" label="862">
        <attvalues>
          <attvalue for="0" value="862.0" />
          <attvalue for="1" value="32" />
          <attvalue for="2" value="1.0" />
          <attvalue for="3" value="39.599735" />
          <attvalue for="4" value="0.0" />
          <attvalue for="5" value="3.21763" />
        </attvalues>
      </node>
      <node id="863" label="863">
        <attvalues>
          <attvalue for="0" value="863.0" />
          <attvalue for="1" value="60" />
          <attvalue for="2" value="1.0" />
          <attvalue for="3" value="39.715696" />
          <attvalue for="4" value="0.0" />
          <attvalue for="5" value="3.3259625" />
        </attvalues>
      </node>
      <node id="864" label="864">
        <attvalues>
          <attvalue for="0" value="864.0" />
          <attvalue for="1" value="1" />
          <attvalue for="2" value="2.0" />
          <attvalue for="3" value="38.9859055" />
          <attvalue for="4" value="0.0172413793103" />
          <attvalue for="5" value="1.4379955" />
        </attvalues>
      </node>
      <node id="865" label="865">
        <attvalues>
          <attvalue for="0" value="865.0" />
          <attvalue for="1" value="61" />
          <attvalue for="2" value="2.0" />
          <attvalue for="3" value="39.6166445" />
          <attvalue for="4" value="0.0172413793103" />
          <attvalue for="5" value="3.048813" />
        </attvalues>
      </node>
      <node id="866" label="866">
        <attvalues>
          <attvalue for="0" value="866.0" />
          <attvalue for="1" value="4" />
          <attvalue for="2" value="2.0" />
          <attvalue for="3" value="40.005162" />
          <attvalue for="4" value="0.0172413793103" />
          <attvalue for="5" value="3.8487945" />
        </attvalues>
      </node>
      <node id="867" label="867">
        <attvalues>
          <attvalue for="0" value="867.0" />
          <attvalue for="1" value="62" />
          <attvalue for="2" value="1.0" />
          <attvalue for="3" value="39.5741115" />
          <attvalue for="4" value="0.0" />
          <attvalue for="5" value="3.089082" />
        </attvalues>
      </node>
      <node id="868" label="868">
        <attvalues>
          <attvalue for="0" value="868.0" />
          <attvalue for="1" value="0" />
          <attvalue for="2" value="2.0" />
          <attvalue for="3" value="39.591985" />
          <attvalue for="4" value="0.0172413793103" />
          <attvalue for="5" value="2.707426" />
        </attvalues>
      </node>
      <node id="869" label="869">
        <attvalues>
          <attvalue for="0" value="869.0" />
          <attvalue for="1" value="0" />
          <attvalue for="2" value="2.0" />
          <attvalue for="3" value="39.7099415" />
          <attvalue for="4" value="0.0172413793103" />
          <attvalue for="5" value="2.683479" />
        </attvalues>
      </node>
      <node id="870" label="870">
        <attvalues>
          <attvalue for="0" value="870.0" />
          <attvalue for="1" value="0" />
          <attvalue for="2" value="2.0" />
          <attvalue for="3" value="39.579229" />
          <attvalue for="4" value="0.0172413793103" />
          <attvalue for="5" value="2.5868055" />
        </attvalues>
      </node>
      <node id="871" label="871">
        <attvalues>
          <attvalue for="0" value="871.0" />
          <attvalue for="1" value="0" />
          <attvalue for="2" value="2.0" />
          <attvalue for="3" value="39.8513775" />
          <attvalue for="4" value="0.0172413793103" />
          <attvalue for="5" value="2.7945185" />
        </attvalues>
      </node>
      <node id="872" label="872">
        <attvalues>
          <attvalue for="0" value="872.0" />
          <attvalue for="1" value="1" />
          <attvalue for="2" value="2.0" />
          <attvalue for="3" value="38.918044" />
          <attvalue for="4" value="0.0172413793103" />
          <attvalue for="5" value="1.285297" />
        </attvalues>
      </node>
      <node id="873" label="873">
        <attvalues>
          <attvalue for="0" value="873.0" />
          <attvalue for="1" value="2" />
          <attvalue for="2" value="1.0" />
          <attvalue for="3" value="39.715327" />
          <attvalue for="4" value="0.0" />
          <attvalue for="5" value="3.4698185" />
        </attvalues>
      </node>
      <node id="874" label="874">
        <attvalues>
          <attvalue for="0" value="874.0" />
          <attvalue for="1" value="42" />
          <attvalue for="2" value="1.0" />
          <attvalue for="3" value="39.4154165" />
          <attvalue for="4" value="0.0" />
          <attvalue for="5" value="3.199072" />
        </attvalues>
      </node>
      <node id="875" label="875">
        <attvalues>
          <attvalue for="0" value="875.0" />
          <attvalue for="1" value="4" />
          <attvalue for="2" value="2.0" />
          <attvalue for="3" value="39.995449" />
          <attvalue for="4" value="0.0172413793103" />
          <attvalue for="5" value="4.230875" />
        </attvalues>
      </node>
      <node id="876" label="876">
        <attvalues>
          <attvalue for="0" value="876.0" />
          <attvalue for="1" value="0" />
          <attvalue for="2" value="2.0" />
          <attvalue for="3" value="39.6403095" />
          <attvalue for="4" value="0.0172413793103" />
          <attvalue for="5" value="2.5990205" />
        </attvalues>
      </node>
      <node id="877" label="877">
        <attvalues>
          <attvalue for="0" value="877.0" />
          <attvalue for="1" value="0" />
          <attvalue for="2" value="2.0" />
          <attvalue for="3" value="39.564401" />
          <attvalue for="4" value="0.0172413793103" />
          <attvalue for="5" value="2.5039965" />
        </attvalues>
      </node>
      <node id="878" label="878">
        <attvalues>
          <attvalue for="0" value="878.0" />
          <attvalue for="1" value="6" />
          <attvalue for="2" value="2.0" />
          <attvalue for="3" value="38.6546415" />
          <attvalue for="4" value="0.0172413793103" />
          <attvalue for="5" value="1.4112715" />
        </attvalues>
      </node>
      <node id="879" label="879">
        <attvalues>
          <attvalue for="0" value="879.0" />
          <attvalue for="1" value="0" />
          <attvalue for="2" value="1.0" />
          <attvalue for="3" value="39.5590485" />
          <attvalue for="4" value="0.0" />
          <attvalue for="5" value="2.5497875" />
        </attvalues>
      </node>
      <node id="880" label="880">
        <attvalues>
          <attvalue for="0" value="880.0" />
          <attvalue for="1" value="0" />
          <attvalue for="2" value="2.0" />
          <attvalue for="3" value="39.5902175" />
          <attvalue for="4" value="0.0172413793103" />
          <attvalue for="5" value="2.6776915" />
        </attvalues>
      </node>
      <node id="881" label="881">
        <attvalues>
          <attvalue for="0" value="881.0" />
          <attvalue for="1" value="0" />
          <attvalue for="2" value="1.0" />
          <attvalue for="3" value="39.5943305" />
          <attvalue for="4" value="0.0" />
          <attvalue for="5" value="2.432476" />
        </attvalues>
      </node>
      <node id="882" label="882">
        <attvalues>
          <attvalue for="0" value="882.0" />
          <attvalue for="1" value="36" />
          <attvalue for="2" value="1.0" />
          <attvalue for="3" value="39.600213" />
          <attvalue for="4" value="0.0" />
          <attvalue for="5" value="3.3624185" />
        </attvalues>
      </node>
      <node id="883" label="883">
        <attvalues>
          <attvalue for="0" value="883.0" />
          <attvalue for="1" value="0" />
          <attvalue for="2" value="2.0" />
          <attvalue for="3" value="39.8429105" />
          <attvalue for="4" value="0.0172413793103" />
          <attvalue for="5" value="3.1784295" />
        </attvalues>
      </node>
      <node id="884" label="884">
        <attvalues>
          <attvalue for="0" value="884.0" />
          <attvalue for="1" value="0" />
          <attvalue for="2" value="2.0" />
          <attvalue for="3" value="39.4962535" />
          <attvalue for="4" value="0.0172413793103" />
          <attvalue for="5" value="2.7561305" />
        </attvalues>
      </node>
      <node id="885" label="885">
        <attvalues>
          <attvalue for="0" value="885.0" />
          <attvalue for="1" value="0" />
          <attvalue for="2" value="2.0" />
          <attvalue for="3" value="39.790132" />
          <attvalue for="4" value="0.0172413793103" />
          <attvalue for="5" value="2.706186" />
        </attvalues>
      </node>
      <node id="886" label="886">
        <attvalues>
          <attvalue for="0" value="886.0" />
          <attvalue for="1" value="0" />
          <attvalue for="2" value="2.0" />
          <attvalue for="3" value="39.8019035" />
          <attvalue for="4" value="0.0172413793103" />
          <attvalue for="5" value="2.709232" />
        </attvalues>
      </node>
      <node id="887" label="887">
        <attvalues>
          <attvalue for="0" value="887.0" />
          <attvalue for="1" value="0" />
          <attvalue for="2" value="2.0" />
          <attvalue for="3" value="39.5880035" />
          <attvalue for="4" value="0.0172413793103" />
          <attvalue for="5" value="2.624094" />
        </attvalues>
      </node>
      <node id="888" label="888">
        <attvalues>
          <attvalue for="0" value="888.0" />
          <attvalue for="1" value="0" />
          <attvalue for="2" value="1.0" />
          <attvalue for="3" value="39.632143" />
          <attvalue for="4" value="0.0" />
          <attvalue for="5" value="2.9520095" />
        </attvalues>
      </node>
      <node id="889" label="889">
        <attvalues>
          <attvalue for="0" value="889.0" />
          <attvalue for="1" value="23" />
          <attvalue for="2" value="2.0" />
          <attvalue for="3" value="39.631728" />
          <attvalue for="4" value="0.0172413793103" />
          <attvalue for="5" value="3.3483165" />
        </attvalues>
      </node>
      <node id="890" label="890">
        <attvalues>
          <attvalue for="0" value="890.0" />
          <attvalue for="1" value="63" />
          <attvalue for="2" value="1.0" />
          <attvalue for="3" value="39.831482" />
          <attvalue for="4" value="0.0" />
          <attvalue for="5" value="3.0920545" />
        </attvalues>
      </node>
      <node id="891" label="891">
        <attvalues>
          <attvalue for="0" value="891.0" />
          <attvalue for="1" value="64" />
          <attvalue for="2" value="1.0" />
          <attvalue for="3" value="39.7345535" />
          <attvalue for="4" value="0.0" />
          <attvalue for="5" value="2.9387645" />
        </attvalues>
      </node>
      <node id="892" label="892">
        <attvalues>
          <attvalue for="0" value="892.0" />
          <attvalue for="1" value="4" />
          <attvalue for="2" value="1.0" />
          <attvalue for="3" value="39.816764" />
          <attvalue for="4" value="0.0" />
          <attvalue for="5" value="4.2838865" />
        </attvalues>
      </node>
      <node id="893" label="893">
        <attvalues>
          <attvalue for="0" value="893.0" />
          <attvalue for="1" value="0" />
          <attvalue for="2" value="2.0" />
          <attvalue for="3" value="39.749953" />
          <attvalue for="4" value="0.0172413793103" />
          <attvalue for="5" value="2.719442" />
        </attvalues>
      </node>
      <node id="894" label="894">
        <attvalues>
          <attvalue for="0" value="894.0" />
          <attvalue for="1" value="0" />
          <attvalue for="2" value="2.0" />
          <attvalue for="3" value="39.821082" />
          <attvalue for="4" value="0.0172413793103" />
          <attvalue for="5" value="2.727895" />
        </attvalues>
      </node>
      <node id="895" label="895">
        <attvalues>
          <attvalue for="0" value="895.0" />
          <attvalue for="1" value="0" />
          <attvalue for="2" value="2.0" />
          <attvalue for="3" value="39.4934625" />
          <attvalue for="4" value="0.0172413793103" />
          <attvalue for="5" value="2.7412305" />
        </attvalues>
      </node>
      <node id="896" label="896">
        <attvalues>
          <attvalue for="0" value="896.0" />
          <attvalue for="1" value="0" />
          <attvalue for="2" value="2.0" />
          <attvalue for="3" value="39.584523" />
          <attvalue for="4" value="0.0172413793103" />
          <attvalue for="5" value="2.6657895" />
        </attvalues>
      </node>
      <node id="897" label="897">
        <attvalues>
          <attvalue for="0" value="897.0" />
          <attvalue for="1" value="0" />
          <attvalue for="2" value="2.0" />
          <attvalue for="3" value="39.63618" />
          <attvalue for="4" value="0.0172413793103" />
          <attvalue for="5" value="2.6088525" />
        </attvalues>
      </node>
      <node id="898" label="898">
        <attvalues>
          <attvalue for="0" value="898.0" />
          <attvalue for="1" value="0" />
          <attvalue for="2" value="2.0" />
          <attvalue for="3" value="39.8470445" />
          <attvalue for="4" value="0.0172413793103" />
          <attvalue for="5" value="2.997299" />
        </attvalues>
      </node>
      <node id="899" label="899">
        <attvalues>
          <attvalue for="0" value="899.0" />
          <attvalue for="1" value="0" />
          <attvalue for="2" value="2.0" />
          <attvalue for="3" value="39.552194" />
          <attvalue for="4" value="0.0172413793103" />
          <attvalue for="5" value="2.5420295" />
        </attvalues>
      </node>
      <node id="900" label="900">
        <attvalues>
          <attvalue for="0" value="900.0" />
          <attvalue for="1" value="1" />
          <attvalue for="2" value="1.0" />
          <attvalue for="3" value="38.9980065" />
          <attvalue for="4" value="0.0" />
          <attvalue for="5" value="1.2855585" />
        </attvalues>
      </node>
      <node id="901" label="901">
        <attvalues>
          <attvalue for="0" value="901.0" />
          <attvalue for="1" value="4" />
          <attvalue for="2" value="1.0" />
          <attvalue for="3" value="39.8285965" />
          <attvalue for="4" value="0.0" />
          <attvalue for="5" value="4.2091575" />
        </attvalues>
      </node>
      <node id="902" label="902">
        <attvalues>
          <attvalue for="0" value="902.0" />
          <attvalue for="1" value="5" />
          <attvalue for="2" value="1.0" />
          <attvalue for="3" value="39.059369" />
          <attvalue for="4" value="0.0" />
          <attvalue for="5" value="1.347814" />
        </attvalues>
      </node>
      <node id="903" label="903">
        <attvalues>
          <attvalue for="0" value="903.0" />
          <attvalue for="1" value="4" />
          <attvalue for="2" value="1.0" />
          <attvalue for="3" value="39.8992185" />
          <attvalue for="4" value="0.0" />
          <attvalue for="5" value="4.073697" />
        </attvalues>
      </node>
      <node id="904" label="904">
        <attvalues>
          <attvalue for="0" value="904.0" />
          <attvalue for="1" value="1" />
          <attvalue for="2" value="1.0" />
          <attvalue for="3" value="39.0618845" />
          <attvalue for="4" value="0.0" />
          <attvalue for="5" value="1.437312" />
        </attvalues>
      </node>
      <node id="905" label="905">
        <attvalues>
          <attvalue for="0" value="905.0" />
          <attvalue for="1" value="0" />
          <attvalue for="2" value="2.0" />
          <attvalue for="3" value="39.6519255" />
          <attvalue for="4" value="0.0172413793103" />
          <attvalue for="5" value="2.4715705" />
        </attvalues>
      </node>
      <node id="906" label="906">
        <attvalues>
          <attvalue for="0" value="906.0" />
          <attvalue for="1" value="24" />
          <attvalue for="2" value="2.0" />
          <attvalue for="3" value="39.6442119649" />
          <attvalue for="4" value="0.0172413793103" />
          <attvalue for="5" value="2.927201" />
        </attvalues>
      </node>
      <node id="907" label="907">
        <attvalues>
          <attvalue for="0" value="907.0" />
          <attvalue for="1" value="0" />
          <attvalue for="2" value="2.0" />
          <attvalue for="3" value="39.586911" />
          <attvalue for="4" value="0.0172413793103" />
          <attvalue for="5" value="2.549474" />
        </attvalues>
      </node>
      <node id="908" label="908">
        <attvalues>
          <attvalue for="0" value="908.0" />
          <attvalue for="1" value="1" />
          <attvalue for="2" value="2.0" />
          <attvalue for="3" value="39.016815" />
          <attvalue for="4" value="0.0172413793103" />
          <attvalue for="5" value="1.5711075" />
        </attvalues>
      </node>
      <node id="909" label="909">
        <attvalues>
          <attvalue for="0" value="909.0" />
          <attvalue for="1" value="65" />
          <attvalue for="2" value="2.0" />
          <attvalue for="3" value="38.9706775" />
          <attvalue for="4" value="0.0172413793103" />
          <attvalue for="5" value="1.3337835" />
        </attvalues>
      </node>
      <node id="910" label="910">
        <attvalues>
          <attvalue for="0" value="910.0" />
          <attvalue for="1" value="66" />
          <attvalue for="2" value="1.0" />
          <attvalue for="3" value="39.676419" />
          <attvalue for="4" value="0.0" />
          <attvalue for="5" value="3.427439" />
        </attvalues>
      </node>
      <node id="911" label="911">
        <attvalues>
          <attvalue for="0" value="911.0" />
          <attvalue for="1" value="0" />
          <attvalue for="2" value="2.0" />
          <attvalue for="3" value="39.8152695" />
          <attvalue for="4" value="0.0172413793103" />
          <attvalue for="5" value="2.754943" />
        </attvalues>
      </node>
      <node id="912" label="912">
        <attvalues>
          <attvalue for="0" value="912.0" />
          <attvalue for="1" value="59" />
          <attvalue for="2" value="2.0" />
          <attvalue for="3" value="39.6409075" />
          <attvalue for="4" value="0.0172413793103" />
          <attvalue for="5" value="3.030249" />
        </attvalues>
      </node>
      <node id="913" label="913">
        <attvalues>
          <attvalue for="0" value="913.0" />
          <attvalue for="1" value="0" />
          <attvalue for="2" value="1.0" />
          <attvalue for="3" value="39.7889095" />
          <attvalue for="4" value="0.0" />
          <attvalue for="5" value="2.8544615" />
        </attvalues>
      </node>
      <node id="914" label="914">
        <attvalues>
          <attvalue for="0" value="914.0" />
          <attvalue for="1" value="1" />
          <attvalue for="2" value="2.0" />
          <attvalue for="3" value="39.0216935" />
          <attvalue for="4" value="0.0172413793103" />
          <attvalue for="5" value="1.565037" />
        </attvalues>
      </node>
      <node id="915" label="915">
        <attvalues>
          <attvalue for="0" value="915.0" />
          <attvalue for="1" value="63" />
          <attvalue for="2" value="2.0" />
          <attvalue for="3" value="39.8239055" />
          <attvalue for="4" value="0.0172413793103" />
          <attvalue for="5" value="3.100639" />
        </attvalues>
      </node>
      <node id="916" label="916">
        <attvalues>
          <attvalue for="0" value="916.0" />
          <attvalue for="1" value="0" />
          <attvalue for="2" value="2.0" />
          <attvalue for="3" value="39.721438" />
          <attvalue for="4" value="0.0172413793103" />
          <attvalue for="5" value="2.7594115" />
        </attvalues>
      </node>
      <node id="917" label="917">
        <attvalues>
          <attvalue for="0" value="917.0" />
          <attvalue for="1" value="0" />
          <attvalue for="2" value="1.0" />
          <attvalue for="3" value="39.898115" />
          <attvalue for="4" value="0.0" />
          <attvalue for="5" value="2.9484795" />
        </attvalues>
      </node>
      <node id="918" label="918">
        <attvalues>
          <attvalue for="0" value="918.0" />
          <attvalue for="1" value="0" />
          <attvalue for="2" value="2.0" />
          <attvalue for="3" value="39.7405455" />
          <attvalue for="4" value="0.0172413793103" />
          <attvalue for="5" value="2.765293" />
        </attvalues>
      </node>
      <node id="919" label="919">
        <attvalues>
          <attvalue for="0" value="919.0" />
          <attvalue for="1" value="67" />
          <attvalue for="2" value="1.0" />
          <attvalue for="3" value="39.700153" />
          <attvalue for="4" value="0.0" />
          <attvalue for="5" value="3.008065" />
        </attvalues>
      </node>
      <node id="920" label="920">
        <attvalues>
          <attvalue for="0" value="920.0" />
          <attvalue for="1" value="68" />
          <attvalue for="2" value="1.0" />
          <attvalue for="3" value="39.710576" />
          <attvalue for="4" value="0.0" />
          <attvalue for="5" value="2.9957945" />
        </attvalues>
      </node>
      <node id="921" label="921">
        <attvalues>
          <attvalue for="0" value="921.0" />
          <attvalue for="1" value="11" />
          <attvalue for="2" value="1.0" />
          <attvalue for="3" value="38.9721555" />
          <attvalue for="4" value="0.0" />
          <attvalue for="5" value="1.229811" />
        </attvalues>
      </node>
      <node id="922" label="922">
        <attvalues>
          <attvalue for="0" value="922.0" />
          <attvalue for="1" value="69" />
          <attvalue for="2" value="1.0" />
          <attvalue for="3" value="39.0925715" />
          <attvalue for="4" value="0.0" />
          <attvalue for="5" value="1.5253615" />
        </attvalues>
      </node>
      <node id="923" label="923">
        <attvalues>
          <attvalue for="0" value="923.0" />
          <attvalue for="1" value="1" />
          <attvalue for="2" value="2.0" />
          <attvalue for="3" value="38.870352" />
          <attvalue for="4" value="0.0172413793103" />
          <attvalue for="5" value="1.311683" />
        </attvalues>
      </node>
      <node id="924" label="924">
        <attvalues>
          <attvalue for="0" value="924.0" />
          <attvalue for="1" value="70" />
          <attvalue for="2" value="1.0" />
          <attvalue for="3" value="39.5519955" />
          <attvalue for="4" value="0.0" />
          <attvalue for="5" value="2.60853" />
        </attvalues>
      </node>
      <node id="925" label="925">
        <attvalues>
          <attvalue for="0" value="925.0" />
          <attvalue for="1" value="71" />
          <attvalue for="2" value="1.0" />
          <attvalue for="3" value="38.984998" />
          <attvalue for="4" value="0.0" />
          <attvalue for="5" value="1.3192755" />
        </attvalues>
      </node>
      <node id="926" label="926">
        <attvalues>
          <attvalue for="0" value="926.0" />
          <attvalue for="1" value="0" />
          <attvalue for="2" value="2.0" />
          <attvalue for="3" value="39.781976" />
          <attvalue for="4" value="0.0172413793103" />
          <attvalue for="5" value="2.837919" />
        </attvalues>
      </node>
      <node id="927" label="927">
        <attvalues>
          <attvalue for="0" value="927.0" />
          <attvalue for="1" value="72" />
          <attvalue for="2" value="1.0" />
          <attvalue for="3" value="39.6822485" />
          <attvalue for="4" value="0.0" />
          <attvalue for="5" value="3.3339925" />
        </attvalues>
      </node>
      <node id="928" label="928">
        <attvalues>
          <attvalue for="0" value="928.0" />
          <attvalue for="1" value="0" />
          <attvalue for="2" value="1.0" />
          <attvalue for="3" value="39.541495" />
          <attvalue for="4" value="0.0" />
          <attvalue for="5" value="2.5357825" />
        </attvalues>
      </node>
      <node id="929" label="929">
        <attvalues>
          <attvalue for="0" value="929.0" />
          <attvalue for="1" value="1" />
          <attvalue for="2" value="2.0" />
          <attvalue for="3" value="38.9610555" />
          <attvalue for="4" value="0.0172413793103" />
          <attvalue for="5" value="1.528509" />
        </attvalues>
      </node>
      <node id="930" label="930">
        <attvalues>
          <attvalue for="0" value="930.0" />
          <attvalue for="1" value="0" />
          <attvalue for="2" value="2.0" />
          <attvalue for="3" value="39.8358535" />
          <attvalue for="4" value="0.0172413793103" />
          <attvalue for="5" value="2.7688945" />
        </attvalues>
      </node>
      <node id="931" label="931">
        <attvalues>
          <attvalue for="0" value="931.0" />
          <attvalue for="1" value="9" />
          <attvalue for="2" value="2.0" />
          <attvalue for="3" value="39.4714955" />
          <attvalue for="4" value="0.0172413793103" />
          <attvalue for="5" value="2.729974" />
        </attvalues>
      </node>
      <node id="932" label="932">
        <attvalues>
          <attvalue for="0" value="932.0" />
          <attvalue for="1" value="27" />
          <attvalue for="2" value="2.0" />
          <attvalue for="3" value="39.4611127544" />
          <attvalue for="4" value="0.0172413793103" />
          <attvalue for="5" value="3.151471" />
        </attvalues>
      </node>
      <node id="933" label="933">
        <attvalues>
          <attvalue for="0" value="933.0" />
          <attvalue for="1" value="1" />
          <attvalue for="2" value="2.0" />
          <attvalue for="3" value="39.0841245" />
          <attvalue for="4" value="0.0172413793103" />
          <attvalue for="5" value="1.4324675" />
        </attvalues>
      </node>
      <node id="934" label="934">
        <attvalues>
          <attvalue for="0" value="934.0" />
          <attvalue for="1" value="5" />
          <attvalue for="2" value="2.0" />
          <attvalue for="3" value="39.056852" />
          <attvalue for="4" value="0.0172413793103" />
          <attvalue for="5" value="1.363598" />
        </attvalues>
      </node>
      <node id="935" label="935">
        <attvalues>
          <attvalue for="0" value="935.0" />
          <attvalue for="1" value="0" />
          <attvalue for="2" value="3.0" />
          <attvalue for="3" value="39.662448" />
          <attvalue for="4" value="0.0344827586207" />
          <attvalue for="5" value="2.5025485" />
        </attvalues>
      </node>
      <node id="936" label="936">
        <attvalues>
          <attvalue for="0" value="936.0" />
          <attvalue for="1" value="4" />
          <attvalue for="2" value="2.0" />
          <attvalue for="3" value="40.0538685" />
          <attvalue for="4" value="0.0172413793103" />
          <attvalue for="5" value="4.1287105" />
        </attvalues>
      </node>
      <node id="937" label="937">
        <attvalues>
          <attvalue for="0" value="937.0" />
          <attvalue for="1" value="1" />
          <attvalue for="2" value="2.0" />
          <attvalue for="3" value="39.0417145" />
          <attvalue for="4" value="0.0172413793103" />
          <attvalue for="5" value="1.397655" />
        </attvalues>
      </node>
      <node id="938" label="938">
        <attvalues>
          <attvalue for="0" value="938.0" />
          <attvalue for="1" value="0" />
          <attvalue for="2" value="2.0" />
          <attvalue for="3" value="39.6685225" />
          <attvalue for="4" value="0.0172413793103" />
          <attvalue for="5" value="2.513353" />
        </attvalues>
      </node>
      <node id="939" label="939">
        <attvalues>
          <attvalue for="0" value="939.0" />
          <attvalue for="1" value="1" />
          <attvalue for="2" value="2.0" />
          <attvalue for="3" value="39.0368575" />
          <attvalue for="4" value="0.0172413793103" />
          <attvalue for="5" value="1.406278" />
        </attvalues>
      </node>
      <node id="940" label="940">
        <attvalues>
          <attvalue for="0" value="940.0" />
          <attvalue for="1" value="11" />
          <attvalue for="2" value="2.0" />
          <attvalue for="3" value="38.9523631051" />
          <attvalue for="4" value="0.0172413793103" />
          <attvalue for="5" value="1.2215105" />
        </attvalues>
      </node>
      <node id="941" label="941">
        <attvalues>
          <attvalue for="0" value="941.0" />
          <attvalue for="1" value="0" />
          <attvalue for="2" value="1.0" />
          <attvalue for="3" value="39.8479895" />
          <attvalue for="4" value="0.0" />
          <attvalue for="5" value="2.85677" />
        </attvalues>
      </node>
      <node id="942" label="942">
        <attvalues>
          <attvalue for="0" value="942.0" />
          <attvalue for="1" value="0" />
          <attvalue for="2" value="2.0" />
          <attvalue for="3" value="39.840552" />
          <attvalue for="4" value="0.0172413793103" />
          <attvalue for="5" value="2.8564565" />
        </attvalues>
      </node>
      <node id="943" label="943">
        <attvalues>
          <attvalue for="0" value="943.0" />
          <attvalue for="1" value="5" />
          <attvalue for="2" value="1.0" />
          <attvalue for="3" value="39.049031" />
          <attvalue for="4" value="0.0" />
          <attvalue for="5" value="1.330203" />
        </attvalues>
      </node>
      <node id="944" label="944">
        <attvalues>
          <attvalue for="0" value="944.0" />
          <attvalue for="1" value="0" />
          <attvalue for="2" value="1.0" />
          <attvalue for="3" value="39.887951" />
          <attvalue for="4" value="0.0" />
          <attvalue for="5" value="2.895736" />
        </attvalues>
      </node>
      <node id="945" label="945">
        <attvalues>
          <attvalue for="0" value="945.0" />
          <attvalue for="1" value="1" />
          <attvalue for="2" value="2.0" />
          <attvalue for="3" value="38.942486" />
          <attvalue for="4" value="0.0172413793103" />
          <attvalue for="5" value="1.3205095" />
        </attvalues>
      </node>
      <node id="946" label="946">
        <attvalues>
          <attvalue for="0" value="946.0" />
          <attvalue for="1" value="0" />
          <attvalue for="2" value="1.0" />
          <attvalue for="3" value="39.616533" />
          <attvalue for="4" value="0.0" />
          <attvalue for="5" value="2.4098525" />
        </attvalues>
      </node>
      <node id="947" label="947">
        <attvalues>
          <attvalue for="0" value="947.0" />
          <attvalue for="1" value="73" />
          <attvalue for="2" value="1.0" />
          <attvalue for="3" value="39.6223285" />
          <attvalue for="4" value="0.0" />
          <attvalue for="5" value="2.833781" />
        </attvalues>
      </node>
      <node id="948" label="948">
        <attvalues>
          <attvalue for="0" value="948.0" />
          <attvalue for="1" value="0" />
          <attvalue for="2" value="1.0" />
          <attvalue for="3" value="39.955746" />
          <attvalue for="4" value="0.0" />
          <attvalue for="5" value="3.1595015" />
        </attvalues>
      </node>
      <node id="949" label="949">
        <attvalues>
          <attvalue for="0" value="949.0" />
          <attvalue for="1" value="0" />
          <attvalue for="2" value="2.0" />
          <attvalue for="3" value="39.511589" />
          <attvalue for="4" value="0.0172413793103" />
          <attvalue for="5" value="2.467656" />
        </attvalues>
      </node>
      <node id="950" label="950">
        <attvalues>
          <attvalue for="0" value="950.0" />
          <attvalue for="1" value="0" />
          <attvalue for="2" value="2.0" />
          <attvalue for="3" value="39.7897265" />
          <attvalue for="4" value="0.0172413793103" />
          <attvalue for="5" value="2.670407" />
        </attvalues>
      </node>
      <node id="951" label="951">
        <attvalues>
          <attvalue for="0" value="951.0" />
          <attvalue for="1" value="4" />
          <attvalue for="2" value="1.0" />
          <attvalue for="3" value="39.936505" />
          <attvalue for="4" value="0.0" />
          <attvalue for="5" value="3.9785315" />
        </attvalues>
      </node>
      <node id="952" label="952">
        <attvalues>
          <attvalue for="0" value="952.0" />
          <attvalue for="1" value="0" />
          <attvalue for="2" value="1.0" />
          <attvalue for="3" value="39.725803" />
          <attvalue for="4" value="0.0" />
          <attvalue for="5" value="2.8683565" />
        </attvalues>
      </node>
      <node id="953" label="953">
        <attvalues>
          <attvalue for="0" value="953.0" />
          <attvalue for="1" value="0" />
          <attvalue for="2" value="2.0" />
          <attvalue for="3" value="39.8384915" />
          <attvalue for="4" value="0.0172413793103" />
          <attvalue for="5" value="3.1611645" />
        </attvalues>
      </node>
      <node id="954" label="954">
        <attvalues>
          <attvalue for="0" value="954.0" />
          <attvalue for="1" value="0" />
          <attvalue for="2" value="2.0" />
          <attvalue for="3" value="39.69433" />
          <attvalue for="4" value="0.0172413793103" />
          <attvalue for="5" value="2.64336" />
        </attvalues>
      </node>
      <node id="955" label="955">
        <attvalues>
          <attvalue for="0" value="955.0" />
          <attvalue for="1" value="4" />
          <attvalue for="2" value="1.0" />
          <attvalue for="3" value="39.934621" />
          <attvalue for="4" value="0.0" />
          <attvalue for="5" value="4.0105875" />
        </attvalues>
      </node>
      <node id="956" label="956">
        <attvalues>
          <attvalue for="0" value="956.0" />
          <attvalue for="1" value="0" />
          <attvalue for="2" value="1.0" />
          <attvalue for="3" value="39.7703765" />
          <attvalue for="4" value="0.0" />
          <attvalue for="5" value="2.659893" />
        </attvalues>
      </node>
      <node id="957" label="957">
        <attvalues>
          <attvalue for="0" value="957.0" />
          <attvalue for="1" value="0" />
          <attvalue for="2" value="1.0" />
          <attvalue for="3" value="39.6408185" />
          <attvalue for="4" value="0.0" />
          <attvalue for="5" value="2.4758245" />
        </attvalues>
      </node>
      <node id="958" label="958">
        <attvalues>
          <attvalue for="0" value="958.0" />
          <attvalue for="1" value="0" />
          <attvalue for="2" value="1.0" />
          <attvalue for="3" value="39.7547825" />
          <attvalue for="4" value="0.0" />
          <attvalue for="5" value="2.67368" />
        </attvalues>
      </node>
      <node id="959" label="959">
        <attvalues>
          <attvalue for="0" value="959.0" />
          <attvalue for="1" value="17" />
          <attvalue for="2" value="2.0" />
          <attvalue for="3" value="39.976421" />
          <attvalue for="4" value="0.0172413793103" />
          <attvalue for="5" value="3.965985" />
        </attvalues>
      </node>
      <node id="960" label="960">
        <attvalues>
          <attvalue for="0" value="960.0" />
          <attvalue for="1" value="4" />
          <attvalue for="2" value="1.0" />
          <attvalue for="3" value="40.0604145" />
          <attvalue for="4" value="0.0" />
          <attvalue for="5" value="4.0254915" />
        </attvalues>
      </node>
      <node id="961" label="961">
        <attvalues>
          <attvalue for="0" value="961.0" />
          <attvalue for="1" value="0" />
          <attvalue for="2" value="2.0" />
          <attvalue for="3" value="39.7133516693" />
          <attvalue for="4" value="0.0172413793103" />
          <attvalue for="5" value="2.9066605" />
        </attvalues>
      </node>
      <node id="962" label="962">
        <attvalues>
          <attvalue for="0" value="962.0" />
          <attvalue for="1" value="2" />
          <attvalue for="2" value="2.0" />
          <attvalue for="3" value="39.487557" />
          <attvalue for="4" value="0.0172413793103" />
          <attvalue for="5" value="3.28757" />
        </attvalues>
      </node>
      <node id="963" label="963">
        <attvalues>
          <attvalue for="0" value="963.0" />
          <attvalue for="1" value="0" />
          <attvalue for="2" value="2.0" />
          <attvalue for="3" value="39.8432195" />
          <attvalue for="4" value="0.0172413793103" />
          <attvalue for="5" value="2.9752675" />
        </attvalues>
      </node>
      <node id="964" label="964">
        <attvalues>
          <attvalue for="0" value="964.0" />
          <attvalue for="1" value="4" />
          <attvalue for="2" value="2.0" />
          <attvalue for="3" value="39.9076485" />
          <attvalue for="4" value="0.0172413793103" />
          <attvalue for="5" value="4.0542575" />
        </attvalues>
      </node>
      <node id="965" label="965">
        <attvalues>
          <attvalue for="0" value="965.0" />
          <attvalue for="1" value="1" />
          <attvalue for="2" value="2.0" />
          <attvalue for="3" value="39.018371" />
          <attvalue for="4" value="0.0172413793103" />
          <attvalue for="5" value="1.5756615" />
        </attvalues>
      </node>
      <node id="966" label="966">
        <attvalues>
          <attvalue for="0" value="966.0" />
          <attvalue for="1" value="2" />
          <attvalue for="2" value="2.0" />
          <attvalue for="3" value="39.7468715" />
          <attvalue for="4" value="0.0172413793103" />
          <attvalue for="5" value="3.202603" />
        </attvalues>
      </node>
      <node id="967" label="967">
        <attvalues>
          <attvalue for="0" value="967.0" />
          <attvalue for="1" value="0" />
          <attvalue for="2" value="2.0" />
          <attvalue for="3" value="39.597419" />
          <attvalue for="4" value="0.0172413793103" />
          <attvalue for="5" value="2.4581355" />
        </attvalues>
      </node>
      <node id="968" label="968">
        <attvalues>
          <attvalue for="0" value="968.0" />
          <attvalue for="1" value="1" />
          <attvalue for="2" value="2.0" />
          <attvalue for="3" value="38.8657625" />
          <attvalue for="4" value="0.0172413793103" />
          <attvalue for="5" value="1.247304" />
        </attvalues>
      </node>
      <node id="969" label="969">
        <attvalues>
          <attvalue for="0" value="969.0" />
          <attvalue for="1" value="74" />
          <attvalue for="2" value="1.0" />
          <attvalue for="3" value="39.61629" />
          <attvalue for="4" value="0.0" />
          <attvalue for="5" value="2.805745" />
        </attvalues>
      </node>
      <node id="970" label="970">
        <attvalues>
          <attvalue for="0" value="970.0" />
          <attvalue for="1" value="68" />
          <attvalue for="2" value="2.0" />
          <attvalue for="3" value="39.767403" />
          <attvalue for="4" value="0.0172413793103" />
          <attvalue for="5" value="3.0310785" />
        </attvalues>
      </node>
      <node id="971" label="971">
        <attvalues>
          <attvalue for="0" value="971.0" />
          <attvalue for="1" value="2" />
          <attvalue for="2" value="1.0" />
          <attvalue for="3" value="39.7802425" />
          <attvalue for="4" value="0.0" />
          <attvalue for="5" value="3.350319" />
        </attvalues>
      </node>
      <node id="972" label="972">
        <attvalues>
          <attvalue for="0" value="972.0" />
          <attvalue for="1" value="7" />
          <attvalue for="2" value="2.0" />
          <attvalue for="3" value="39.3389995" />
          <attvalue for="4" value="0.0172413793103" />
          <attvalue for="5" value="2.990572" />
        </attvalues>
      </node>
      <node id="973" label="973">
        <attvalues>
          <attvalue for="0" value="973.0" />
          <attvalue for="1" value="1" />
          <attvalue for="2" value="2.0" />
          <attvalue for="3" value="39.0799565" />
          <attvalue for="4" value="0.0172413793103" />
          <attvalue for="5" value="1.4917355" />
        </attvalues>
      </node>
      <node id="974" label="974">
        <attvalues>
          <attvalue for="0" value="974.0" />
          <attvalue for="1" value="47" />
          <attvalue for="2" value="2.0" />
          <attvalue for="3" value="39.9546945" />
          <attvalue for="4" value="0.0172413793103" />
          <attvalue for="5" value="4.0056365" />
        </attvalues>
      </node>
      <node id="975" label="975">
        <attvalues>
          <attvalue for="0" value="975.0" />
          <attvalue for="1" value="0" />
          <attvalue for="2" value="1.0" />
          <attvalue for="3" value="39.825" />
          <attvalue for="4" value="0.0" />
          <attvalue for="5" value="2.9992975" />
        </attvalues>
      </node>
      <node id="976" label="976">
        <attvalues>
          <attvalue for="0" value="976.0" />
          <attvalue for="1" value="6" />
          <attvalue for="2" value="2.0" />
          <attvalue for="3" value="38.67338" />
          <attvalue for="4" value="0.0172413793103" />
          <attvalue for="5" value="1.4133845" />
        </attvalues>
      </node>
      <node id="977" label="977">
        <attvalues>
          <attvalue for="0" value="977.0" />
          <attvalue for="1" value="75" />
          <attvalue for="2" value="1.0" />
          <attvalue for="3" value="39.5413565" />
          <attvalue for="4" value="0.0" />
          <attvalue for="5" value="3.335867" />
        </attvalues>
      </node>
      <node id="978" label="978">
        <attvalues>
          <attvalue for="0" value="978.0" />
          <attvalue for="1" value="4" />
          <attvalue for="2" value="1.0" />
          <attvalue for="3" value="39.885251" />
          <attvalue for="4" value="0.0" />
          <attvalue for="5" value="4.2490895" />
        </attvalues>
      </node>
      <node id="979" label="979">
        <attvalues>
          <attvalue for="0" value="979.0" />
          <attvalue for="1" value="7" />
          <attvalue for="2" value="2.0" />
          <attvalue for="3" value="39.2840775" />
          <attvalue for="4" value="0.0172413793103" />
          <attvalue for="5" value="3.0877465" />
        </attvalues>
      </node>
      <node id="980" label="980">
        <attvalues>
          <attvalue for="0" value="980.0" />
          <attvalue for="1" value="0" />
          <attvalue for="2" value="2.0" />
          <attvalue for="3" value="39.6684445" />
          <attvalue for="4" value="0.0172413793103" />
          <attvalue for="5" value="2.8750675" />
        </attvalues>
      </node>
      <node id="981" label="981">
        <attvalues>
          <attvalue for="0" value="981.0" />
          <attvalue for="1" value="76" />
          <attvalue for="2" value="2.0" />
          <attvalue for="3" value="39.719054" />
          <attvalue for="4" value="0.0172413793103" />
          <attvalue for="5" value="3.4157405" />
        </attvalues>
      </node>
      <node id="982" label="982">
        <attvalues>
          <attvalue for="0" value="982.0" />
          <attvalue for="1" value="0" />
          <attvalue for="2" value="3.0" />
          <attvalue for="3" value="39.7058435" />
          <attvalue for="4" value="0.0344827586207" />
          <attvalue for="5" value="2.7212855" />
        </attvalues>
      </node>
      <node id="983" label="983">
        <attvalues>
          <attvalue for="0" value="983.0" />
          <attvalue for="1" value="25" />
          <attvalue for="2" value="2.0" />
          <attvalue for="3" value="38.9165455" />
          <attvalue for="4" value="0.0172413793103" />
          <attvalue for="5" value="1.394429" />
        </attvalues>
      </node>
      <node id="984" label="984">
        <attvalues>
          <attvalue for="0" value="984.0" />
          <attvalue for="1" value="0" />
          <attvalue for="2" value="2.0" />
          <attvalue for="3" value="39.520267" />
          <attvalue for="4" value="0.0172413793103" />
          <attvalue for="5" value="2.740364" />
        </attvalues>
      </node>
      <node id="985" label="985">
        <attvalues>
          <attvalue for="0" value="985.0" />
          <attvalue for="1" value="61" />
          <attvalue for="2" value="2.0" />
          <attvalue for="3" value="39.6045795" />
          <attvalue for="4" value="0.0172413793103" />
          <attvalue for="5" value="3.0372345" />
        </attvalues>
      </node>
      <node id="986" label="986">
        <attvalues>
          <attvalue for="0" value="986.0" />
          <attvalue for="1" value="16" />
          <attvalue for="2" value="2.0" />
          <attvalue for="3" value="40.02282" />
          <attvalue for="4" value="0.0172413793103" />
          <attvalue for="5" value="4.121219" />
        </attvalues>
      </node>
      <node id="987" label="987">
        <attvalues>
          <attvalue for="0" value="987.0" />
          <attvalue for="1" value="77" />
          <attvalue for="2" value="2.0" />
          <attvalue for="3" value="39.7409825" />
          <attvalue for="4" value="0.0172413793103" />
          <attvalue for="5" value="2.8585985" />
        </attvalues>
      </node>
      <node id="988" label="988">
        <attvalues>
          <attvalue for="0" value="988.0" />
          <attvalue for="1" value="7" />
          <attvalue for="2" value="2.0" />
          <attvalue for="3" value="39.3187675" />
          <attvalue for="4" value="0.0172413793103" />
          <attvalue for="5" value="3.1357835" />
        </attvalues>
      </node>
      <node id="989" label="989">
        <attvalues>
          <attvalue for="0" value="989.0" />
          <attvalue for="1" value="4" />
          <attvalue for="2" value="2.0" />
          <attvalue for="3" value="40.04999" />
          <attvalue for="4" value="0.0172413793103" />
          <attvalue for="5" value="3.8235755" />
        </attvalues>
      </node>
      <node id="990" label="990">
        <attvalues>
          <attvalue for="0" value="990.0" />
          <attvalue for="1" value="0" />
          <attvalue for="2" value="1.0" />
          <attvalue for="3" value="39.606539" />
          <attvalue for="4" value="0.0" />
          <attvalue for="5" value="2.3898225" />
        </attvalues>
      </node>
      <node id="991" label="991">
        <attvalues>
          <attvalue for="0" value="991.0" />
          <attvalue for="1" value="17" />
          <attvalue for="2" value="2.0" />
          <attvalue for="3" value="39.9794535" />
          <attvalue for="4" value="0.0172413793103" />
          <attvalue for="5" value="3.973204" />
        </attvalues>
      </node>
      <node id="992" label="992">
        <attvalues>
          <attvalue for="0" value="992.0" />
          <attvalue for="1" value="0" />
          <attvalue for="2" value="2.0" />
          <attvalue for="3" value="39.7861665" />
          <attvalue for="4" value="0.0172413793103" />
          <attvalue for="5" value="2.679617" />
        </attvalues>
      </node>
      <node id="993" label="993">
        <attvalues>
          <attvalue for="0" value="993.0" />
          <attvalue for="1" value="54" />
          <attvalue for="2" value="1.0" />
          <attvalue for="3" value="39.4792687959" />
          <attvalue for="4" value="0.0" />
          <attvalue for="5" value="3.209296" />
        </attvalues>
      </node>
      <node id="994" label="994">
        <attvalues>
          <attvalue for="0" value="994.0" />
          <attvalue for="1" value="13" />
          <attvalue for="2" value="1.0" />
          <attvalue for="3" value="39.463958" />
          <attvalue for="4" value="0.0" />
          <attvalue for="5" value="2.5040965" />
        </attvalues>
      </node>
      <node id="995" label="995">
        <attvalues>
          <attvalue for="0" value="995.0" />
          <attvalue for="1" value="0" />
          <attvalue for="2" value="2.0" />
          <attvalue for="3" value="39.8371785" />
          <attvalue for="4" value="0.0172413793103" />
          <attvalue for="5" value="3.121257" />
        </attvalues>
      </node>
      <node id="996" label="996">
        <attvalues>
          <attvalue for="0" value="996.0" />
          <attvalue for="1" value="78" />
          <attvalue for="2" value="1.0" />
          <attvalue for="3" value="38.9943975" />
          <attvalue for="4" value="0.0" />
          <attvalue for="5" value="1.360934" />
        </attvalues>
      </node>
      <node id="997" label="997">
        <attvalues>
          <attvalue for="0" value="997.0" />
          <attvalue for="1" value="79" />
          <attvalue for="2" value="1.0" />
          <attvalue for="3" value="39.587749" />
          <attvalue for="4" value="0.0" />
          <attvalue for="5" value="2.512592" />
        </attvalues>
      </node>
      <node id="998" label="998">
        <attvalues>
          <attvalue for="0" value="998.0" />
          <attvalue for="1" value="7" />
          <attvalue for="2" value="2.0" />
          <attvalue for="3" value="39.311458" />
          <attvalue for="4" value="0.0172413793103" />
          <attvalue for="5" value="3.008817" />
        </attvalues>
      </node>
      <node id="999" label="999">
        <attvalues>
          <attvalue for="0" value="999.0" />
          <attvalue for="1" value="0" />
          <attvalue for="2" value="2.0" />
          <attvalue for="3" value="39.5901135" />
          <attvalue for="4" value="0.0172413793103" />
          <attvalue for="5" value="2.3633385" />
        </attvalues>
      </node>
      <node id="1000" label="1000">
        <attvalues>
          <attvalue for="0" value="1000.0" />
          <attvalue for="1" value="8" />
          <attvalue for="2" value="2.0" />
          <attvalue for="3" value="39.532213" />
          <attvalue for="4" value="0.0172413793103" />
          <attvalue for="5" value="2.8778" />
        </attvalues>
      </node>
      <node id="1001" label="1001">
        <attvalues>
          <attvalue for="0" value="1001.0" />
          <attvalue for="1" value="80" />
          <attvalue for="2" value="2.0" />
          <attvalue for="3" value="39.545219" />
          <attvalue for="4" value="0.0172413793103" />
          <attvalue for="5" value="2.4590175" />
        </attvalues>
      </node>
      <node id="1002" label="1002">
        <attvalues>
          <attvalue for="0" value="1002.0" />
          <attvalue for="1" value="27" />
          <attvalue for="2" value="1.0" />
          <attvalue for="3" value="39.460857" />
          <attvalue for="4" value="0.0" />
          <attvalue for="5" value="3.16407" />
        </attvalues>
      </node>
      <node id="1003" label="1003">
        <attvalues>
          <attvalue for="0" value="1003.0" />
          <attvalue for="1" value="16" />
          <attvalue for="2" value="1.0" />
          <attvalue for="3" value="40.0497595" />
          <attvalue for="4" value="0.0" />
          <attvalue for="5" value="4.1629165" />
        </attvalues>
      </node>
      <node id="1004" label="1004">
        <attvalues>
          <attvalue for="0" value="1004.0" />
          <attvalue for="1" value="0" />
          <attvalue for="2" value="2.0" />
          <attvalue for="3" value="39.923478" />
          <attvalue for="4" value="0.0172413793103" />
          <attvalue for="5" value="3.021115" />
        </attvalues>
      </node>
      <node id="1005" label="1005">
        <attvalues>
          <attvalue for="0" value="1005.0" />
          <attvalue for="1" value="2" />
          <attvalue for="2" value="2.0" />
          <attvalue for="3" value="39.5706675" />
          <attvalue for="4" value="0.0172413793103" />
          <attvalue for="5" value="3.203143" />
        </attvalues>
      </node>
      <node id="1006" label="1006">
        <attvalues>
          <attvalue for="0" value="1006.0" />
          <attvalue for="1" value="0" />
          <attvalue for="2" value="2.0" />
          <attvalue for="3" value="39.890422" />
          <attvalue for="4" value="0.0172413793103" />
          <attvalue for="5" value="3.07834" />
        </attvalues>
      </node>
      <node id="1007" label="1007">
        <attvalues>
          <attvalue for="0" value="1007.0" />
          <attvalue for="1" value="4" />
          <attvalue for="2" value="2.0" />
          <attvalue for="3" value="39.890571" />
          <attvalue for="4" value="0.0172413793103" />
          <attvalue for="5" value="4.091151" />
        </attvalues>
      </node>
      <node id="1008" label="1008">
        <attvalues>
          <attvalue for="0" value="1008.0" />
          <attvalue for="1" value="16" />
          <attvalue for="2" value="1.0" />
          <attvalue for="3" value="40.059681" />
          <attvalue for="4" value="0.0" />
          <attvalue for="5" value="4.141765" />
        </attvalues>
      </node>
      <node id="1009" label="1009">
        <attvalues>
          <attvalue for="0" value="1009.0" />
          <attvalue for="1" value="1" />
          <attvalue for="2" value="1.0" />
          <attvalue for="3" value="38.9048716615" />
          <attvalue for="4" value="0.0" />
          <attvalue for="5" value="1.412574" />
        </attvalues>
      </node>
      <node id="1010" label="1010">
        <attvalues>
          <attvalue for="0" value="1010.0" />
          <attvalue for="1" value="4" />
          <attvalue for="2" value="1.0" />
          <attvalue for="3" value="39.9219275" />
          <attvalue for="4" value="0.0" />
          <attvalue for="5" value="4.016031" />
        </attvalues>
      </node>
      <node id="1011" label="1011">
        <attvalues>
          <attvalue for="0" value="1011.0" />
          <attvalue for="1" value="2" />
          <attvalue for="2" value="2.0" />
          <attvalue for="3" value="39.505956" />
          <attvalue for="4" value="0.0172413793103" />
          <attvalue for="5" value="3.283743" />
        </attvalues>
      </node>
      <node id="1012" label="1012">
        <attvalues>
          <attvalue for="0" value="1012.0" />
          <attvalue for="1" value="0" />
          <attvalue for="2" value="2.0" />
          <attvalue for="3" value="39.578983" />
          <attvalue for="4" value="0.0172413793103" />
          <attvalue for="5" value="2.5743285" />
        </attvalues>
      </node>
      <node id="1013" label="1013">
        <attvalues>
          <attvalue for="0" value="1013.0" />
          <attvalue for="1" value="14" />
          <attvalue for="2" value="2.0" />
          <attvalue for="3" value="38.7142745" />
          <attvalue for="4" value="0.0172413793103" />
          <attvalue for="5" value="1.465436" />
        </attvalues>
      </node>
      <node id="1014" label="1014">
        <attvalues>
          <attvalue for="0" value="1014.0" />
          <attvalue for="1" value="4" />
          <attvalue for="2" value="1.0" />
          <attvalue for="3" value="39.897588" />
          <attvalue for="4" value="0.0" />
          <attvalue for="5" value="4.1105875" />
        </attvalues>
      </node>
      <node id="1015" label="1015">
        <attvalues>
          <attvalue for="0" value="1015.0" />
          <attvalue for="1" value="43" />
          <attvalue for="2" value="2.0" />
          <attvalue for="3" value="39.794216" />
          <attvalue for="4" value="0.0172413793103" />
          <attvalue for="5" value="2.9402155" />
        </attvalues>
      </node>
      <node id="1016" label="1016">
        <attvalues>
          <attvalue for="0" value="1016.0" />
          <attvalue for="1" value="0" />
          <attvalue for="2" value="2.0" />
          <attvalue for="3" value="39.681745" />
          <attvalue for="4" value="0.0172413793103" />
          <attvalue for="5" value="2.56217" />
        </attvalues>
      </node>
      <node id="1017" label="1017">
        <attvalues>
          <attvalue for="0" value="1017.0" />
          <attvalue for="1" value="4" />
          <attvalue for="2" value="1.0" />
          <attvalue for="3" value="39.8704895" />
          <attvalue for="4" value="0.0" />
          <attvalue for="5" value="4.138062" />
        </attvalues>
      </node>
      <node id="1018" label="1018">
        <attvalues>
          <attvalue for="0" value="1018.0" />
          <attvalue for="1" value="0" />
          <attvalue for="2" value="3.0" />
          <attvalue for="3" value="39.7603675" />
          <attvalue for="4" value="0.0344827586207" />
          <attvalue for="5" value="2.901743" />
        </attvalues>
      </node>
      <node id="1019" label="1019">
        <attvalues>
          <attvalue for="0" value="1019.0" />
          <attvalue for="1" value="0" />
          <attvalue for="2" value="2.0" />
          <attvalue for="3" value="39.693165" />
          <attvalue for="4" value="0.0172413793103" />
          <attvalue for="5" value="2.6676615" />
        </attvalues>
      </node>
      <node id="1020" label="1020">
        <attvalues>
          <attvalue for="0" value="1020.0" />
          <attvalue for="1" value="0" />
          <attvalue for="2" value="5.0" />
          <attvalue for="3" value="39.5636335" />
          <attvalue for="4" value="0.0689655172414" />
          <attvalue for="5" value="2.374915" />
        </attvalues>
      </node>
      <node id="1021" label="1021">
        <attvalues>
          <attvalue for="0" value="1021.0" />
          <attvalue for="1" value="4" />
          <attvalue for="2" value="1.0" />
          <attvalue for="3" value="40.0466165" />
          <attvalue for="4" value="0.0" />
          <attvalue for="5" value="3.942556" />
        </attvalues>
      </node>
      <node id="1022" label="1022">
        <attvalues>
          <attvalue for="0" value="1022.0" />
          <attvalue for="1" value="5" />
          <attvalue for="2" value="2.0" />
          <attvalue for="3" value="39.056379" />
          <attvalue for="4" value="0.0172413793103" />
          <attvalue for="5" value="1.3551345" />
        </attvalues>
      </node>
      <node id="1023" label="1023">
        <attvalues>
          <attvalue for="0" value="1023.0" />
          <attvalue for="1" value="1" />
          <attvalue for="2" value="2.0" />
          <attvalue for="3" value="38.8685145" />
          <attvalue for="4" value="0.0172413793103" />
          <attvalue for="5" value="1.253463" />
        </attvalues>
      </node>
      <node id="1024" label="1024">
        <attvalues>
          <attvalue for="0" value="1024.0" />
          <attvalue for="1" value="0" />
          <attvalue for="2" value="2.0" />
          <attvalue for="3" value="39.523668" />
          <attvalue for="4" value="0.0172413793103" />
          <attvalue for="5" value="2.495388" />
        </attvalues>
      </node>
      <node id="1025" label="1025">
        <attvalues>
          <attvalue for="0" value="1025.0" />
          <attvalue for="1" value="48" />
          <attvalue for="2" value="2.0" />
          <attvalue for="3" value="39.610714" />
          <attvalue for="4" value="0.0172413793103" />
          <attvalue for="5" value="2.965487" />
        </attvalues>
      </node>
      <node id="1026" label="1026">
        <attvalues>
          <attvalue for="0" value="1026.0" />
          <attvalue for="1" value="0" />
          <attvalue for="2" value="3.0" />
          <attvalue for="3" value="39.8552125" />
          <attvalue for="4" value="0.0344827586207" />
          <attvalue for="5" value="3.1139375" />
        </attvalues>
      </node>
      <node id="1027" label="1027">
        <attvalues>
          <attvalue for="0" value="1027.0" />
          <attvalue for="1" value="4" />
          <attvalue for="2" value="2.0" />
          <attvalue for="3" value="40.0485405" />
          <attvalue for="4" value="0.0172413793103" />
          <attvalue for="5" value="3.8699865" />
        </attvalues>
      </node>
      <node id="1028" label="1028">
        <attvalues>
          <attvalue for="0" value="1028.0" />
          <attvalue for="1" value="0" />
          <attvalue for="2" value="2.0" />
          <attvalue for="3" value="39.8637315" />
          <attvalue for="4" value="0.0172413793103" />
          <attvalue for="5" value="3.1796965" />
        </attvalues>
      </node>
      <node id="1029" label="1029">
        <attvalues>
          <attvalue for="0" value="1029.0" />
          <attvalue for="1" value="81" />
          <attvalue for="2" value="2.0" />
          <attvalue for="3" value="39.7638415" />
          <attvalue for="4" value="0.0172413793103" />
          <attvalue for="5" value="3.0184335" />
        </attvalues>
      </node>
      <node id="1030" label="1030">
        <attvalues>
          <attvalue for="0" value="1030.0" />
          <attvalue for="1" value="0" />
          <attvalue for="2" value="2.0" />
          <attvalue for="3" value="39.695298" />
          <attvalue for="4" value="0.0172413793103" />
          <attvalue for="5" value="2.8457745" />
        </attvalues>
      </node>
      <node id="1031" label="1031">
        <attvalues>
          <attvalue for="0" value="1031.0" />
          <attvalue for="1" value="1" />
          <attvalue for="2" value="2.0" />
          <attvalue for="3" value="39.067848" />
          <attvalue for="4" value="0.0172413793103" />
          <attvalue for="5" value="1.545112" />
        </attvalues>
      </node>
      <node id="1032" label="1032">
        <attvalues>
          <attvalue for="0" value="1032.0" />
          <attvalue for="1" value="0" />
          <attvalue for="2" value="3.0" />
          <attvalue for="3" value="39.7978535" />
          <attvalue for="4" value="0.0344827586207" />
          <attvalue for="5" value="2.896852" />
        </attvalues>
      </node>
      <node id="1033" label="1033">
        <attvalues>
          <attvalue for="0" value="1033.0" />
          <attvalue for="1" value="1" />
          <attvalue for="2" value="2.0" />
          <attvalue for="3" value="38.914541" />
          <attvalue for="4" value="0.0172413793103" />
          <attvalue for="5" value="1.2245145" />
        </attvalues>
      </node>
      <node id="1034" label="1034">
        <attvalues>
          <attvalue for="0" value="1034.0" />
          <attvalue for="1" value="0" />
          <attvalue for="2" value="2.0" />
          <attvalue for="3" value="39.751257" />
          <attvalue for="4" value="0.0172413793103" />
          <attvalue for="5" value="2.8584295" />
        </attvalues>
      </node>
      <node id="1035" label="1035">
        <attvalues>
          <attvalue for="0" value="1035.0" />
          <attvalue for="1" value="0" />
          <attvalue for="2" value="2.0" />
          <attvalue for="3" value="39.7519" />
          <attvalue for="4" value="0.0172413793103" />
          <attvalue for="5" value="2.665399" />
        </attvalues>
      </node>
      <node id="1036" label="1036">
        <attvalues>
          <attvalue for="0" value="1036.0" />
          <attvalue for="1" value="65" />
          <attvalue for="2" value="2.0" />
          <attvalue for="3" value="38.911512" />
          <attvalue for="4" value="0.0172413793103" />
          <attvalue for="5" value="1.4020825" />
        </attvalues>
      </node>
      <node id="1037" label="1037">
        <attvalues>
          <attvalue for="0" value="1037.0" />
          <attvalue for="1" value="6" />
          <attvalue for="2" value="2.0" />
          <attvalue for="3" value="38.658786" />
          <attvalue for="4" value="0.0172413793103" />
          <attvalue for="5" value="1.5508325" />
        </attvalues>
      </node>
      <node id="1038" label="1038">
        <attvalues>
          <attvalue for="0" value="1038.0" />
          <attvalue for="1" value="4" />
          <attvalue for="2" value="2.0" />
          <attvalue for="3" value="40.04623" />
          <attvalue for="4" value="0.0172413793103" />
          <attvalue for="5" value="3.9143915" />
        </attvalues>
      </node>
      <node id="1039" label="1039">
        <attvalues>
          <attvalue for="0" value="1039.0" />
          <attvalue for="1" value="61" />
          <attvalue for="2" value="2.0" />
          <attvalue for="3" value="39.597224" />
          <attvalue for="4" value="0.0172413793103" />
          <attvalue for="5" value="3.039473" />
        </attvalues>
      </node>
      <node id="1040" label="1040">
        <attvalues>
          <attvalue for="0" value="1040.0" />
          <attvalue for="1" value="1" />
          <attvalue for="2" value="1.0" />
          <attvalue for="3" value="38.878195" />
          <attvalue for="4" value="0.0" />
          <attvalue for="5" value="1.2496225" />
        </attvalues>
      </node>
      <node id="1041" label="1041">
        <attvalues>
          <attvalue for="0" value="1041.0" />
          <attvalue for="1" value="1" />
          <attvalue for="2" value="2.0" />
          <attvalue for="3" value="38.8788545995" />
          <attvalue for="4" value="0.0172413793103" />
          <attvalue for="5" value="1.2594295" />
        </attvalues>
      </node>
      <node id="1042" label="1042">
        <attvalues>
          <attvalue for="0" value="1042.0" />
          <attvalue for="1" value="59" />
          <attvalue for="2" value="2.0" />
          <attvalue for="3" value="39.62937" />
          <attvalue for="4" value="0.0172413793103" />
          <attvalue for="5" value="3.002871" />
        </attvalues>
      </node>
      <node id="1043" label="1043">
        <attvalues>
          <attvalue for="0" value="1043.0" />
          <attvalue for="1" value="24" />
          <attvalue for="2" value="2.0" />
          <attvalue for="3" value="39.65041" />
          <attvalue for="4" value="0.0172413793103" />
          <attvalue for="5" value="2.9255305" />
        </attvalues>
      </node>
      <node id="1044" label="1044">
        <attvalues>
          <attvalue for="0" value="1044.0" />
          <attvalue for="1" value="82" />
          <attvalue for="2" value="1.0" />
          <attvalue for="3" value="38.977634" />
          <attvalue for="4" value="0.0" />
          <attvalue for="5" value="1.3435965" />
        </attvalues>
      </node>
      <node id="1045" label="1045">
        <attvalues>
          <attvalue for="0" value="1045.0" />
          <attvalue for="1" value="7" />
          <attvalue for="2" value="1.0" />
          <attvalue for="3" value="39.2660065" />
          <attvalue for="4" value="0.0" />
          <attvalue for="5" value="3.0640455" />
        </attvalues>
      </node>
      <node id="1046" label="1046">
        <attvalues>
          <attvalue for="0" value="1046.0" />
          <attvalue for="1" value="0" />
          <attvalue for="2" value="1.0" />
          <attvalue for="3" value="39.751747" />
          <attvalue for="4" value="0.0" />
          <attvalue for="5" value="2.7551435" />
        </attvalues>
      </node>
      <node id="1047" label="1047">
        <attvalues>
          <attvalue for="0" value="1047.0" />
          <attvalue for="1" value="0" />
          <attvalue for="2" value="2.0" />
          <attvalue for="3" value="39.7234955" />
          <attvalue for="4" value="0.0172413793103" />
          <attvalue for="5" value="2.6617675" />
        </attvalues>
      </node>
      <node id="1048" label="1048">
        <attvalues>
          <attvalue for="0" value="1048.0" />
          <attvalue for="1" value="0" />
          <attvalue for="2" value="2.0" />
          <attvalue for="3" value="39.628034" />
          <attvalue for="4" value="0.0172413793103" />
          <attvalue for="5" value="2.622593" />
        </attvalues>
      </node>
      <node id="1049" label="1049">
        <attvalues>
          <attvalue for="0" value="1049.0" />
          <attvalue for="1" value="0" />
          <attvalue for="2" value="2.0" />
          <attvalue for="3" value="39.8890715" />
          <attvalue for="4" value="0.0172413793103" />
          <attvalue for="5" value="2.929916" />
        </attvalues>
      </node>
      <node id="1050" label="1050">
        <attvalues>
          <attvalue for="0" value="1050.0" />
          <attvalue for="1" value="54" />
          <attvalue for="2" value="2.0" />
          <attvalue for="3" value="39.513556" />
          <attvalue for="4" value="0.0172413793103" />
          <attvalue for="5" value="3.2160715" />
        </attvalues>
      </node>
      <node id="1051" label="1051">
        <attvalues>
          <attvalue for="0" value="1051.0" />
          <attvalue for="1" value="4" />
          <attvalue for="2" value="2.0" />
          <attvalue for="3" value="39.873582" />
          <attvalue for="4" value="0.0172413793103" />
          <attvalue for="5" value="4.259447" />
        </attvalues>
      </node>
      <node id="1052" label="1052">
        <attvalues>
          <attvalue for="0" value="1052.0" />
          <attvalue for="1" value="0" />
          <attvalue for="2" value="2.0" />
          <attvalue for="3" value="39.904856" />
          <attvalue for="4" value="0.0172413793103" />
          <attvalue for="5" value="3.026171" />
        </attvalues>
      </node>
      <node id="1053" label="1053">
        <attvalues>
          <attvalue for="0" value="1053.0" />
          <attvalue for="1" value="0" />
          <attvalue for="2" value="1.0" />
          <attvalue for="3" value="39.6079175" />
          <attvalue for="4" value="0.0" />
          <attvalue for="5" value="2.434004" />
        </attvalues>
      </node>
      <node id="1054" label="1054">
        <attvalues>
          <attvalue for="0" value="1054.0" />
          <attvalue for="1" value="0" />
          <attvalue for="2" value="2.0" />
          <attvalue for="3" value="39.842796" />
          <attvalue for="4" value="0.0172413793103" />
          <attvalue for="5" value="2.7938195" />
        </attvalues>
      </node>
      <node id="1055" label="1055">
        <attvalues>
          <attvalue for="0" value="1055.0" />
          <attvalue for="1" value="1" />
          <attvalue for="2" value="2.0" />
          <attvalue for="3" value="39.0683615" />
          <attvalue for="4" value="0.0172413793103" />
          <attvalue for="5" value="1.5575205" />
        </attvalues>
      </node>
      <node id="1056" label="1056">
        <attvalues>
          <attvalue for="0" value="1056.0" />
          <attvalue for="1" value="4" />
          <attvalue for="2" value="2.0" />
          <attvalue for="3" value="39.9328825" />
          <attvalue for="4" value="0.0172413793103" />
          <attvalue for="5" value="3.918502" />
        </attvalues>
      </node>
      <node id="1057" label="1057">
        <attvalues>
          <attvalue for="0" value="1057.0" />
          <attvalue for="1" value="0" />
          <attvalue for="2" value="2.0" />
          <attvalue for="3" value="39.540934" />
          <attvalue for="4" value="0.0172413793103" />
          <attvalue for="5" value="2.4154205" />
        </attvalues>
      </node>
      <node id="1058" label="1058">
        <attvalues>
          <attvalue for="0" value="1058.0" />
          <attvalue for="1" value="0" />
          <attvalue for="2" value="2.0" />
          <attvalue for="3" value="39.8941905" />
          <attvalue for="4" value="0.0172413793103" />
          <attvalue for="5" value="2.9994125" />
        </attvalues>
      </node>
      <node id="1059" label="1059">
        <attvalues>
          <attvalue for="0" value="1059.0" />
          <attvalue for="1" value="0" />
          <attvalue for="2" value="2.0" />
          <attvalue for="3" value="39.639551" />
          <attvalue for="4" value="0.0172413793103" />
          <attvalue for="5" value="2.4979395" />
        </attvalues>
      </node>
      <node id="1060" label="1060">
        <attvalues>
          <attvalue for="0" value="1060.0" />
          <attvalue for="1" value="0" />
          <attvalue for="2" value="2.0" />
          <attvalue for="3" value="39.7050265" />
          <attvalue for="4" value="0.0172413793103" />
          <attvalue for="5" value="2.671399" />
        </attvalues>
      </node>
      <node id="1061" label="1061">
        <attvalues>
          <attvalue for="0" value="1061.0" />
          <attvalue for="1" value="83" />
          <attvalue for="2" value="1.0" />
          <attvalue for="3" value="39.05812" />
          <attvalue for="4" value="0.0" />
          <attvalue for="5" value="1.5376415" />
        </attvalues>
      </node>
      <node id="1062" label="1062">
        <attvalues>
          <attvalue for="0" value="1062.0" />
          <attvalue for="1" value="68" />
          <attvalue for="2" value="2.0" />
          <attvalue for="3" value="39.7730915" />
          <attvalue for="4" value="0.0172413793103" />
          <attvalue for="5" value="3.015486" />
        </attvalues>
      </node>
      <node id="1063" label="1063">
        <attvalues>
          <attvalue for="0" value="1063.0" />
          <attvalue for="1" value="0" />
          <attvalue for="2" value="2.0" />
          <attvalue for="3" value="39.6002525" />
          <attvalue for="4" value="0.0172413793103" />
          <attvalue for="5" value="2.571846" />
        </attvalues>
      </node>
      <node id="1064" label="1064">
        <attvalues>
          <attvalue for="0" value="1064.0" />
          <attvalue for="1" value="84" />
          <attvalue for="2" value="1.0" />
          <attvalue for="3" value="38.995977" />
          <attvalue for="4" value="0.0" />
          <attvalue for="5" value="1.4170445" />
        </attvalues>
      </node>
      <node id="1065" label="1065">
        <attvalues>
          <attvalue for="0" value="1065.0" />
          <attvalue for="1" value="1" />
          <attvalue for="2" value="2.0" />
          <attvalue for="3" value="38.8342165" />
          <attvalue for="4" value="0.0172413793103" />
          <attvalue for="5" value="1.37167" />
        </attvalues>
      </node>
      <node id="1066" label="1066">
        <attvalues>
          <attvalue for="0" value="1066.0" />
          <attvalue for="1" value="0" />
          <attvalue for="2" value="2.0" />
          <attvalue for="3" value="39.627402" />
          <attvalue for="4" value="0.0172413793103" />
          <attvalue for="5" value="2.485649" />
        </attvalues>
      </node>
      <node id="1067" label="1067">
        <attvalues>
          <attvalue for="0" value="1067.0" />
          <attvalue for="1" value="0" />
          <attvalue for="2" value="2.0" />
          <attvalue for="3" value="39.5689045" />
          <attvalue for="4" value="0.0172413793103" />
          <attvalue for="5" value="2.6411985" />
        </attvalues>
      </node>
      <node id="1068" label="1068">
        <attvalues>
          <attvalue for="0" value="1068.0" />
          <attvalue for="1" value="11" />
          <attvalue for="2" value="1.0" />
          <attvalue for="3" value="38.962328" />
          <attvalue for="4" value="0.0" />
          <attvalue for="5" value="1.2585425" />
        </attvalues>
      </node>
      <node id="1069" label="1069">
        <attvalues>
          <attvalue for="0" value="1069.0" />
          <attvalue for="1" value="85" />
          <attvalue for="2" value="1.0" />
          <attvalue for="3" value="38.8681125" />
          <attvalue for="4" value="0.0" />
[truncated: 880,823 more chars]
