# Supplementary material for: Analysing human mobility patterns of hiking activities through complex network theory
Source: PLoS One. 2017 May 24;12(5):e0177712. doi: 10.1371/journal.pone.0177712 (PMC5443505; doi:10.1371/journal.pone.0177712)
Supplement: S2 File — (ZIP) [file pone.0177712.s002.zip › Network-Summer.gexf]

<?xml version='1.0' encoding='utf-8'?>
<gexf version="1.1" xmlns="http://www.gexf.net/1.1draft" xmlns:viz="http://www.gexf.net/1.1draft/viz" xmlns:xsi="http://www.w3.org/2001/XMLSchema-instance" xsi:schemaLocation="http://www.w3.org/2001/XMLSchema-instance">
  <graph defaultedgetype="undirected" mode="static">
    <attributes class="edge" mode="static">
      <attribute id="6" title="networkx_key" type="integer" />
    </attributes>
    <attributes class="node" mode="static">
      <attribute id="0" title="idN" type="double" />
      <attribute id="1" title="subGraph" type="integer" />
      <attribute id="2" title="weight" type="double" />
      <attribute id="3" title="lat" type="double" />
      <attribute id="4" title="pesoN" type="double" />
      <attribute id="5" title="lng" type="double" />
    </attributes>
    <nodes>
      <node id="0" label="0">
        <attvalues>
          <attvalue for="0" value="0.0" />
          <attvalue for="1" value="0" />
          <attvalue for="2" value="55.0" />
          <attvalue for="3" value="39.7117646269" />
          <attvalue for="4" value="0.931034482759" />
          <attvalue for="5" value="2.62065514925" />
        </attvalues>
      </node>
      <node id="1" label="1">
        <attvalues>
          <attvalue for="0" value="1.0" />
          <attvalue for="1" value="1" />
          <attvalue for="2" value="60.0" />
          <attvalue for="3" value="39.9392265593" />
          <attvalue for="4" value="1.01724137931" />
          <attvalue for="5" value="3.95795442373" />
        </attvalues>
      </node>
      <node id="2" label="2">
        <attvalues>
          <attvalue for="0" value="2.0" />
          <attvalue for="1" value="0" />
          <attvalue for="2" value="41.0" />
          <attvalue for="3" value="39.7874165952" />
          <attvalue for="4" value="0.689655172414" />
          <attvalue for="5" value="2.79805040476" />
        </attvalues>
      </node>
      <node id="3" label="3">
        <attvalues>
          <attvalue for="0" value="3.0" />
          <attvalue for="1" value="0" />
          <attvalue for="2" value="34.0" />
          <attvalue for="3" value="39.8262459714" />
          <attvalue for="4" value="0.568965517241" />
          <attvalue for="5" value="2.84730654286" />
        </attvalues>
      </node>
      <node id="4" label="4">
        <attvalues>
          <attvalue for="0" value="4.0" />
          <attvalue for="1" value="1" />
          <attvalue for="2" value="24.0" />
          <attvalue for="3" value="39.9381286129" />
          <attvalue for="4" value="0.396551724138" />
          <attvalue for="5" value="3.93803967742" />
        </attvalues>
      </node>
      <node id="5" label="5">
        <attvalues>
          <attvalue for="0" value="5.0" />
          <attvalue for="1" value="0" />
          <attvalue for="2" value="30.0" />
          <attvalue for="3" value="39.8210406" />
          <attvalue for="4" value="0.5" />
          <attvalue for="5" value="2.88439783333" />
        </attvalues>
      </node>
      <node id="6" label="6">
        <attvalues>
          <attvalue for="0" value="6.0" />
          <attvalue for="1" value="0" />
          <attvalue for="2" value="29.0" />
          <attvalue for="3" value="39.8582061" />
          <attvalue for="4" value="0.48275862069" />
          <attvalue for="5" value="3.18396343333" />
        </attvalues>
      </node>
      <node id="7" label="7">
        <attvalues>
          <attvalue for="0" value="7.0" />
          <attvalue for="1" value="0" />
          <attvalue for="2" value="32.0" />
          <attvalue for="3" value="39.8123882333" />
          <attvalue for="4" value="0.534482758621" />
          <attvalue for="5" value="2.88990496667" />
        </attvalues>
      </node>
      <node id="8" label="8">
        <attvalues>
          <attvalue for="0" value="8.0" />
          <attvalue for="1" value="0" />
          <attvalue for="2" value="25.0" />
          <attvalue for="3" value="39.713604931" />
          <attvalue for="4" value="0.413793103448" />
          <attvalue for="5" value="2.63011203448" />
        </attvalues>
      </node>
      <node id="9" label="9">
        <attvalues>
          <attvalue for="0" value="9.0" />
          <attvalue for="1" value="1" />
          <attvalue for="2" value="23.0" />
          <attvalue for="3" value="39.9176110897" />
          <attvalue for="4" value="0.379310344828" />
          <attvalue for="5" value="4.03323165385" />
        </attvalues>
      </node>
      <node id="10" label="10">
        <attvalues>
          <attvalue for="0" value="10.0" />
          <attvalue for="1" value="0" />
          <attvalue for="2" value="16.0" />
          <attvalue for="3" value="39.7506934583" />
          <attvalue for="4" value="0.258620689655" />
          <attvalue for="5" value="2.62774775" />
        </attvalues>
      </node>
      <node id="11" label="11">
        <attvalues>
          <attvalue for="0" value="11.0" />
          <attvalue for="1" value="0" />
          <attvalue for="2" value="17.0" />
          <attvalue for="3" value="39.5819849167" />
          <attvalue for="4" value="0.275862068966" />
          <attvalue for="5" value="2.35121154167" />
        </attvalues>
      </node>
      <node id="12" label="12">
        <attvalues>
          <attvalue for="0" value="12.0" />
          <attvalue for="1" value="0" />
          <attvalue for="2" value="22.0" />
          <attvalue for="3" value="39.667938087" />
          <attvalue for="4" value="0.362068965517" />
          <attvalue for="5" value="2.57759017391" />
        </attvalues>
      </node>
      <node id="13" label="13">
        <attvalues>
          <attvalue for="0" value="13.0" />
          <attvalue for="1" value="1" />
          <attvalue for="2" value="22.0" />
          <attvalue for="3" value="39.9261736957" />
          <attvalue for="4" value="0.362068965517" />
          <attvalue for="5" value="3.84305347826" />
        </attvalues>
      </node>
      <node id="14" label="14">
        <attvalues>
          <attvalue for="0" value="14.0" />
          <attvalue for="1" value="1" />
          <attvalue for="2" value="18.0" />
          <attvalue for="3" value="39.9215713182" />
          <attvalue for="4" value="0.293103448276" />
          <attvalue for="5" value="4.02503213636" />
        </attvalues>
      </node>
      <node id="15" label="15">
        <attvalues>
          <attvalue for="0" value="15.0" />
          <attvalue for="1" value="0" />
          <attvalue for="2" value="19.0" />
          <attvalue for="3" value="39.7663710909" />
          <attvalue for="4" value="0.310344827586" />
          <attvalue for="5" value="2.81734059091" />
        </attvalues>
      </node>
      <node id="16" label="16">
        <attvalues>
          <attvalue for="0" value="16.0" />
          <attvalue for="1" value="0" />
          <attvalue for="2" value="14.0" />
          <attvalue for="3" value="39.8372982857" />
          <attvalue for="4" value="0.224137931034" />
          <attvalue for="5" value="2.83220647619" />
        </attvalues>
      </node>
      <node id="17" label="17">
        <attvalues>
          <attvalue for="0" value="17.0" />
          <attvalue for="1" value="1" />
          <attvalue for="2" value="10.0" />
          <attvalue for="3" value="39.9368618095" />
          <attvalue for="4" value="0.155172413793" />
          <attvalue for="5" value="3.94247990476" />
        </attvalues>
      </node>
      <node id="18" label="18">
        <attvalues>
          <attvalue for="0" value="18.0" />
          <attvalue for="1" value="2" />
          <attvalue for="2" value="13.0" />
          <attvalue for="3" value="38.9127820476" />
          <attvalue for="4" value="0.206896551724" />
          <attvalue for="5" value="1.43221966667" />
        </attvalues>
      </node>
      <node id="19" label="19">
        <attvalues>
          <attvalue for="0" value="19.0" />
          <attvalue for="1" value="0" />
          <attvalue for="2" value="22.0" />
          <attvalue for="3" value="39.747499619" />
          <attvalue for="4" value="0.362068965517" />
          <attvalue for="5" value="2.64753509524" />
        </attvalues>
      </node>
      <node id="20" label="20">
        <attvalues>
          <attvalue for="0" value="20.0" />
          <attvalue for="1" value="1" />
          <attvalue for="2" value="14.0" />
          <attvalue for="3" value="39.9381415714" />
          <attvalue for="4" value="0.224137931034" />
          <attvalue for="5" value="3.95188428571" />
        </attvalues>
      </node>
      <node id="21" label="21">
        <attvalues>
          <attvalue for="0" value="21.0" />
          <attvalue for="1" value="3" />
          <attvalue for="2" value="15.0" />
          <attvalue for="3" value="38.669297" />
          <attvalue for="4" value="0.241379310345" />
          <attvalue for="5" value="1.55590195" />
        </attvalues>
      </node>
      <node id="22" label="22">
        <attvalues>
          <attvalue for="0" value="22.0" />
          <attvalue for="1" value="0" />
          <attvalue for="2" value="19.0" />
          <attvalue for="3" value="39.72054805" />
          <attvalue for="4" value="0.310344827586" />
          <attvalue for="5" value="2.62158535" />
        </attvalues>
      </node>
      <node id="23" label="23">
        <attvalues>
          <attvalue for="0" value="23.0" />
          <attvalue for="1" value="0" />
          <attvalue for="2" value="10.0" />
          <attvalue for="3" value="39.7516268947" />
          <attvalue for="4" value="0.155172413793" />
          <attvalue for="5" value="3.41347394737" />
        </attvalues>
      </node>
      <node id="24" label="24">
        <attvalues>
          <attvalue for="0" value="24.0" />
          <attvalue for="1" value="0" />
          <attvalue for="2" value="11.0" />
          <attvalue for="3" value="39.6875168421" />
          <attvalue for="4" value="0.172413793103" />
          <attvalue for="5" value="2.51341257895" />
        </attvalues>
      </node>
      <node id="25" label="25">
        <attvalues>
          <attvalue for="0" value="25.0" />
          <attvalue for="1" value="0" />
          <attvalue for="2" value="17.0" />
          <attvalue for="3" value="39.7587246111" />
          <attvalue for="4" value="0.275862068966" />
          <attvalue for="5" value="2.64059827778" />
        </attvalues>
      </node>
      <node id="26" label="26">
        <attvalues>
          <attvalue for="0" value="26.0" />
          <attvalue for="1" value="0" />
          <attvalue for="2" value="17.0" />
          <attvalue for="3" value="39.5780677778" />
          <attvalue for="4" value="0.275862068966" />
          <attvalue for="5" value="2.35309772222" />
        </attvalues>
      </node>
      <node id="27" label="27">
        <attvalues>
          <attvalue for="0" value="27.0" />
          <attvalue for="1" value="0" />
          <attvalue for="2" value="16.0" />
          <attvalue for="3" value="39.266173" />
          <attvalue for="4" value="0.258620689655" />
          <attvalue for="5" value="3.05278516667" />
        </attvalues>
      </node>
      <node id="28" label="28">
        <attvalues>
          <attvalue for="0" value="28.0" />
          <attvalue for="1" value="0" />
          <attvalue for="2" value="10.0" />
          <attvalue for="3" value="39.8355928333" />
          <attvalue for="4" value="0.155172413793" />
          <attvalue for="5" value="2.8362585" />
        </attvalues>
      </node>
      <node id="29" label="29">
        <attvalues>
          <attvalue for="0" value="29.0" />
          <attvalue for="1" value="1" />
          <attvalue for="2" value="17.0" />
          <attvalue for="3" value="39.9487711765" />
          <attvalue for="4" value="0.275862068966" />
          <attvalue for="5" value="4.26582641176" />
        </attvalues>
      </node>
      <node id="30" label="30">
        <attvalues>
          <attvalue for="0" value="30.0" />
          <attvalue for="1" value="1" />
          <attvalue for="2" value="13.0" />
          <attvalue for="3" value="39.9998732353" />
          <attvalue for="4" value="0.206896551724" />
          <attvalue for="5" value="3.83408082353" />
        </attvalues>
      </node>
      <node id="31" label="31">
        <attvalues>
          <attvalue for="0" value="31.0" />
          <attvalue for="1" value="0" />
          <attvalue for="2" value="10.0" />
          <attvalue for="3" value="39.7305223529" />
          <attvalue for="4" value="0.155172413793" />
          <attvalue for="5" value="2.78981264706" />
        </attvalues>
      </node>
      <node id="32" label="32">
        <attvalues>
          <attvalue for="0" value="32.0" />
          <attvalue for="1" value="0" />
          <attvalue for="2" value="12.0" />
          <attvalue for="3" value="39.7992205294" />
          <attvalue for="4" value="0.189655172414" />
          <attvalue for="5" value="2.69959876471" />
        </attvalues>
      </node>
      <node id="33" label="33">
        <attvalues>
          <attvalue for="0" value="33.0" />
          <attvalue for="1" value="0" />
          <attvalue for="2" value="17.0" />
          <attvalue for="3" value="39.7221027647" />
          <attvalue for="4" value="0.275862068966" />
          <attvalue for="5" value="3.45265382353" />
        </attvalues>
      </node>
      <node id="34" label="34">
        <attvalues>
          <attvalue for="0" value="34.0" />
          <attvalue for="1" value="1" />
          <attvalue for="2" value="13.0" />
          <attvalue for="3" value="40.0522278824" />
          <attvalue for="4" value="0.206896551724" />
          <attvalue for="5" value="3.88381405882" />
        </attvalues>
      </node>
      <node id="35" label="35">
        <attvalues>
          <attvalue for="0" value="35.0" />
          <attvalue for="1" value="0" />
          <attvalue for="2" value="11.0" />
          <attvalue for="3" value="39.313084125" />
          <attvalue for="4" value="0.172413793103" />
          <attvalue for="5" value="3.1188981875" />
        </attvalues>
      </node>
      <node id="36" label="36">
        <attvalues>
          <attvalue for="0" value="36.0" />
          <attvalue for="1" value="0" />
          <attvalue for="2" value="7.0" />
          <attvalue for="3" value="39.5917021875" />
          <attvalue for="4" value="0.103448275862" />
          <attvalue for="5" value="2.608315875" />
        </attvalues>
      </node>
      <node id="37" label="37">
        <attvalues>
          <attvalue for="0" value="37.0" />
          <attvalue for="1" value="0" />
          <attvalue for="2" value="7.0" />
          <attvalue for="3" value="39.7351785" />
          <attvalue for="4" value="0.103448275862" />
          <attvalue for="5" value="2.6059111875" />
        </attvalues>
      </node>
      <node id="38" label="38">
        <attvalues>
          <attvalue for="0" value="38.0" />
          <attvalue for="1" value="0" />
          <attvalue for="2" value="10.0" />
          <attvalue for="3" value="39.689216125" />
          <attvalue for="4" value="0.155172413793" />
          <attvalue for="5" value="2.518896125" />
        </attvalues>
      </node>
      <node id="39" label="39">
        <attvalues>
          <attvalue for="0" value="39.0" />
          <attvalue for="1" value="0" />
          <attvalue for="2" value="13.0" />
          <attvalue for="3" value="39.5923855333" />
          <attvalue for="4" value="0.206896551724" />
          <attvalue for="5" value="2.35410786667" />
        </attvalues>
      </node>
      <node id="40" label="40">
        <attvalues>
          <attvalue for="0" value="40.0" />
          <attvalue for="1" value="0" />
          <attvalue for="2" value="14.0" />
          <attvalue for="3" value="39.7666162667" />
          <attvalue for="4" value="0.224137931034" />
          <attvalue for="5" value="2.71500953333" />
        </attvalues>
      </node>
      <node id="41" label="41">
        <attvalues>
          <attvalue for="0" value="41.0" />
          <attvalue for="1" value="0" />
          <attvalue for="2" value="15.0" />
          <attvalue for="3" value="39.7565154" />
          <attvalue for="4" value="0.241379310345" />
          <attvalue for="5" value="2.82707273333" />
        </attvalues>
      </node>
      <node id="42" label="42">
        <attvalues>
          <attvalue for="0" value="42.0" />
          <attvalue for="1" value="0" />
          <attvalue for="2" value="10.0" />
          <attvalue for="3" value="39.5723128667" />
          <attvalue for="4" value="0.155172413793" />
          <attvalue for="5" value="2.6547128" />
        </attvalues>
      </node>
      <node id="43" label="43">
        <attvalues>
          <attvalue for="0" value="43.0" />
          <attvalue for="1" value="4" />
          <attvalue for="2" value="9.0" />
          <attvalue for="3" value="39.5248298667" />
          <attvalue for="4" value="0.137931034483" />
          <attvalue for="5" value="2.91752833333" />
        </attvalues>
      </node>
      <node id="44" label="44">
        <attvalues>
          <attvalue for="0" value="44.0" />
          <attvalue for="1" value="1" />
          <attvalue for="2" value="15.0" />
          <attvalue for="3" value="39.9329936667" />
          <attvalue for="4" value="0.241379310345" />
          <attvalue for="5" value="3.91531013333" />
        </attvalues>
      </node>
      <node id="45" label="45">
        <attvalues>
          <attvalue for="0" value="45.0" />
          <attvalue for="1" value="0" />
          <attvalue for="2" value="9.0" />
          <attvalue for="3" value="39.7552929333" />
          <attvalue for="4" value="0.137931034483" />
          <attvalue for="5" value="3.41110086667" />
        </attvalues>
      </node>
      <node id="46" label="46">
        <attvalues>
          <attvalue for="0" value="46.0" />
          <attvalue for="1" value="0" />
          <attvalue for="2" value="15.0" />
          <attvalue for="3" value="39.7909232667" />
          <attvalue for="4" value="0.241379310345" />
          <attvalue for="5" value="2.7250452" />
        </attvalues>
      </node>
      <node id="47" label="47">
        <attvalues>
          <attvalue for="0" value="47.0" />
          <attvalue for="1" value="0" />
          <attvalue for="2" value="14.0" />
          <attvalue for="3" value="39.8513593333" />
          <attvalue for="4" value="0.224137931034" />
          <attvalue for="5" value="2.8019084" />
        </attvalues>
      </node>
      <node id="48" label="48">
        <attvalues>
          <attvalue for="0" value="48.0" />
          <attvalue for="1" value="0" />
          <attvalue for="2" value="13.0" />
          <attvalue for="3" value="39.7738476429" />
          <attvalue for="4" value="0.206896551724" />
          <attvalue for="5" value="2.89834821429" />
        </attvalues>
      </node>
      <node id="49" label="49">
        <attvalues>
          <attvalue for="0" value="49.0" />
          <attvalue for="1" value="5" />
          <attvalue for="2" value="12.0" />
          <attvalue for="3" value="39.1092450714" />
          <attvalue for="4" value="0.189655172414" />
          <attvalue for="5" value="1.51633542857" />
        </attvalues>
      </node>
      <node id="50" label="50">
        <attvalues>
          <attvalue for="0" value="50.0" />
          <attvalue for="1" value="1" />
          <attvalue for="2" value="11.0" />
          <attvalue for="3" value="39.9953182857" />
          <attvalue for="4" value="0.172413793103" />
          <attvalue for="5" value="4.25542164286" />
        </attvalues>
      </node>
      <node id="51" label="51">
        <attvalues>
          <attvalue for="0" value="51.0" />
          <attvalue for="1" value="0" />
          <attvalue for="2" value="10.0" />
          <attvalue for="3" value="39.6628569286" />
          <attvalue for="4" value="0.155172413793" />
          <attvalue for="5" value="2.57577385714" />
        </attvalues>
      </node>
      <node id="52" label="52">
        <attvalues>
          <attvalue for="0" value="52.0" />
          <attvalue for="1" value="1" />
          <attvalue for="2" value="14.0" />
          <attvalue for="3" value="39.9253790714" />
          <attvalue for="4" value="0.224137931034" />
          <attvalue for="5" value="4.00298107143" />
        </attvalues>
      </node>
      <node id="53" label="53">
        <attvalues>
          <attvalue for="0" value="53.0" />
          <attvalue for="1" value="0" />
          <attvalue for="2" value="10.0" />
          <attvalue for="3" value="39.8512981429" />
          <attvalue for="4" value="0.155172413793" />
          <attvalue for="5" value="2.80819942857" />
        </attvalues>
      </node>
      <node id="54" label="54">
        <attvalues>
          <attvalue for="0" value="54.0" />
          <attvalue for="1" value="1" />
          <attvalue for="2" value="10.0" />
          <attvalue for="3" value="39.8973954615" />
          <attvalue for="4" value="0.155172413793" />
          <attvalue for="5" value="4.07942407692" />
        </attvalues>
      </node>
      <node id="55" label="55">
        <attvalues>
          <attvalue for="0" value="55.0" />
          <attvalue for="1" value="0" />
          <attvalue for="2" value="7.0" />
          <attvalue for="3" value="39.8047783077" />
          <attvalue for="4" value="0.103448275862" />
          <attvalue for="5" value="2.70144938462" />
        </attvalues>
      </node>
      <node id="56" label="56">
        <attvalues>
          <attvalue for="0" value="56.0" />
          <attvalue for="1" value="0" />
          <attvalue for="2" value="11.0" />
          <attvalue for="3" value="39.6931706154" />
          <attvalue for="4" value="0.172413793103" />
          <attvalue for="5" value="2.63379407692" />
        </attvalues>
      </node>
      <node id="57" label="57">
        <attvalues>
          <attvalue for="0" value="57.0" />
          <attvalue for="1" value="0" />
          <attvalue for="2" value="15.0" />
          <attvalue for="3" value="39.7909311538" />
          <attvalue for="4" value="0.241379310345" />
          <attvalue for="5" value="2.69232684615" />
        </attvalues>
      </node>
      <node id="58" label="58">
        <attvalues>
          <attvalue for="0" value="58.0" />
          <attvalue for="1" value="1" />
          <attvalue for="2" value="7.0" />
          <attvalue for="3" value="40.0066933846" />
          <attvalue for="4" value="0.103448275862" />
          <attvalue for="5" value="4.19485630769" />
        </attvalues>
      </node>
      <node id="59" label="59">
        <attvalues>
          <attvalue for="0" value="59.0" />
          <attvalue for="1" value="4" />
          <attvalue for="2" value="7.0" />
          <attvalue for="3" value="39.5263486923" />
          <attvalue for="4" value="0.103448275862" />
          <attvalue for="5" value="2.92939592308" />
        </attvalues>
      </node>
      <node id="60" label="60">
        <attvalues>
          <attvalue for="0" value="60.0" />
          <attvalue for="1" value="0" />
          <attvalue for="2" value="11.0" />
          <attvalue for="3" value="39.76593225" />
          <attvalue for="4" value="0.172413793103" />
          <attvalue for="5" value="2.70847041667" />
        </attvalues>
      </node>
      <node id="61" label="61">
        <attvalues>
          <attvalue for="0" value="61.0" />
          <attvalue for="1" value="0" />
          <attvalue for="2" value="12.0" />
          <attvalue for="3" value="39.7365558333" />
          <attvalue for="4" value="0.189655172414" />
          <attvalue for="5" value="3.33502208333" />
        </attvalues>
      </node>
      <node id="62" label="62">
        <attvalues>
          <attvalue for="0" value="62.0" />
          <attvalue for="1" value="1" />
          <attvalue for="2" value="12.0" />
          <attvalue for="3" value="39.8728779167" />
          <attvalue for="4" value="0.189655172414" />
          <attvalue for="5" value="4.13265675" />
        </attvalues>
      </node>
      <node id="63" label="63">
        <attvalues>
          <attvalue for="0" value="63.0" />
          <attvalue for="1" value="0" />
          <attvalue for="2" value="10.0" />
          <attvalue for="3" value="39.7353785" />
          <attvalue for="4" value="0.155172413793" />
          <attvalue for="5" value="2.61290066667" />
        </attvalues>
      </node>
      <node id="64" label="64">
        <attvalues>
          <attvalue for="0" value="64.0" />
          <attvalue for="1" value="6" />
          <attvalue for="2" value="6.0" />
          <attvalue for="3" value="39.7094934167" />
          <attvalue for="4" value="0.0862068965517" />
          <attvalue for="5" value="2.58875433333" />
        </attvalues>
      </node>
      <node id="65" label="65">
        <attvalues>
          <attvalue for="0" value="65.0" />
          <attvalue for="1" value="0" />
          <attvalue for="2" value="10.0" />
          <attvalue for="3" value="39.5845174167" />
          <attvalue for="4" value="0.155172413793" />
          <attvalue for="5" value="2.61810608333" />
        </attvalues>
      </node>
      <node id="66" label="66">
        <attvalues>
          <attvalue for="0" value="66.0" />
          <attvalue for="1" value="1" />
          <attvalue for="2" value="13.0" />
          <attvalue for="3" value="39.93414125" />
          <attvalue for="4" value="0.206896551724" />
          <attvalue for="5" value="3.97346908333" />
        </attvalues>
      </node>
      <node id="67" label="67">
        <attvalues>
          <attvalue for="0" value="67.0" />
          <attvalue for="1" value="0" />
          <attvalue for="2" value="13.0" />
          <attvalue for="3" value="39.8395025" />
          <attvalue for="4" value="0.206896551724" />
          <attvalue for="5" value="2.77579591667" />
        </attvalues>
      </node>
      <node id="68" label="68">
        <attvalues>
          <attvalue for="0" value="68.0" />
          <attvalue for="1" value="1" />
          <attvalue for="2" value="10.0" />
          <attvalue for="3" value="40.050313936" />
          <attvalue for="4" value="0.155172413793" />
          <attvalue for="5" value="4.05341091667" />
        </attvalues>
      </node>
      <node id="69" label="69">
        <attvalues>
          <attvalue for="0" value="69.0" />
          <attvalue for="1" value="0" />
          <attvalue for="2" value="9.0" />
          <attvalue for="3" value="39.919813" />
          <attvalue for="4" value="0.137931034483" />
          <attvalue for="5" value="3.05235008333" />
        </attvalues>
      </node>
      <node id="70" label="70">
        <attvalues>
          <attvalue for="0" value="70.0" />
          <attvalue for="1" value="0" />
          <attvalue for="2" value="10.0" />
          <attvalue for="3" value="39.79496775" />
          <attvalue for="4" value="0.155172413793" />
          <attvalue for="5" value="2.77561925" />
        </attvalues>
      </node>
      <node id="71" label="71">
        <attvalues>
          <attvalue for="0" value="71.0" />
          <attvalue for="1" value="1" />
          <attvalue for="2" value="10.0" />
          <attvalue for="3" value="40.0457285" />
          <attvalue for="4" value="0.155172413793" />
          <attvalue for="5" value="4.10862691667" />
        </attvalues>
      </node>
      <node id="72" label="72">
        <attvalues>
          <attvalue for="0" value="72.0" />
          <attvalue for="1" value="1" />
          <attvalue for="2" value="9.0" />
          <attvalue for="3" value="39.9331154167" />
          <attvalue for="4" value="0.137931034483" />
          <attvalue for="5" value="4.03786225" />
        </attvalues>
      </node>
      <node id="73" label="73">
        <attvalues>
          <attvalue for="0" value="73.0" />
          <attvalue for="1" value="0" />
          <attvalue for="2" value="11.0" />
          <attvalue for="3" value="39.31803975" />
          <attvalue for="4" value="0.172413793103" />
          <attvalue for="5" value="2.99706041667" />
        </attvalues>
      </node>
      <node id="74" label="74">
        <attvalues>
          <attvalue for="0" value="74.0" />
          <attvalue for="1" value="1" />
          <attvalue for="2" value="11.0" />
          <attvalue for="3" value="40.0434916667" />
          <attvalue for="4" value="0.172413793103" />
          <attvalue for="5" value="3.92273808333" />
        </attvalues>
      </node>
      <node id="75" label="75">
        <attvalues>
          <attvalue for="0" value="75.0" />
          <attvalue for="1" value="0" />
          <attvalue for="2" value="6.0" />
          <attvalue for="3" value="39.63830725" />
          <attvalue for="4" value="0.0862068965517" />
          <attvalue for="5" value="3.41551566667" />
        </attvalues>
      </node>
      <node id="76" label="76">
        <attvalues>
          <attvalue for="0" value="76.0" />
          <attvalue for="1" value="0" />
          <attvalue for="2" value="11.0" />
          <attvalue for="3" value="39.7958591818" />
          <attvalue for="4" value="0.172413793103" />
          <attvalue for="5" value="2.68106927273" />
        </attvalues>
      </node>
      <node id="77" label="77">
        <attvalues>
          <attvalue for="0" value="77.0" />
          <attvalue for="1" value="2" />
          <attvalue for="2" value="8.0" />
          <attvalue for="3" value="38.9147953636" />
          <attvalue for="4" value="0.120689655172" />
          <attvalue for="5" value="1.43655163636" />
        </attvalues>
      </node>
      <node id="78" label="78">
        <attvalues>
          <attvalue for="0" value="78.0" />
          <attvalue for="1" value="1" />
          <attvalue for="2" value="12.0" />
          <attvalue for="3" value="39.9144827273" />
          <attvalue for="4" value="0.189655172414" />
          <attvalue for="5" value="4.28517454545" />
        </attvalues>
      </node>
      <node id="79" label="79">
        <attvalues>
          <attvalue for="0" value="79.0" />
          <attvalue for="1" value="0" />
          <attvalue for="2" value="10.0" />
          <attvalue for="3" value="39.5792122727" />
          <attvalue for="4" value="0.155172413793" />
          <attvalue for="5" value="2.66269290909" />
        </attvalues>
      </node>
      <node id="80" label="80">
        <attvalues>
          <attvalue for="0" value="80.0" />
          <attvalue for="1" value="6" />
          <attvalue for="2" value="4.0" />
          <attvalue for="3" value="39.7086852727" />
          <attvalue for="4" value="0.051724137931" />
          <attvalue for="5" value="2.58239845455" />
        </attvalues>
      </node>
      <node id="81" label="81">
        <attvalues>
          <attvalue for="0" value="81.0" />
          <attvalue for="1" value="2" />
          <attvalue for="2" value="6.0" />
          <attvalue for="3" value="38.9093629091" />
          <attvalue for="4" value="0.0862068965517" />
          <attvalue for="5" value="1.42794090909" />
        </attvalues>
      </node>
      <node id="82" label="82">
        <attvalues>
          <attvalue for="0" value="82.0" />
          <attvalue for="1" value="0" />
          <attvalue for="2" value="8.0" />
          <attvalue for="3" value="39.5794008182" />
          <attvalue for="4" value="0.120689655172" />
          <attvalue for="5" value="2.64219781818" />
        </attvalues>
      </node>
      <node id="83" label="83">
        <attvalues>
          <attvalue for="0" value="83.0" />
          <attvalue for="1" value="0" />
          <attvalue for="2" value="8.0" />
          <attvalue for="3" value="39.7421935455" />
          <attvalue for="4" value="0.120689655172" />
          <attvalue for="5" value="3.43696227273" />
        </attvalues>
      </node>
      <node id="84" label="84">
        <attvalues>
          <attvalue for="0" value="84.0" />
          <attvalue for="1" value="0" />
          <attvalue for="2" value="4.0" />
          <attvalue for="3" value="39.7302431818" />
          <attvalue for="4" value="0.051724137931" />
          <attvalue for="5" value="2.605554" />
        </attvalues>
      </node>
      <node id="85" label="85">
        <attvalues>
          <attvalue for="0" value="85.0" />
          <attvalue for="1" value="0" />
          <attvalue for="2" value="9.0" />
          <attvalue for="3" value="39.6457919091" />
          <attvalue for="4" value="0.137931034483" />
          <attvalue for="5" value="2.46312072727" />
        </attvalues>
      </node>
      <node id="86" label="86">
        <attvalues>
          <attvalue for="0" value="86.0" />
          <attvalue for="1" value="1" />
          <attvalue for="2" value="9.0" />
          <attvalue for="3" value="39.9300562727" />
          <attvalue for="4" value="0.137931034483" />
          <attvalue for="5" value="3.989829" />
        </attvalues>
      </node>
      <node id="87" label="87">
        <attvalues>
          <attvalue for="0" value="87.0" />
          <attvalue for="1" value="0" />
          <attvalue for="2" value="10.0" />
          <attvalue for="3" value="39.7319454545" />
          <attvalue for="4" value="0.155172413793" />
          <attvalue for="5" value="2.65805572727" />
        </attvalues>
      </node>
      <node id="88" label="88">
        <attvalues>
          <attvalue for="0" value="88.0" />
          <attvalue for="1" value="0" />
          <attvalue for="2" value="7.0" />
          <attvalue for="3" value="39.760507" />
          <attvalue for="4" value="0.103448275862" />
          <attvalue for="5" value="3.40483336364" />
        </attvalues>
      </node>
      <node id="89" label="89">
        <attvalues>
          <attvalue for="0" value="89.0" />
          <attvalue for="1" value="1" />
          <attvalue for="2" value="5.0" />
          <attvalue for="3" value="39.9950587273" />
          <attvalue for="4" value="0.0689655172414" />
          <attvalue for="5" value="3.83459309091" />
        </attvalues>
      </node>
      <node id="90" label="90">
        <attvalues>
          <attvalue for="0" value="90.0" />
          <attvalue for="1" value="7" />
          <attvalue for="2" value="3.0" />
          <attvalue for="3" value="38.8751384545" />
          <attvalue for="4" value="0.0344827586207" />
          <attvalue for="5" value="1.23017881818" />
        </attvalues>
      </node>
      <node id="91" label="91">
        <attvalues>
          <attvalue for="0" value="91.0" />
          <attvalue for="1" value="0" />
          <attvalue for="2" value="6.0" />
          <attvalue for="3" value="39.4689892727" />
          <attvalue for="4" value="0.0862068965517" />
          <attvalue for="5" value="2.52133663636" />
        </attvalues>
      </node>
      <node id="92" label="92">
        <attvalues>
          <attvalue for="0" value="92.0" />
          <attvalue for="1" value="0" />
          <attvalue for="2" value="7.0" />
          <attvalue for="3" value="39.8251476" />
          <attvalue for="4" value="0.103448275862" />
          <attvalue for="5" value="2.8145286" />
        </attvalues>
      </node>
      <node id="93" label="93">
        <attvalues>
          <attvalue for="0" value="93.0" />
          <attvalue for="1" value="0" />
          <attvalue for="2" value="8.0" />
          <attvalue for="3" value="39.7180879" />
          <attvalue for="4" value="0.120689655172" />
          <attvalue for="5" value="2.6439258" />
        </attvalues>
      </node>
      <node id="94" label="94">
        <attvalues>
          <attvalue for="0" value="94.0" />
          <attvalue for="1" value="2" />
          <attvalue for="2" value="8.0" />
          <attvalue for="3" value="38.9140283" />
          <attvalue for="4" value="0.120689655172" />
          <attvalue for="5" value="1.4516502" />
        </attvalues>
      </node>
      <node id="95" label="95">
        <attvalues>
          <attvalue for="0" value="95.0" />
          <attvalue for="1" value="1" />
          <attvalue for="2" value="9.0" />
          <attvalue for="3" value="40.0555343" />
          <attvalue for="4" value="0.137931034483" />
          <attvalue for="5" value="4.1309247" />
        </attvalues>
      </node>
      <node id="96" label="96">
        <attvalues>
          <attvalue for="0" value="96.0" />
          <attvalue for="1" value="0" />
          <attvalue for="2" value="6.0" />
          <attvalue for="3" value="39.2937157" />
          <attvalue for="4" value="0.0862068965517" />
          <attvalue for="5" value="3.0932442" />
        </attvalues>
      </node>
      <node id="97" label="97">
        <attvalues>
          <attvalue for="0" value="97.0" />
          <attvalue for="1" value="8" />
          <attvalue for="2" value="6.0" />
          <attvalue for="3" value="39.5880353" />
          <attvalue for="4" value="0.0862068965517" />
          <attvalue for="5" value="2.3250311" />
        </attvalues>
      </node>
      <node id="98" label="98">
        <attvalues>
          <attvalue for="0" value="98.0" />
          <attvalue for="1" value="1" />
          <attvalue for="2" value="9.0" />
          <attvalue for="3" value="39.8659141" />
          <attvalue for="4" value="0.137931034483" />
          <attvalue for="5" value="4.1479654" />
        </attvalues>
      </node>
      <node id="99" label="99">
        <attvalues>
          <attvalue for="0" value="99.0" />
          <attvalue for="1" value="0" />
          <attvalue for="2" value="10.0" />
          <attvalue for="3" value="39.7075252" />
          <attvalue for="4" value="0.155172413793" />
          <attvalue for="5" value="2.7859138" />
        </attvalues>
      </node>
      <node id="100" label="100">
        <attvalues>
          <attvalue for="0" value="100.0" />
          <attvalue for="1" value="9" />
          <attvalue for="2" value="9.0" />
          <attvalue for="3" value="38.9989571" />
          <attvalue for="4" value="0.137931034483" />
          <attvalue for="5" value="1.4294753" />
        </attvalues>
      </node>
      <node id="101" label="101">
        <attvalues>
          <attvalue for="0" value="101.0" />
          <attvalue for="1" value="1" />
          <attvalue for="2" value="9.0" />
          <attvalue for="3" value="39.9774784" />
          <attvalue for="4" value="0.137931034483" />
          <attvalue for="5" value="3.9765668" />
        </attvalues>
      </node>
      <node id="102" label="102">
        <attvalues>
          <attvalue for="0" value="102.0" />
          <attvalue for="1" value="0" />
          <attvalue for="2" value="10.0" />
          <attvalue for="3" value="39.6709633" />
          <attvalue for="4" value="0.155172413793" />
          <attvalue for="5" value="2.5610833" />
        </attvalues>
      </node>
      <node id="103" label="103">
        <attvalues>
          <attvalue for="0" value="103.0" />
          <attvalue for="1" value="0" />
          <attvalue for="2" value="8.0" />
          <attvalue for="3" value="39.7708596" />
          <attvalue for="4" value="0.120689655172" />
          <attvalue for="5" value="2.7360356" />
        </attvalues>
      </node>
      <node id="104" label="104">
        <attvalues>
          <attvalue for="0" value="104.0" />
          <attvalue for="1" value="0" />
          <attvalue for="2" value="7.0" />
          <attvalue for="3" value="39.8314014" />
          <attvalue for="4" value="0.103448275862" />
          <attvalue for="5" value="2.8980922" />
        </attvalues>
      </node>
      <node id="105" label="105">
        <attvalues>
          <attvalue for="0" value="105.0" />
          <attvalue for="1" value="0" />
          <attvalue for="2" value="6.0" />
          <attvalue for="3" value="39.3608792" />
          <attvalue for="4" value="0.0862068965517" />
          <attvalue for="5" value="3.2097183" />
        </attvalues>
      </node>
      <node id="106" label="106">
        <attvalues>
          <attvalue for="0" value="106.0" />
          <attvalue for="1" value="0" />
          <attvalue for="2" value="7.0" />
          <attvalue for="3" value="39.6812772" />
          <attvalue for="4" value="0.103448275862" />
          <attvalue for="5" value="2.5301056" />
        </attvalues>
      </node>
      <node id="107" label="107">
        <attvalues>
          <attvalue for="0" value="107.0" />
          <attvalue for="1" value="8" />
          <attvalue for="2" value="6.0" />
          <attvalue for="3" value="39.5857048" />
          <attvalue for="4" value="0.0862068965517" />
          <attvalue for="5" value="2.3192097" />
        </attvalues>
      </node>
      <node id="108" label="108">
        <attvalues>
          <attvalue for="0" value="108.0" />
          <attvalue for="1" value="10" />
          <attvalue for="2" value="7.0" />
          <attvalue for="3" value="39.0389925" />
          <attvalue for="4" value="0.103448275862" />
          <attvalue for="5" value="1.3347943" />
        </attvalues>
      </node>
      <node id="109" label="109">
        <attvalues>
          <attvalue for="0" value="109.0" />
          <attvalue for="1" value="1" />
          <attvalue for="2" value="9.0" />
          <attvalue for="3" value="39.9839283" />
          <attvalue for="4" value="0.137931034483" />
          <attvalue for="5" value="4.0068367" />
        </attvalues>
      </node>
      <node id="110" label="110">
        <attvalues>
          <attvalue for="0" value="110.0" />
          <attvalue for="1" value="11" />
          <attvalue for="2" value="6.0" />
          <attvalue for="3" value="39.0093973" />
          <attvalue for="4" value="0.0862068965517" />
          <attvalue for="5" value="1.3002881" />
        </attvalues>
      </node>
      <node id="111" label="111">
        <attvalues>
          <attvalue for="0" value="111.0" />
          <attvalue for="1" value="1" />
          <attvalue for="2" value="6.0" />
          <attvalue for="3" value="40.0490265" />
          <attvalue for="4" value="0.0862068965517" />
          <attvalue for="5" value="3.9778555" />
        </attvalues>
      </node>
      <node id="112" label="112">
        <attvalues>
          <attvalue for="0" value="112.0" />
          <attvalue for="1" value="0" />
          <attvalue for="2" value="8.0" />
          <attvalue for="3" value="39.5578884" />
          <attvalue for="4" value="0.120689655172" />
          <attvalue for="5" value="3.369665" />
        </attvalues>
      </node>
      <node id="113" label="113">
        <attvalues>
          <attvalue for="0" value="113.0" />
          <attvalue for="1" value="12" />
          <attvalue for="2" value="10.0" />
          <attvalue for="3" value="38.842462" />
          <attvalue for="4" value="0.155172413793" />
          <attvalue for="5" value="1.3844075" />
        </attvalues>
      </node>
      <node id="114" label="114">
        <attvalues>
          <attvalue for="0" value="114.0" />
          <attvalue for="1" value="0" />
          <attvalue for="2" value="6.0" />
          <attvalue for="3" value="39.6725042" />
          <attvalue for="4" value="0.0862068965517" />
          <attvalue for="5" value="2.4956255" />
        </attvalues>
      </node>
      <node id="115" label="115">
        <attvalues>
          <attvalue for="0" value="115.0" />
          <attvalue for="1" value="0" />
          <attvalue for="2" value="9.0" />
          <attvalue for="3" value="39.756106" />
          <attvalue for="4" value="0.137931034483" />
          <attvalue for="5" value="3.3229292" />
        </attvalues>
      </node>
      <node id="116" label="116">
        <attvalues>
          <attvalue for="0" value="116.0" />
          <attvalue for="1" value="0" />
          <attvalue for="2" value="9.0" />
          <attvalue for="3" value="39.8756858" />
          <attvalue for="4" value="0.137931034483" />
          <attvalue for="5" value="3.1770804" />
        </attvalues>
      </node>
      <node id="117" label="117">
        <attvalues>
          <attvalue for="0" value="117.0" />
          <attvalue for="1" value="0" />
          <attvalue for="2" value="10.0" />
          <attvalue for="3" value="39.6373055" />
          <attvalue for="4" value="0.155172413793" />
          <attvalue for="5" value="2.4850002" />
        </attvalues>
      </node>
      <node id="118" label="118">
        <attvalues>
          <attvalue for="0" value="118.0" />
          <attvalue for="1" value="0" />
          <attvalue for="2" value="7.0" />
          <attvalue for="3" value="39.7810406667" />
          <attvalue for="4" value="0.103448275862" />
          <attvalue for="5" value="2.67460644444" />
        </attvalues>
      </node>
      <node id="119" label="119">
        <attvalues>
          <attvalue for="0" value="119.0" />
          <attvalue for="1" value="0" />
          <attvalue for="2" value="8.0" />
          <attvalue for="3" value="39.5995626667" />
          <attvalue for="4" value="0.120689655172" />
          <attvalue for="5" value="2.60135188889" />
        </attvalues>
      </node>
      <node id="120" label="120">
        <attvalues>
          <attvalue for="0" value="120.0" />
          <attvalue for="1" value="0" />
          <attvalue for="2" value="6.0" />
          <attvalue for="3" value="39.5415097778" />
          <attvalue for="4" value="0.0862068965517" />
          <attvalue for="5" value="3.33552333333" />
        </attvalues>
      </node>
      <node id="121" label="121">
        <attvalues>
          <attvalue for="0" value="121.0" />
          <attvalue for="1" value="0" />
          <attvalue for="2" value="9.0" />
          <attvalue for="3" value="39.652963" />
          <attvalue for="4" value="0.137931034483" />
          <attvalue for="5" value="2.48101633333" />
        </attvalues>
      </node>
      <node id="122" label="122">
        <attvalues>
          <attvalue for="0" value="122.0" />
          <attvalue for="1" value="2" />
          <attvalue for="2" value="6.0" />
          <attvalue for="3" value="38.9505626667" />
          <attvalue for="4" value="0.0862068965517" />
          <attvalue for="5" value="1.52050111111" />
        </attvalues>
      </node>
      <node id="123" label="123">
        <attvalues>
          <attvalue for="0" value="123.0" />
          <attvalue for="1" value="0" />
          <attvalue for="2" value="7.0" />
          <attvalue for="3" value="39.7602870489" />
          <attvalue for="4" value="0.103448275862" />
          <attvalue for="5" value="2.65093766667" />
        </attvalues>
      </node>
      <node id="124" label="124">
        <attvalues>
          <attvalue for="0" value="124.0" />
          <attvalue for="1" value="0" />
          <attvalue for="2" value="6.0" />
          <attvalue for="3" value="39.8066114444" />
          <attvalue for="4" value="0.0862068965517" />
          <attvalue for="5" value="2.87957244444" />
        </attvalues>
      </node>
      <node id="125" label="125">
        <attvalues>
          <attvalue for="0" value="125.0" />
          <attvalue for="1" value="1" />
          <attvalue for="2" value="6.0" />
          <attvalue for="3" value="39.8221422222" />
          <attvalue for="4" value="0.0862068965517" />
          <attvalue for="5" value="4.23119077778" />
        </attvalues>
      </node>
      <node id="126" label="126">
        <attvalues>
          <attvalue for="0" value="126.0" />
          <attvalue for="1" value="0" />
          <attvalue for="2" value="6.0" />
          <attvalue for="3" value="39.629459" />
          <attvalue for="4" value="0.0862068965517" />
          <attvalue for="5" value="2.49470433333" />
        </attvalues>
      </node>
      <node id="127" label="127">
        <attvalues>
          <attvalue for="0" value="127.0" />
          <attvalue for="1" value="13" />
          <attvalue for="2" value="4.0" />
          <attvalue for="3" value="39.1511854444" />
          <attvalue for="4" value="0.051724137931" />
          <attvalue for="5" value="2.933871" />
        </attvalues>
      </node>
      <node id="128" label="128">
        <attvalues>
          <attvalue for="0" value="128.0" />
          <attvalue for="1" value="2" />
          <attvalue for="2" value="5.0" />
          <attvalue for="3" value="38.9283783333" />
          <attvalue for="4" value="0.0689655172414" />
          <attvalue for="5" value="1.45168555556" />
        </attvalues>
      </node>
      <node id="129" label="129">
        <attvalues>
          <attvalue for="0" value="129.0" />
          <attvalue for="1" value="14" />
          <attvalue for="2" value="7.0" />
          <attvalue for="3" value="39.692773" />
          <attvalue for="4" value="0.103448275862" />
          <attvalue for="5" value="2.70183788889" />
        </attvalues>
      </node>
      <node id="130" label="130">
        <attvalues>
          <attvalue for="0" value="130.0" />
          <attvalue for="1" value="0" />
          <attvalue for="2" value="7.0" />
          <attvalue for="3" value="39.7257263333" />
          <attvalue for="4" value="0.103448275862" />
          <attvalue for="5" value="2.62204066667" />
        </attvalues>
      </node>
      <node id="131" label="131">
        <attvalues>
          <attvalue for="0" value="131.0" />
          <attvalue for="1" value="0" />
          <attvalue for="2" value="7.0" />
          <attvalue for="3" value="39.7538815556" />
          <attvalue for="4" value="0.103448275862" />
          <attvalue for="5" value="2.90161766667" />
        </attvalues>
      </node>
      <node id="132" label="132">
        <attvalues>
          <attvalue for="0" value="132.0" />
          <attvalue for="1" value="0" />
          <attvalue for="2" value="6.0" />
          <attvalue for="3" value="39.5021656667" />
          <attvalue for="4" value="0.0862068965517" />
          <attvalue for="5" value="2.46488722222" />
        </attvalues>
      </node>
      <node id="133" label="133">
        <attvalues>
          <attvalue for="0" value="133.0" />
          <attvalue for="1" value="15" />
          <attvalue for="2" value="6.0" />
          <attvalue for="3" value="39.5207307778" />
          <attvalue for="4" value="0.0862068965517" />
          <attvalue for="5" value="2.89755777778" />
        </attvalues>
      </node>
      <node id="134" label="134">
        <attvalues>
          <attvalue for="0" value="134.0" />
          <attvalue for="1" value="0" />
          <attvalue for="2" value="7.0" />
          <attvalue for="3" value="39.7352838889" />
          <attvalue for="4" value="0.103448275862" />
          <attvalue for="5" value="2.75890933333" />
        </attvalues>
      </node>
      <node id="135" label="135">
        <attvalues>
          <attvalue for="0" value="135.0" />
          <attvalue for="1" value="16" />
          <attvalue for="2" value="5.0" />
          <attvalue for="3" value="39.0353202222" />
          <attvalue for="4" value="0.0689655172414" />
          <attvalue for="5" value="1.60861233333" />
        </attvalues>
      </node>
      <node id="136" label="136">
        <attvalues>
          <attvalue for="0" value="136.0" />
          <attvalue for="1" value="0" />
          <attvalue for="2" value="7.0" />
          <attvalue for="3" value="39.5663043333" />
          <attvalue for="4" value="0.103448275862" />
          <attvalue for="5" value="2.56697277778" />
        </attvalues>
      </node>
      <node id="137" label="137">
        <attvalues>
          <attvalue for="0" value="137.0" />
          <attvalue for="1" value="0" />
          <attvalue for="2" value="9.0" />
          <attvalue for="3" value="39.8732353333" />
          <attvalue for="4" value="0.137931034483" />
          <attvalue for="5" value="3.17077911111" />
        </attvalues>
      </node>
      <node id="138" label="138">
        <attvalues>
          <attvalue for="0" value="138.0" />
          <attvalue for="1" value="0" />
          <attvalue for="2" value="5.0" />
          <attvalue for="3" value="39.6894551111" />
          <attvalue for="4" value="0.0689655172414" />
          <attvalue for="5" value="2.59978022222" />
        </attvalues>
      </node>
      <node id="139" label="139">
        <attvalues>
          <attvalue for="0" value="139.0" />
          <attvalue for="1" value="1" />
          <attvalue for="2" value="9.0" />
          <attvalue for="3" value="39.9399492036" />
          <attvalue for="4" value="0.137931034483" />
          <attvalue for="5" value="3.968744" />
        </attvalues>
      </node>
      <node id="140" label="140">
        <attvalues>
          <attvalue for="0" value="140.0" />
          <attvalue for="1" value="0" />
          <attvalue for="2" value="7.0" />
          <attvalue for="3" value="39.9491176667" />
          <attvalue for="4" value="0.103448275862" />
          <attvalue for="5" value="3.17122066667" />
        </attvalues>
      </node>
      <node id="141" label="141">
        <attvalues>
          <attvalue for="0" value="141.0" />
          <attvalue for="1" value="1" />
          <attvalue for="2" value="4.0" />
          <attvalue for="3" value="40.0431487778" />
          <attvalue for="4" value="0.051724137931" />
          <attvalue for="5" value="3.92713233333" />
        </attvalues>
      </node>
      <node id="142" label="142">
        <attvalues>
          <attvalue for="0" value="142.0" />
          <attvalue for="1" value="0" />
          <attvalue for="2" value="7.0" />
          <attvalue for="3" value="39.8746402222" />
          <attvalue for="4" value="0.103448275862" />
          <attvalue for="5" value="3.01687822222" />
        </attvalues>
      </node>
      <node id="143" label="143">
        <attvalues>
          <attvalue for="0" value="143.0" />
          <attvalue for="1" value="0" />
          <attvalue for="2" value="5.0" />
          <attvalue for="3" value="39.668584875" />
          <attvalue for="4" value="0.0689655172414" />
          <attvalue for="5" value="2.500662625" />
        </attvalues>
      </node>
      <node id="144" label="144">
        <attvalues>
          <attvalue for="0" value="144.0" />
          <attvalue for="1" value="0" />
          <attvalue for="2" value="5.0" />
          <attvalue for="3" value="39.68519875" />
          <attvalue for="4" value="0.0689655172414" />
          <attvalue for="5" value="2.508934625" />
        </attvalues>
      </node>
      <node id="145" label="145">
        <attvalues>
          <attvalue for="0" value="145.0" />
          <attvalue for="1" value="0" />
          <attvalue for="2" value="7.0" />
          <attvalue for="3" value="39.712236625" />
          <attvalue for="4" value="0.103448275862" />
          <attvalue for="5" value="2.751560125" />
        </attvalues>
      </node>
      <node id="146" label="146">
        <attvalues>
          <attvalue for="0" value="146.0" />
          <attvalue for="1" value="0" />
          <attvalue for="2" value="7.0" />
          <attvalue for="3" value="39.5965385" />
          <attvalue for="4" value="0.103448275862" />
          <attvalue for="5" value="2.608010375" />
        </attvalues>
      </node>
      <node id="147" label="147">
        <attvalues>
          <attvalue for="0" value="147.0" />
          <attvalue for="1" value="17" />
          <attvalue for="2" value="8.0" />
          <attvalue for="3" value="39.079028" />
          <attvalue for="4" value="0.120689655172" />
          <attvalue for="5" value="1.440087375" />
        </attvalues>
      </node>
      <node id="148" label="148">
        <attvalues>
          <attvalue for="0" value="148.0" />
          <attvalue for="1" value="0" />
          <attvalue for="2" value="6.0" />
          <attvalue for="3" value="39.464013875" />
          <attvalue for="4" value="0.0862068965517" />
          <attvalue for="5" value="2.520441" />
        </attvalues>
      </node>
      <node id="149" label="149">
        <attvalues>
          <attvalue for="0" value="149.0" />
          <attvalue for="1" value="1" />
          <attvalue for="2" value="4.0" />
          <attvalue for="3" value="39.86260975" />
          <attvalue for="4" value="0.051724137931" />
          <attvalue for="5" value="4.3006885" />
        </attvalues>
      </node>
      <node id="150" label="150">
        <attvalues>
          <attvalue for="0" value="150.0" />
          <attvalue for="1" value="1" />
          <attvalue for="2" value="8.0" />
          <attvalue for="3" value="39.87940525" />
          <attvalue for="4" value="0.120689655172" />
          <attvalue for="5" value="4.293801625" />
        </attvalues>
      </node>
      <node id="151" label="151">
        <attvalues>
          <attvalue for="0" value="151.0" />
          <attvalue for="1" value="0" />
          <attvalue for="2" value="6.0" />
          <attvalue for="3" value="39.51663225" />
          <attvalue for="4" value="0.0862068965517" />
          <attvalue for="5" value="3.308944375" />
        </attvalues>
      </node>
      <node id="152" label="152">
        <attvalues>
          <attvalue for="0" value="152.0" />
          <attvalue for="1" value="0" />
          <attvalue for="2" value="5.0" />
          <attvalue for="3" value="39.48107025" />
          <attvalue for="4" value="0.0689655172414" />
          <attvalue for="5" value="3.280480375" />
        </attvalues>
      </node>
      <node id="153" label="153">
        <attvalues>
          <attvalue for="0" value="153.0" />
          <attvalue for="1" value="0" />
          <attvalue for="2" value="7.0" />
          <attvalue for="3" value="39.6665973947" />
          <attvalue for="4" value="0.103448275862" />
          <attvalue for="5" value="2.568576" />
        </attvalues>
      </node>
      <node id="154" label="154">
        <attvalues>
          <attvalue for="0" value="154.0" />
          <attvalue for="1" value="0" />
          <attvalue for="2" value="6.0" />
          <attvalue for="3" value="39.550594" />
          <attvalue for="4" value="0.0862068965517" />
          <attvalue for="5" value="2.381130125" />
        </attvalues>
      </node>
      <node id="155" label="155">
        <attvalues>
          <attvalue for="0" value="155.0" />
          <attvalue for="1" value="0" />
          <attvalue for="2" value="5.0" />
          <attvalue for="3" value="39.592599125" />
          <attvalue for="4" value="0.0689655172414" />
          <attvalue for="5" value="2.6136535" />
        </attvalues>
      </node>
      <node id="156" label="156">
        <attvalues>
          <attvalue for="0" value="156.0" />
          <attvalue for="1" value="1" />
          <attvalue for="2" value="8.0" />
          <attvalue for="3" value="40.03662975" />
          <attvalue for="4" value="0.120689655172" />
          <attvalue for="5" value="3.9736215" />
        </attvalues>
      </node>
      <node id="157" label="157">
        <attvalues>
          <attvalue for="0" value="157.0" />
          <attvalue for="1" value="1" />
          <attvalue for="2" value="6.0" />
          <attvalue for="3" value="39.9796025" />
          <attvalue for="4" value="0.0862068965517" />
          <attvalue for="5" value="3.839067125" />
        </attvalues>
      </node>
      <node id="158" label="158">
        <attvalues>
          <attvalue for="0" value="158.0" />
          <attvalue for="1" value="18" />
          <attvalue for="2" value="5.0" />
          <attvalue for="3" value="39.061743" />
          <attvalue for="4" value="0.0689655172414" />
          <attvalue for="5" value="1.38109275" />
        </attvalues>
      </node>
      <node id="159" label="159">
        <attvalues>
          <attvalue for="0" value="159.0" />
          <attvalue for="1" value="2" />
          <attvalue for="2" value="11.0" />
          <attvalue for="3" value="38.979833875" />
          <attvalue for="4" value="0.172413793103" />
          <attvalue for="5" value="1.302111" />
        </attvalues>
      </node>
      <node id="160" label="160">
        <attvalues>
          <attvalue for="0" value="160.0" />
          <attvalue for="1" value="0" />
          <attvalue for="2" value="6.0" />
          <attvalue for="3" value="39.744037125" />
          <attvalue for="4" value="0.0862068965517" />
          <attvalue for="5" value="3.43046025" />
        </attvalues>
      </node>
      <node id="161" label="161">
        <attvalues>
          <attvalue for="0" value="161.0" />
          <attvalue for="1" value="2" />
          <attvalue for="2" value="7.0" />
          <attvalue for="3" value="38.917300375" />
          <attvalue for="4" value="0.103448275862" />
          <attvalue for="5" value="1.455903125" />
        </attvalues>
      </node>
      <node id="162" label="162">
        <attvalues>
          <attvalue for="0" value="162.0" />
          <attvalue for="1" value="0" />
          <attvalue for="2" value="3.0" />
          <attvalue for="3" value="39.869742875" />
          <attvalue for="4" value="0.0344827586207" />
          <attvalue for="5" value="3.0197405" />
        </attvalues>
      </node>
      <node id="163" label="163">
        <attvalues>
          <attvalue for="0" value="163.0" />
          <attvalue for="1" value="0" />
          <attvalue for="2" value="6.0" />
          <attvalue for="3" value="39.785149625" />
          <attvalue for="4" value="0.0862068965517" />
          <attvalue for="5" value="2.820382125" />
        </attvalues>
      </node>
      <node id="164" label="164">
        <attvalues>
          <attvalue for="0" value="164.0" />
          <attvalue for="1" value="1" />
          <attvalue for="2" value="6.0" />
          <attvalue for="3" value="40.061951" />
          <attvalue for="4" value="0.0862068965517" />
          <attvalue for="5" value="4.076945625" />
        </attvalues>
      </node>
      <node id="165" label="165">
        <attvalues>
          <attvalue for="0" value="165.0" />
          <attvalue for="1" value="0" />
          <attvalue for="2" value="6.0" />
          <attvalue for="3" value="39.905897375" />
          <attvalue for="4" value="0.0862068965517" />
          <attvalue for="5" value="3.082176" />
        </attvalues>
      </node>
      <node id="166" label="166">
        <attvalues>
          <attvalue for="0" value="166.0" />
          <attvalue for="1" value="0" />
          <attvalue for="2" value="6.0" />
          <attvalue for="3" value="39.7731182857" />
          <attvalue for="4" value="0.0862068965517" />
          <attvalue for="5" value="2.71927228571" />
        </attvalues>
      </node>
      <node id="167" label="167">
        <attvalues>
          <attvalue for="0" value="167.0" />
          <attvalue for="1" value="2" />
          <attvalue for="2" value="5.0" />
          <attvalue for="3" value="38.9069884286" />
          <attvalue for="4" value="0.0689655172414" />
          <attvalue for="5" value="1.45386271429" />
        </attvalues>
      </node>
      <node id="168" label="168">
        <attvalues>
          <attvalue for="0" value="168.0" />
          <attvalue for="1" value="10" />
          <attvalue for="2" value="5.0" />
          <attvalue for="3" value="39.0417625714" />
          <attvalue for="4" value="0.0689655172414" />
          <attvalue for="5" value="1.31783242857" />
        </attvalues>
      </node>
      <node id="169" label="169">
        <attvalues>
          <attvalue for="0" value="169.0" />
          <attvalue for="1" value="0" />
          <attvalue for="2" value="6.0" />
          <attvalue for="3" value="39.566644" />
          <attvalue for="4" value="0.0862068965517" />
          <attvalue for="5" value="2.62335414286" />
        </attvalues>
      </node>
      <node id="170" label="170">
        <attvalues>
          <attvalue for="0" value="170.0" />
          <attvalue for="1" value="1" />
          <attvalue for="2" value="7.0" />
          <attvalue for="3" value="39.9445412857" />
          <attvalue for="4" value="0.103448275862" />
          <attvalue for="5" value="4.04768942857" />
        </attvalues>
      </node>
      <node id="171" label="171">
        <attvalues>
          <attvalue for="0" value="171.0" />
          <attvalue for="1" value="19" />
          <attvalue for="2" value="7.0" />
          <attvalue for="3" value="39.0975848571" />
          <attvalue for="4" value="0.103448275862" />
          <attvalue for="5" value="1.49766057143" />
        </attvalues>
      </node>
      <node id="172" label="172">
        <attvalues>
          <attvalue for="0" value="172.0" />
          <attvalue for="1" value="0" />
          <attvalue for="2" value="6.0" />
          <attvalue for="3" value="39.6853597143" />
          <attvalue for="4" value="0.0862068965517" />
          <attvalue for="5" value="2.72101942857" />
        </attvalues>
      </node>
      <node id="173" label="173">
        <attvalues>
          <attvalue for="0" value="173.0" />
          <attvalue for="1" value="0" />
          <attvalue for="2" value="4.0" />
          <attvalue for="3" value="39.5053428571" />
          <attvalue for="4" value="0.051724137931" />
          <attvalue for="5" value="3.29922385714" />
        </attvalues>
      </node>
      <node id="174" label="174">
        <attvalues>
          <attvalue for="0" value="174.0" />
          <attvalue for="1" value="0" />
          <attvalue for="2" value="6.0" />
          <attvalue for="3" value="39.7002415714" />
          <attvalue for="4" value="0.0862068965517" />
          <attvalue for="5" value="2.52965357143" />
        </attvalues>
      </node>
      <node id="175" label="175">
        <attvalues>
          <attvalue for="0" value="175.0" />
          <attvalue for="1" value="1" />
          <attvalue for="2" value="4.0" />
          <attvalue for="3" value="40.00415" />
          <attvalue for="4" value="0.051724137931" />
          <attvalue for="5" value="3.79957742857" />
        </attvalues>
      </node>
      <node id="176" label="176">
        <attvalues>
          <attvalue for="0" value="176.0" />
          <attvalue for="1" value="2" />
          <attvalue for="2" value="6.0" />
          <attvalue for="3" value="38.9624767143" />
          <attvalue for="4" value="0.0862068965517" />
          <attvalue for="5" value="1.22183357143" />
        </attvalues>
      </node>
      <node id="177" label="177">
        <attvalues>
          <attvalue for="0" value="177.0" />
          <attvalue for="1" value="1" />
          <attvalue for="2" value="5.0" />
          <attvalue for="3" value="39.9834858571" />
          <attvalue for="4" value="0.0689655172414" />
          <attvalue for="5" value="4.01363471429" />
        </attvalues>
      </node>
      <node id="178" label="178">
        <attvalues>
          <attvalue for="0" value="178.0" />
          <attvalue for="1" value="0" />
          <attvalue for="2" value="6.0" />
          <attvalue for="3" value="39.6514318571" />
          <attvalue for="4" value="0.0862068965517" />
          <attvalue for="5" value="2.55141642857" />
        </attvalues>
      </node>
      <node id="179" label="179">
        <attvalues>
          <attvalue for="0" value="179.0" />
          <attvalue for="1" value="0" />
          <attvalue for="2" value="5.0" />
          <attvalue for="3" value="39.3537608571" />
          <attvalue for="4" value="0.0689655172414" />
          <attvalue for="5" value="3.190292" />
        </attvalues>
      </node>
      <node id="180" label="180">
        <attvalues>
          <attvalue for="0" value="180.0" />
          <attvalue for="1" value="0" />
          <attvalue for="2" value="4.0" />
          <attvalue for="3" value="39.5327581429" />
          <attvalue for="4" value="0.051724137931" />
          <attvalue for="5" value="2.39606314286" />
        </attvalues>
      </node>
      <node id="181" label="181">
        <attvalues>
          <attvalue for="0" value="181.0" />
          <attvalue for="1" value="0" />
          <attvalue for="2" value="6.0" />
          <attvalue for="3" value="39.5705945714" />
          <attvalue for="4" value="0.0862068965517" />
          <attvalue for="5" value="2.650123" />
        </attvalues>
      </node>
      <node id="182" label="182">
        <attvalues>
          <attvalue for="0" value="182.0" />
          <attvalue for="1" value="0" />
          <attvalue for="2" value="6.0" />
          <attvalue for="3" value="39.7498282857" />
          <attvalue for="4" value="0.0862068965517" />
          <attvalue for="5" value="2.87453942857" />
        </attvalues>
      </node>
      <node id="183" label="183">
        <attvalues>
          <attvalue for="0" value="183.0" />
          <attvalue for="1" value="0" />
          <attvalue for="2" value="7.0" />
          <attvalue for="3" value="39.5038748571" />
          <attvalue for="4" value="0.103448275862" />
          <attvalue for="5" value="3.28691071429" />
        </attvalues>
      </node>
      <node id="184" label="184">
        <attvalues>
          <attvalue for="0" value="184.0" />
          <attvalue for="1" value="0" />
          <attvalue for="2" value="5.0" />
          <attvalue for="3" value="39.545624" />
          <attvalue for="4" value="0.0689655172414" />
          <attvalue for="5" value="2.39017542857" />
        </attvalues>
      </node>
      <node id="185" label="185">
        <attvalues>
          <attvalue for="0" value="185.0" />
          <attvalue for="1" value="20" />
          <attvalue for="2" value="7.0" />
          <attvalue for="3" value="38.7077091429" />
          <attvalue for="4" value="0.103448275862" />
          <attvalue for="5" value="1.45805471429" />
        </attvalues>
      </node>
      <node id="186" label="186">
        <attvalues>
          <attvalue for="0" value="186.0" />
          <attvalue for="1" value="5" />
          <attvalue for="2" value="5.0" />
          <attvalue for="3" value="39.0772444286" />
          <attvalue for="4" value="0.0689655172414" />
          <attvalue for="5" value="1.51192571429" />
        </attvalues>
      </node>
      <node id="187" label="187">
        <attvalues>
          <attvalue for="0" value="187.0" />
          <attvalue for="1" value="0" />
          <attvalue for="2" value="6.0" />
          <attvalue for="3" value="39.8043815714" />
          <attvalue for="4" value="0.0862068965517" />
          <attvalue for="5" value="2.85762428571" />
        </attvalues>
      </node>
      <node id="188" label="188">
        <attvalues>
          <attvalue for="0" value="188.0" />
          <attvalue for="1" value="1" />
          <attvalue for="2" value="2.0" />
          <attvalue for="3" value="39.8901621429" />
          <attvalue for="4" value="0.0172413793103" />
          <attvalue for="5" value="4.26249214286" />
        </attvalues>
      </node>
      <node id="189" label="189">
        <attvalues>
          <attvalue for="0" value="189.0" />
          <attvalue for="1" value="0" />
          <attvalue for="2" value="6.0" />
          <attvalue for="3" value="39.7361395714" />
          <attvalue for="4" value="0.0862068965517" />
          <attvalue for="5" value="3.31202714286" />
        </attvalues>
      </node>
      <node id="190" label="190">
        <attvalues>
          <attvalue for="0" value="190.0" />
          <attvalue for="1" value="0" />
          <attvalue for="2" value="6.0" />
          <attvalue for="3" value="39.7892768571" />
          <attvalue for="4" value="0.0862068965517" />
          <attvalue for="5" value="2.824211" />
        </attvalues>
      </node>
      <node id="191" label="191">
        <attvalues>
          <attvalue for="0" value="191.0" />
          <attvalue for="1" value="6" />
          <attvalue for="2" value="2.0" />
          <attvalue for="3" value="39.7156448571" />
          <attvalue for="4" value="0.0172413793103" />
          <attvalue for="5" value="2.589592" />
        </attvalues>
      </node>
      <node id="192" label="192">
        <attvalues>
          <attvalue for="0" value="192.0" />
          <attvalue for="1" value="1" />
          <attvalue for="2" value="6.0" />
          <attvalue for="3" value="40.033308" />
          <attvalue for="4" value="0.0862068965517" />
          <attvalue for="5" value="4.16416428571" />
        </attvalues>
      </node>
      <node id="193" label="193">
        <attvalues>
          <attvalue for="0" value="193.0" />
          <attvalue for="1" value="0" />
          <attvalue for="2" value="4.0" />
          <attvalue for="3" value="39.2755811429" />
          <attvalue for="4" value="0.051724137931" />
          <attvalue for="5" value="3.078762" />
        </attvalues>
      </node>
      <node id="194" label="194">
        <attvalues>
          <attvalue for="0" value="194.0" />
          <attvalue for="1" value="1" />
          <attvalue for="2" value="7.0" />
          <attvalue for="3" value="39.8886612857" />
          <attvalue for="4" value="0.103448275862" />
          <attvalue for="5" value="4.26729085714" />
        </attvalues>
      </node>
      <node id="195" label="195">
        <attvalues>
          <attvalue for="0" value="195.0" />
          <attvalue for="1" value="1" />
          <attvalue for="2" value="6.0" />
          <attvalue for="3" value="39.996717" />
          <attvalue for="4" value="0.0862068965517" />
          <attvalue for="5" value="4.26335971429" />
        </attvalues>
      </node>
      <node id="196" label="196">
        <attvalues>
          <attvalue for="0" value="196.0" />
          <attvalue for="1" value="16" />
          <attvalue for="2" value="6.0" />
          <attvalue for="3" value="39.0782017143" />
          <attvalue for="4" value="0.0862068965517" />
          <attvalue for="5" value="1.55989857143" />
        </attvalues>
      </node>
      <node id="197" label="197">
        <attvalues>
          <attvalue for="0" value="197.0" />
          <attvalue for="1" value="0" />
          <attvalue for="2" value="4.0" />
          <attvalue for="3" value="39.6802901429" />
          <attvalue for="4" value="0.051724137931" />
          <attvalue for="5" value="2.54828685714" />
        </attvalues>
      </node>
      <node id="198" label="198">
        <attvalues>
          <attvalue for="0" value="198.0" />
          <attvalue for="1" value="1" />
          <attvalue for="2" value="6.0" />
          <attvalue for="3" value="39.8463951429" />
          <attvalue for="4" value="0.0862068965517" />
          <attvalue for="5" value="4.17470471429" />
        </attvalues>
      </node>
      <node id="199" label="199">
        <attvalues>
          <attvalue for="0" value="199.0" />
          <attvalue for="1" value="21" />
          <attvalue for="2" value="4.0" />
          <attvalue for="3" value="39.5464615714" />
          <attvalue for="4" value="0.051724137931" />
          <attvalue for="5" value="2.442847" />
        </attvalues>
      </node>
      <node id="200" label="200">
        <attvalues>
          <attvalue for="0" value="200.0" />
          <attvalue for="1" value="1" />
          <attvalue for="2" value="5.0" />
          <attvalue for="3" value="40.0453724286" />
          <attvalue for="4" value="0.0689655172414" />
          <attvalue for="5" value="3.97505242857" />
        </attvalues>
      </node>
      <node id="201" label="201">
        <attvalues>
          <attvalue for="0" value="201.0" />
          <attvalue for="1" value="0" />
          <attvalue for="2" value="5.0" />
          <attvalue for="3" value="39.4777017143" />
          <attvalue for="4" value="0.0689655172414" />
          <attvalue for="5" value="2.48243128571" />
        </attvalues>
      </node>
      <node id="202" label="202">
        <attvalues>
          <attvalue for="0" value="202.0" />
          <attvalue for="1" value="1" />
          <attvalue for="2" value="7.0" />
          <attvalue for="3" value="39.9161112857" />
          <attvalue for="4" value="0.103448275862" />
          <attvalue for="5" value="4.03881028571" />
        </attvalues>
      </node>
      <node id="203" label="203">
        <attvalues>
          <attvalue for="0" value="203.0" />
          <attvalue for="1" value="0" />
          <attvalue for="2" value="5.0" />
          <attvalue for="3" value="39.5449441429" />
          <attvalue for="4" value="0.0689655172414" />
          <attvalue for="5" value="3.33906157143" />
        </attvalues>
      </node>
      <node id="204" label="204">
        <attvalues>
          <attvalue for="0" value="204.0" />
          <attvalue for="1" value="0" />
          <attvalue for="2" value="4.0" />
          <attvalue for="3" value="39.6118282857" />
          <attvalue for="4" value="0.051724137931" />
          <attvalue for="5" value="2.50386928571" />
        </attvalues>
      </node>
      <node id="205" label="205">
        <attvalues>
          <attvalue for="0" value="205.0" />
          <attvalue for="1" value="0" />
          <attvalue for="2" value="4.0" />
          <attvalue for="3" value="39.7415741429" />
          <attvalue for="4" value="0.051724137931" />
          <attvalue for="5" value="2.63591228571" />
        </attvalues>
      </node>
      <node id="206" label="206">
        <attvalues>
          <attvalue for="0" value="206.0" />
          <attvalue for="1" value="0" />
          <attvalue for="2" value="5.0" />
          <attvalue for="3" value="39.5353095" />
          <attvalue for="4" value="0.0689655172414" />
          <attvalue for="5" value="2.7157565" />
        </attvalues>
      </node>
      <node id="207" label="207">
        <attvalues>
          <attvalue for="0" value="207.0" />
          <attvalue for="1" value="0" />
          <attvalue for="2" value="5.0" />
          <attvalue for="3" value="39.7658946667" />
          <attvalue for="4" value="0.0689655172414" />
          <attvalue for="5" value="2.76258" />
        </attvalues>
      </node>
      <node id="208" label="208">
        <attvalues>
          <attvalue for="0" value="208.0" />
          <attvalue for="1" value="0" />
          <attvalue for="2" value="4.0" />
          <attvalue for="3" value="39.7760785" />
          <attvalue for="4" value="0.051724137931" />
          <attvalue for="5" value="2.666563" />
        </attvalues>
      </node>
      <node id="209" label="209">
        <attvalues>
          <attvalue for="0" value="209.0" />
          <attvalue for="1" value="0" />
          <attvalue for="2" value="5.0" />
          <attvalue for="3" value="39.8030758333" />
          <attvalue for="4" value="0.0689655172414" />
          <attvalue for="5" value="2.86306183333" />
        </attvalues>
      </node>
      <node id="210" label="210">
        <attvalues>
          <attvalue for="0" value="210.0" />
          <attvalue for="1" value="0" />
          <attvalue for="2" value="6.0" />
          <attvalue for="3" value="39.6954453333" />
          <attvalue for="4" value="0.0862068965517" />
          <attvalue for="5" value="2.5224745" />
        </attvalues>
      </node>
      <node id="211" label="211">
        <attvalues>
          <attvalue for="0" value="211.0" />
          <attvalue for="1" value="0" />
          <attvalue for="2" value="5.0" />
          <attvalue for="3" value="39.5668278333" />
          <attvalue for="4" value="0.0689655172414" />
          <attvalue for="5" value="2.59134066667" />
        </attvalues>
      </node>
      <node id="212" label="212">
        <attvalues>
          <attvalue for="0" value="212.0" />
          <attvalue for="1" value="0" />
          <attvalue for="2" value="3.0" />
          <attvalue for="3" value="39.3099346667" />
          <attvalue for="4" value="0.0344827586207" />
          <attvalue for="5" value="3.11464533333" />
        </attvalues>
      </node>
      <node id="213" label="213">
        <attvalues>
          <attvalue for="0" value="213.0" />
          <attvalue for="1" value="0" />
          <attvalue for="2" value="4.0" />
          <attvalue for="3" value="39.8470106667" />
          <attvalue for="4" value="0.051724137931" />
          <attvalue for="5" value="3.13121466667" />
        </attvalues>
      </node>
      <node id="214" label="214">
        <attvalues>
          <attvalue for="0" value="214.0" />
          <attvalue for="1" value="22" />
          <attvalue for="2" value="3.0" />
          <attvalue for="3" value="39.0994713333" />
          <attvalue for="4" value="0.0344827586207" />
          <attvalue for="5" value="1.46751933333" />
        </attvalues>
      </node>
      <node id="215" label="215">
        <attvalues>
          <attvalue for="0" value="215.0" />
          <attvalue for="1" value="0" />
          <attvalue for="2" value="4.0" />
          <attvalue for="3" value="39.6993156667" />
          <attvalue for="4" value="0.051724137931" />
          <attvalue for="5" value="2.60769033333" />
        </attvalues>
      </node>
      <node id="216" label="216">
        <attvalues>
          <attvalue for="0" value="216.0" />
          <attvalue for="1" value="0" />
          <attvalue for="2" value="3.0" />
          <attvalue for="3" value="39.9191891667" />
          <attvalue for="4" value="0.0344827586207" />
          <attvalue for="5" value="3.05999083333" />
        </attvalues>
      </node>
      <node id="217" label="217">
        <attvalues>
          <attvalue for="0" value="217.0" />
          <attvalue for="1" value="0" />
          <attvalue for="2" value="5.0" />
          <attvalue for="3" value="39.627476" />
          <attvalue for="4" value="0.0689655172414" />
          <attvalue for="5" value="2.52716983333" />
        </attvalues>
      </node>
      <node id="218" label="218">
        <attvalues>
          <attvalue for="0" value="218.0" />
          <attvalue for="1" value="0" />
          <attvalue for="2" value="4.0" />
          <attvalue for="3" value="39.6009778333" />
          <attvalue for="4" value="0.051724137931" />
          <attvalue for="5" value="2.47463633333" />
        </attvalues>
      </node>
      <node id="219" label="219">
        <attvalues>
          <attvalue for="0" value="219.0" />
          <attvalue for="1" value="23" />
          <attvalue for="2" value="3.0" />
          <attvalue for="3" value="39.7382471667" />
          <attvalue for="4" value="0.0344827586207" />
          <attvalue for="5" value="3.18369466667" />
        </attvalues>
      </node>
      <node id="220" label="220">
        <attvalues>
          <attvalue for="0" value="220.0" />
          <attvalue for="1" value="1" />
          <attvalue for="2" value="3.0" />
          <attvalue for="3" value="39.9266593333" />
          <attvalue for="4" value="0.0344827586207" />
          <attvalue for="5" value="3.9122765" />
        </attvalues>
      </node>
      <node id="221" label="221">
        <attvalues>
          <attvalue for="0" value="221.0" />
          <attvalue for="1" value="24" />
          <attvalue for="2" value="6.0" />
          <attvalue for="3" value="38.7328636667" />
          <attvalue for="4" value="0.0862068965517" />
          <attvalue for="5" value="1.416708" />
        </attvalues>
      </node>
      <node id="222" label="222">
        <attvalues>
          <attvalue for="0" value="222.0" />
          <attvalue for="1" value="0" />
          <attvalue for="2" value="4.0" />
          <attvalue for="3" value="39.7232718333" />
          <attvalue for="4" value="0.051724137931" />
          <attvalue for="5" value="2.7936895" />
        </attvalues>
      </node>
      <node id="223" label="223">
        <attvalues>
          <attvalue for="0" value="223.0" />
          <attvalue for="1" value="16" />
          <attvalue for="2" value="4.0" />
          <attvalue for="3" value="39.086071" />
          <attvalue for="4" value="0.051724137931" />
          <attvalue for="5" value="1.54914766667" />
        </attvalues>
      </node>
      <node id="224" label="224">
        <attvalues>
          <attvalue for="0" value="224.0" />
          <attvalue for="1" value="10" />
          <attvalue for="2" value="3.0" />
          <attvalue for="3" value="39.0392085" />
          <attvalue for="4" value="0.0344827586207" />
          <attvalue for="5" value="1.30858266667" />
        </attvalues>
      </node>
      <node id="225" label="225">
        <attvalues>
          <attvalue for="0" value="225.0" />
          <attvalue for="1" value="15" />
          <attvalue for="2" value="4.0" />
          <attvalue for="3" value="39.5249278333" />
          <attvalue for="4" value="0.051724137931" />
          <attvalue for="5" value="2.886709" />
        </attvalues>
      </node>
      <node id="226" label="226">
        <attvalues>
          <attvalue for="0" value="226.0" />
          <attvalue for="1" value="0" />
          <attvalue for="2" value="5.0" />
          <attvalue for="3" value="39.8318643333" />
          <attvalue for="4" value="0.0689655172414" />
          <attvalue for="5" value="2.84187216667" />
        </attvalues>
      </node>
      <node id="227" label="227">
        <attvalues>
          <attvalue for="0" value="227.0" />
          <attvalue for="1" value="0" />
          <attvalue for="2" value="4.0" />
          <attvalue for="3" value="39.770803" />
          <attvalue for="4" value="0.051724137931" />
          <attvalue for="5" value="2.70403066667" />
        </attvalues>
      </node>
      <node id="228" label="228">
        <attvalues>
          <attvalue for="0" value="228.0" />
          <attvalue for="1" value="0" />
          <attvalue for="2" value="4.0" />
          <attvalue for="3" value="39.5688833892" />
          <attvalue for="4" value="0.051724137931" />
          <attvalue for="5" value="2.63387766667" />
        </attvalues>
      </node>
      <node id="229" label="229">
        <attvalues>
          <attvalue for="0" value="229.0" />
          <attvalue for="1" value="1" />
          <attvalue for="2" value="6.0" />
          <attvalue for="3" value="40.0303206667" />
          <attvalue for="4" value="0.0862068965517" />
          <attvalue for="5" value="4.16028466667" />
        </attvalues>
      </node>
      <node id="230" label="230">
        <attvalues>
          <attvalue for="0" value="230.0" />
          <attvalue for="1" value="0" />
          <attvalue for="2" value="6.0" />
          <attvalue for="3" value="39.7806288333" />
          <attvalue for="4" value="0.0862068965517" />
          <attvalue for="5" value="2.79188683333" />
        </attvalues>
      </node>
      <node id="231" label="231">
        <attvalues>
          <attvalue for="0" value="231.0" />
          <attvalue for="1" value="0" />
          <attvalue for="2" value="6.0" />
          <attvalue for="3" value="39.8824536667" />
          <attvalue for="4" value="0.0862068965517" />
          <attvalue for="5" value="3.0128265" />
        </attvalues>
      </node>
      <node id="232" label="232">
        <attvalues>
          <attvalue for="0" value="232.0" />
          <attvalue for="1" value="0" />
          <attvalue for="2" value="6.0" />
          <attvalue for="3" value="39.5997455" />
          <attvalue for="4" value="0.0862068965517" />
          <attvalue for="5" value="2.36160733333" />
        </attvalues>
      </node>
      <node id="233" label="233">
        <attvalues>
          <attvalue for="0" value="233.0" />
          <attvalue for="1" value="1" />
          <attvalue for="2" value="5.0" />
          <attvalue for="3" value="40.0214993333" />
          <attvalue for="4" value="0.0689655172414" />
          <attvalue for="5" value="4.17980333333" />
        </attvalues>
      </node>
      <node id="234" label="234">
        <attvalues>
          <attvalue for="0" value="234.0" />
          <attvalue for="1" value="0" />
          <attvalue for="2" value="3.0" />
          <attvalue for="3" value="39.669874" />
          <attvalue for="4" value="0.0344827586207" />
          <attvalue for="5" value="2.50511766667" />
        </attvalues>
      </node>
      <node id="235" label="235">
        <attvalues>
          <attvalue for="0" value="235.0" />
          <attvalue for="1" value="1" />
          <attvalue for="2" value="6.0" />
          <attvalue for="3" value="39.8690433333" />
          <attvalue for="4" value="0.0862068965517" />
          <attvalue for="5" value="4.13715183333" />
        </attvalues>
      </node>
      <node id="236" label="236">
        <attvalues>
          <attvalue for="0" value="236.0" />
          <attvalue for="1" value="0" />
          <attvalue for="2" value="6.0" />
          <attvalue for="3" value="39.9319625" />
          <attvalue for="4" value="0.0862068965517" />
          <attvalue for="5" value="3.13724233333" />
        </attvalues>
      </node>
      <node id="237" label="237">
        <attvalues>
          <attvalue for="0" value="237.0" />
          <attvalue for="1" value="3" />
          <attvalue for="2" value="6.0" />
          <attvalue for="3" value="38.6772386667" />
          <attvalue for="4" value="0.0862068965517" />
          <attvalue for="5" value="1.51629833333" />
        </attvalues>
      </node>
      <node id="238" label="238">
        <attvalues>
          <attvalue for="0" value="238.0" />
          <attvalue for="1" value="0" />
          <attvalue for="2" value="6.0" />
          <attvalue for="3" value="39.6975938333" />
          <attvalue for="4" value="0.0862068965517" />
          <attvalue for="5" value="2.540282" />
        </attvalues>
      </node>
      <node id="239" label="239">
        <attvalues>
          <attvalue for="0" value="239.0" />
          <attvalue for="1" value="1" />
          <attvalue for="2" value="3.0" />
          <attvalue for="3" value="39.8175163333" />
          <attvalue for="4" value="0.0344827586207" />
          <attvalue for="5" value="4.242299" />
        </attvalues>
      </node>
      <node id="240" label="240">
        <attvalues>
          <attvalue for="0" value="240.0" />
          <attvalue for="1" value="0" />
          <attvalue for="2" value="6.0" />
          <attvalue for="3" value="39.7660055" />
          <attvalue for="4" value="0.0862068965517" />
          <attvalue for="5" value="2.654875" />
        </attvalues>
      </node>
      <node id="241" label="241">
        <attvalues>
          <attvalue for="0" value="241.0" />
          <attvalue for="1" value="18" />
          <attvalue for="2" value="5.0" />
          <attvalue for="3" value="39.040546" />
          <attvalue for="4" value="0.0689655172414" />
          <attvalue for="5" value="1.38113733333" />
        </attvalues>
      </node>
      <node id="242" label="242">
        <attvalues>
          <attvalue for="0" value="242.0" />
          <attvalue for="1" value="19" />
          <attvalue for="2" value="4.0" />
          <attvalue for="3" value="39.0767576667" />
          <attvalue for="4" value="0.051724137931" />
          <attvalue for="5" value="1.59314566667" />
        </attvalues>
      </node>
      <node id="243" label="243">
        <attvalues>
          <attvalue for="0" value="243.0" />
          <attvalue for="1" value="13" />
          <attvalue for="2" value="4.0" />
          <attvalue for="3" value="39.1454405" />
          <attvalue for="4" value="0.051724137931" />
          <attvalue for="5" value="2.93658533333" />
        </attvalues>
      </node>
      <node id="244" label="244">
        <attvalues>
          <attvalue for="0" value="244.0" />
          <attvalue for="1" value="0" />
          <attvalue for="2" value="4.0" />
          <attvalue for="3" value="39.7008288333" />
          <attvalue for="4" value="0.051724137931" />
          <attvalue for="5" value="3.4355395" />
        </attvalues>
      </node>
      <node id="245" label="245">
        <attvalues>
          <attvalue for="0" value="245.0" />
          <attvalue for="1" value="0" />
          <attvalue for="2" value="5.0" />
          <attvalue for="3" value="39.7879198333" />
          <attvalue for="4" value="0.0689655172414" />
          <attvalue for="5" value="2.82883516667" />
        </attvalues>
      </node>
      <node id="246" label="246">
        <attvalues>
          <attvalue for="0" value="246.0" />
          <attvalue for="1" value="1" />
          <attvalue for="2" value="6.0" />
          <attvalue for="3" value="40.0412553333" />
          <attvalue for="4" value="0.0862068965517" />
          <attvalue for="5" value="4.12220166667" />
        </attvalues>
      </node>
      <node id="247" label="247">
        <attvalues>
          <attvalue for="0" value="247.0" />
          <attvalue for="1" value="0" />
          <attvalue for="2" value="4.0" />
          <attvalue for="3" value="39.3641436667" />
          <attvalue for="4" value="0.051724137931" />
          <attvalue for="5" value="2.83673366667" />
        </attvalues>
      </node>
      <node id="248" label="248">
        <attvalues>
          <attvalue for="0" value="248.0" />
          <attvalue for="1" value="19" />
          <attvalue for="2" value="5.0" />
          <attvalue for="3" value="39.104562" />
          <attvalue for="4" value="0.0689655172414" />
          <attvalue for="5" value="1.48895066667" />
        </attvalues>
      </node>
      <node id="249" label="249">
        <attvalues>
          <attvalue for="0" value="249.0" />
          <attvalue for="1" value="1" />
          <attvalue for="2" value="3.0" />
          <attvalue for="3" value="39.9627113333" />
          <attvalue for="4" value="0.0344827586207" />
          <attvalue for="5" value="4.25723966667" />
        </attvalues>
      </node>
      <node id="250" label="250">
        <attvalues>
          <attvalue for="0" value="250.0" />
          <attvalue for="1" value="1" />
          <attvalue for="2" value="6.0" />
          <attvalue for="3" value="40.0218561667" />
          <attvalue for="4" value="0.0862068965517" />
          <attvalue for="5" value="4.187339" />
        </attvalues>
      </node>
      <node id="251" label="251">
        <attvalues>
          <attvalue for="0" value="251.0" />
          <attvalue for="1" value="0" />
          <attvalue for="2" value="6.0" />
          <attvalue for="3" value="39.7742588333" />
          <attvalue for="4" value="0.0862068965517" />
          <attvalue for="5" value="3.33448966667" />
        </attvalues>
      </node>
      <node id="252" label="252">
        <attvalues>
          <attvalue for="0" value="252.0" />
          <attvalue for="1" value="1" />
          <attvalue for="2" value="6.0" />
          <attvalue for="3" value="40.0231945" />
          <attvalue for="4" value="0.0862068965517" />
          <attvalue for="5" value="4.12311933333" />
        </attvalues>
      </node>
      <node id="253" label="253">
        <attvalues>
          <attvalue for="0" value="253.0" />
          <attvalue for="1" value="1" />
          <attvalue for="2" value="6.0" />
          <attvalue for="3" value="39.9276591667" />
          <attvalue for="4" value="0.0862068965517" />
          <attvalue for="5" value="3.89203066667" />
        </attvalues>
      </node>
      <node id="254" label="254">
        <attvalues>
          <attvalue for="0" value="254.0" />
          <attvalue for="1" value="0" />
          <attvalue for="2" value="3.0" />
          <attvalue for="3" value="39.7170304" />
          <attvalue for="4" value="0.0344827586207" />
          <attvalue for="5" value="2.6002784" />
        </attvalues>
      </node>
      <node id="255" label="255">
        <attvalues>
          <attvalue for="0" value="255.0" />
          <attvalue for="1" value="0" />
          <attvalue for="2" value="5.0" />
          <attvalue for="3" value="39.8287468" />
          <attvalue for="4" value="0.0689655172414" />
          <attvalue for="5" value="2.7568958" />
        </attvalues>
      </node>
      <node id="256" label="256">
        <attvalues>
          <attvalue for="0" value="256.0" />
          <attvalue for="1" value="25" />
          <attvalue for="2" value="4.0" />
          <attvalue for="3" value="38.9662634" />
          <attvalue for="4" value="0.051724137931" />
          <attvalue for="5" value="1.2686284" />
        </attvalues>
      </node>
      <node id="257" label="257">
        <attvalues>
          <attvalue for="0" value="257.0" />
          <attvalue for="1" value="0" />
          <attvalue for="2" value="5.0" />
          <attvalue for="3" value="39.6334216" />
          <attvalue for="4" value="0.0689655172414" />
          <attvalue for="5" value="3.431493" />
        </attvalues>
      </node>
      <node id="258" label="258">
        <attvalues>
          <attvalue for="0" value="258.0" />
          <attvalue for="1" value="1" />
          <attvalue for="2" value="4.0" />
          <attvalue for="3" value="39.882661" />
          <attvalue for="4" value="0.051724137931" />
          <attvalue for="5" value="4.2872504" />
        </attvalues>
      </node>
      <node id="259" label="259">
        <attvalues>
          <attvalue for="0" value="259.0" />
          <attvalue for="1" value="26" />
          <attvalue for="2" value="4.0" />
          <attvalue for="3" value="38.882207" />
          <attvalue for="4" value="0.051724137931" />
          <attvalue for="5" value="1.2715848" />
        </attvalues>
      </node>
      <node id="260" label="260">
        <attvalues>
          <attvalue for="0" value="260.0" />
          <attvalue for="1" value="0" />
          <attvalue for="2" value="5.0" />
          <attvalue for="3" value="39.7851752" />
          <attvalue for="4" value="0.0689655172414" />
          <attvalue for="5" value="2.6803816" />
        </attvalues>
      </node>
      <node id="261" label="261">
        <attvalues>
          <attvalue for="0" value="261.0" />
          <attvalue for="1" value="0" />
          <attvalue for="2" value="4.0" />
          <attvalue for="3" value="39.5700514" />
          <attvalue for="4" value="0.051724137931" />
          <attvalue for="5" value="2.3682168" />
        </attvalues>
      </node>
      <node id="262" label="262">
        <attvalues>
          <attvalue for="0" value="262.0" />
          <attvalue for="1" value="1" />
          <attvalue for="2" value="5.0" />
          <attvalue for="3" value="40.0520484" />
          <attvalue for="4" value="0.0689655172414" />
          <attvalue for="5" value="3.9885806" />
        </attvalues>
      </node>
      <node id="263" label="263">
        <attvalues>
          <attvalue for="0" value="263.0" />
          <attvalue for="1" value="1" />
          <attvalue for="2" value="5.0" />
          <attvalue for="3" value="40.0382846" />
          <attvalue for="4" value="0.0689655172414" />
          <attvalue for="5" value="4.0005364" />
        </attvalues>
      </node>
      <node id="264" label="264">
        <attvalues>
          <attvalue for="0" value="264.0" />
          <attvalue for="1" value="1" />
          <attvalue for="2" value="5.0" />
          <attvalue for="3" value="39.9213186697" />
          <attvalue for="4" value="0.0689655172414" />
          <attvalue for="5" value="4.0153132" />
        </attvalues>
      </node>
      <node id="265" label="265">
        <attvalues>
          <attvalue for="0" value="265.0" />
          <attvalue for="1" value="1" />
          <attvalue for="2" value="4.0" />
          <attvalue for="3" value="39.8261116" />
          <attvalue for="4" value="0.051724137931" />
          <attvalue for="5" value="4.293943" />
        </attvalues>
      </node>
      <node id="266" label="266">
        <attvalues>
          <attvalue for="0" value="266.0" />
          <attvalue for="1" value="0" />
          <attvalue for="2" value="4.0" />
          <attvalue for="3" value="39.8142112" />
          <attvalue for="4" value="0.051724137931" />
          <attvalue for="5" value="2.8570782" />
        </attvalues>
      </node>
      <node id="267" label="267">
        <attvalues>
          <attvalue for="0" value="267.0" />
          <attvalue for="1" value="27" />
          <attvalue for="2" value="2.0" />
          <attvalue for="3" value="39.6122552" />
          <attvalue for="4" value="0.0172413793103" />
          <attvalue for="5" value="2.7744028" />
        </attvalues>
      </node>
      <node id="268" label="268">
        <attvalues>
          <attvalue for="0" value="268.0" />
          <attvalue for="1" value="0" />
          <attvalue for="2" value="4.0" />
          <attvalue for="3" value="39.4854155051" />
          <attvalue for="4" value="0.051724137931" />
          <attvalue for="5" value="3.284819" />
        </attvalues>
      </node>
      <node id="269" label="269">
        <attvalues>
          <attvalue for="0" value="269.0" />
          <attvalue for="1" value="18" />
          <attvalue for="2" value="4.0" />
          <attvalue for="3" value="39.058232" />
          <attvalue for="4" value="0.051724137931" />
          <attvalue for="5" value="1.3715352" />
        </attvalues>
      </node>
      <node id="270" label="270">
        <attvalues>
          <attvalue for="0" value="270.0" />
          <attvalue for="1" value="0" />
          <attvalue for="2" value="4.0" />
          <attvalue for="3" value="39.842572" />
          <attvalue for="4" value="0.051724137931" />
          <attvalue for="5" value="2.822077" />
        </attvalues>
      </node>
      <node id="271" label="271">
        <attvalues>
          <attvalue for="0" value="271.0" />
          <attvalue for="1" value="0" />
          <attvalue for="2" value="3.0" />
          <attvalue for="3" value="39.7739692" />
          <attvalue for="4" value="0.0344827586207" />
          <attvalue for="5" value="3.3478732" />
        </attvalues>
      </node>
      <node id="272" label="272">
        <attvalues>
          <attvalue for="0" value="272.0" />
          <attvalue for="1" value="0" />
          <attvalue for="2" value="5.0" />
          <attvalue for="3" value="39.2890832" />
          <attvalue for="4" value="0.0689655172414" />
          <attvalue for="5" value="3.0898308" />
        </attvalues>
      </node>
      <node id="273" label="273">
        <attvalues>
          <attvalue for="0" value="273.0" />
          <attvalue for="1" value="0" />
          <attvalue for="2" value="4.0" />
          <attvalue for="3" value="39.5819406" />
          <attvalue for="4" value="0.051724137931" />
          <attvalue for="5" value="3.3797304" />
        </attvalues>
      </node>
      <node id="274" label="274">
        <attvalues>
          <attvalue for="0" value="274.0" />
          <attvalue for="1" value="28" />
          <attvalue for="2" value="1.0" />
          <attvalue for="3" value="39.0475042" />
          <attvalue for="4" value="0.0" />
          <attvalue for="5" value="1.54259" />
        </attvalues>
      </node>
      <node id="275" label="275">
        <attvalues>
          <attvalue for="0" value="275.0" />
          <attvalue for="1" value="29" />
          <attvalue for="2" value="3.0" />
          <attvalue for="3" value="39.6780884" />
          <attvalue for="4" value="0.0344827586207" />
          <attvalue for="5" value="2.4949978" />
        </attvalues>
      </node>
      <node id="276" label="276">
        <attvalues>
          <attvalue for="0" value="276.0" />
          <attvalue for="1" value="30" />
          <attvalue for="2" value="1.0" />
          <attvalue for="3" value="39.6959576" />
          <attvalue for="4" value="0.0" />
          <attvalue for="5" value="2.6720638" />
        </attvalues>
      </node>
      <node id="277" label="277">
        <attvalues>
          <attvalue for="0" value="277.0" />
          <attvalue for="1" value="0" />
          <attvalue for="2" value="5.0" />
          <attvalue for="3" value="39.5909676" />
          <attvalue for="4" value="0.0689655172414" />
          <attvalue for="5" value="2.3490566" />
        </attvalues>
      </node>
      <node id="278" label="278">
        <attvalues>
          <attvalue for="0" value="278.0" />
          <attvalue for="1" value="0" />
          <attvalue for="2" value="5.0" />
          <attvalue for="3" value="39.7686212" />
          <attvalue for="4" value="0.0689655172414" />
          <attvalue for="5" value="2.6621614" />
        </attvalues>
      </node>
      <node id="279" label="279">
        <attvalues>
          <attvalue for="0" value="279.0" />
          <attvalue for="1" value="0" />
          <attvalue for="2" value="4.0" />
          <attvalue for="3" value="39.5167682" />
          <attvalue for="4" value="0.051724137931" />
          <attvalue for="5" value="2.4821954" />
        </attvalues>
      </node>
      <node id="280" label="280">
        <attvalues>
          <attvalue for="0" value="280.0" />
          <attvalue for="1" value="0" />
          <attvalue for="2" value="4.0" />
          <attvalue for="3" value="39.7452786" />
          <attvalue for="4" value="0.051724137931" />
          <attvalue for="5" value="2.6977288" />
        </attvalues>
      </node>
      <node id="281" label="281">
        <attvalues>
          <attvalue for="0" value="281.0" />
          <attvalue for="1" value="31" />
          <attvalue for="2" value="3.0" />
          <attvalue for="3" value="39.3850516" />
          <attvalue for="4" value="0.0344827586207" />
          <attvalue for="5" value="3.2366706" />
        </attvalues>
      </node>
      <node id="282" label="282">
        <attvalues>
          <attvalue for="0" value="282.0" />
          <attvalue for="1" value="1" />
          <attvalue for="2" value="5.0" />
          <attvalue for="3" value="40.0508562" />
          <attvalue for="4" value="0.0689655172414" />
          <attvalue for="5" value="3.93614" />
        </attvalues>
      </node>
      <node id="283" label="283">
        <attvalues>
          <attvalue for="0" value="283.0" />
          <attvalue for="1" value="1" />
          <attvalue for="2" value="4.0" />
          <attvalue for="3" value="39.9292438" />
          <attvalue for="4" value="0.051724137931" />
          <attvalue for="5" value="3.8343934" />
        </attvalues>
      </node>
      <node id="284" label="284">
        <attvalues>
          <attvalue for="0" value="284.0" />
          <attvalue for="1" value="0" />
          <attvalue for="2" value="4.0" />
          <attvalue for="3" value="39.4266882" />
          <attvalue for="4" value="0.051724137931" />
          <attvalue for="5" value="3.264319" />
        </attvalues>
      </node>
      <node id="285" label="285">
        <attvalues>
          <attvalue for="0" value="285.0" />
          <attvalue for="1" value="0" />
          <attvalue for="2" value="3.0" />
          <attvalue for="3" value="39.7294086" />
          <attvalue for="4" value="0.0344827586207" />
          <attvalue for="5" value="2.6277526" />
        </attvalues>
      </node>
      <node id="286" label="286">
        <attvalues>
          <attvalue for="0" value="286.0" />
          <attvalue for="1" value="0" />
          <attvalue for="2" value="3.0" />
          <attvalue for="3" value="39.7483984" />
          <attvalue for="4" value="0.0344827586207" />
          <attvalue for="5" value="3.3127534" />
        </attvalues>
      </node>
      <node id="287" label="287">
        <attvalues>
          <attvalue for="0" value="287.0" />
          <attvalue for="1" value="0" />
          <attvalue for="2" value="5.0" />
          <attvalue for="3" value="39.4741468" />
          <attvalue for="4" value="0.0689655172414" />
          <attvalue for="5" value="2.4926498" />
        </attvalues>
      </node>
      <node id="288" label="288">
        <attvalues>
          <attvalue for="0" value="288.0" />
          <attvalue for="1" value="32" />
          <attvalue for="2" value="2.0" />
          <attvalue for="3" value="39.548412" />
          <attvalue for="4" value="0.0172413793103" />
          <attvalue for="5" value="3.2061128" />
        </attvalues>
      </node>
      <node id="289" label="289">
        <attvalues>
          <attvalue for="0" value="289.0" />
          <attvalue for="1" value="0" />
          <attvalue for="2" value="5.0" />
          <attvalue for="3" value="39.732616" />
          <attvalue for="4" value="0.0689655172414" />
          <attvalue for="5" value="2.7424962" />
        </attvalues>
      </node>
      <node id="290" label="290">
        <attvalues>
          <attvalue for="0" value="290.0" />
          <attvalue for="1" value="0" />
          <attvalue for="2" value="3.0" />
          <attvalue for="3" value="39.563427" />
          <attvalue for="4" value="0.0344827586207" />
          <attvalue for="5" value="2.6174672" />
        </attvalues>
      </node>
      <node id="291" label="291">
        <attvalues>
          <attvalue for="0" value="291.0" />
          <attvalue for="1" value="0" />
          <attvalue for="2" value="2.0" />
          <attvalue for="3" value="39.8426354" />
          <attvalue for="4" value="0.0172413793103" />
          <attvalue for="5" value="3.133866" />
        </attvalues>
      </node>
      <node id="292" label="292">
        <attvalues>
          <attvalue for="0" value="292.0" />
          <attvalue for="1" value="14" />
          <attvalue for="2" value="4.0" />
          <attvalue for="3" value="39.715389" />
          <attvalue for="4" value="0.051724137931" />
          <attvalue for="5" value="2.724988" />
        </attvalues>
      </node>
      <node id="293" label="293">
        <attvalues>
          <attvalue for="0" value="293.0" />
          <attvalue for="1" value="0" />
          <attvalue for="2" value="2.0" />
          <attvalue for="3" value="39.5663288" />
          <attvalue for="4" value="0.0172413793103" />
          <attvalue for="5" value="2.6567542" />
        </attvalues>
      </node>
      <node id="294" label="294">
        <attvalues>
          <attvalue for="0" value="294.0" />
          <attvalue for="1" value="2" />
          <attvalue for="2" value="5.0" />
          <attvalue for="3" value="38.9696796" />
          <attvalue for="4" value="0.0689655172414" />
          <attvalue for="5" value="1.309852" />
        </attvalues>
      </node>
      <node id="295" label="295">
        <attvalues>
          <attvalue for="0" value="295.0" />
          <attvalue for="1" value="33" />
          <attvalue for="2" value="5.0" />
          <attvalue for="3" value="40.0023248" />
          <attvalue for="4" value="0.0689655172414" />
          <attvalue for="5" value="4.1974278" />
        </attvalues>
      </node>
      <node id="296" label="296">
        <attvalues>
          <attvalue for="0" value="296.0" />
          <attvalue for="1" value="0" />
          <attvalue for="2" value="6.0" />
          <attvalue for="3" value="39.6898074" />
          <attvalue for="4" value="0.0862068965517" />
          <attvalue for="5" value="2.7580322" />
        </attvalues>
      </node>
      <node id="297" label="297">
        <attvalues>
          <attvalue for="0" value="297.0" />
          <attvalue for="1" value="34" />
          <attvalue for="2" value="4.0" />
          <attvalue for="3" value="39.6053753914" />
          <attvalue for="4" value="0.051724137931" />
          <attvalue for="5" value="2.6259364" />
        </attvalues>
      </node>
      <node id="298" label="298">
        <attvalues>
          <attvalue for="0" value="298.0" />
          <attvalue for="1" value="1" />
          <attvalue for="2" value="3.0" />
          <attvalue for="3" value="40.009517" />
          <attvalue for="4" value="0.0344827586207" />
          <attvalue for="5" value="4.1984552" />
        </attvalues>
      </node>
      <node id="299" label="299">
        <attvalues>
          <attvalue for="0" value="299.0" />
          <attvalue for="1" value="0" />
          <attvalue for="2" value="4.0" />
          <attvalue for="3" value="39.9419622" />
          <attvalue for="4" value="0.051724137931" />
          <attvalue for="5" value="3.178175" />
        </attvalues>
      </node>
      <node id="300" label="300">
        <attvalues>
          <attvalue for="0" value="300.0" />
          <attvalue for="1" value="6" />
          <attvalue for="2" value="5.0" />
          <attvalue for="3" value="39.7044686" />
          <attvalue for="4" value="0.0689655172414" />
          <attvalue for="5" value="2.5786796" />
        </attvalues>
      </node>
      <node id="301" label="301">
        <attvalues>
          <attvalue for="0" value="301.0" />
          <attvalue for="1" value="0" />
          <attvalue for="2" value="4.0" />
          <attvalue for="3" value="39.6890716" />
          <attvalue for="4" value="0.051724137931" />
          <attvalue for="5" value="2.6248318" />
        </attvalues>
      </node>
      <node id="302" label="302">
        <attvalues>
          <attvalue for="0" value="302.0" />
          <attvalue for="1" value="0" />
          <attvalue for="2" value="4.0" />
          <attvalue for="3" value="39.80844" />
          <attvalue for="4" value="0.051724137931" />
          <attvalue for="5" value="2.8846804" />
        </attvalues>
      </node>
      <node id="303" label="303">
        <attvalues>
          <attvalue for="0" value="303.0" />
          <attvalue for="1" value="0" />
          <attvalue for="2" value="4.0" />
          <attvalue for="3" value="39.6994312" />
          <attvalue for="4" value="0.051724137931" />
          <attvalue for="5" value="2.5523714" />
        </attvalues>
      </node>
      <node id="304" label="304">
        <attvalues>
          <attvalue for="0" value="304.0" />
          <attvalue for="1" value="0" />
          <attvalue for="2" value="5.0" />
          <attvalue for="3" value="39.3446" />
          <attvalue for="4" value="0.0689655172414" />
          <attvalue for="5" value="3.1864048" />
        </attvalues>
      </node>
      <node id="305" label="305">
        <attvalues>
          <attvalue for="0" value="305.0" />
          <attvalue for="1" value="1" />
          <attvalue for="2" value="4.0" />
          <attvalue for="3" value="39.8139654" />
          <attvalue for="4" value="0.051724137931" />
          <attvalue for="5" value="4.2802684" />
        </attvalues>
      </node>
      <node id="306" label="306">
        <attvalues>
          <attvalue for="0" value="306.0" />
          <attvalue for="1" value="0" />
          <attvalue for="2" value="3.0" />
          <attvalue for="3" value="39.6619446" />
          <attvalue for="4" value="0.0344827586207" />
          <attvalue for="5" value="2.5645986" />
        </attvalues>
      </node>
      <node id="307" label="307">
        <attvalues>
          <attvalue for="0" value="307.0" />
          <attvalue for="1" value="1" />
          <attvalue for="2" value="4.0" />
          <attvalue for="3" value="39.9234548" />
          <attvalue for="4" value="0.051724137931" />
          <attvalue for="5" value="3.8679226" />
        </attvalues>
      </node>
      <node id="308" label="308">
        <attvalues>
          <attvalue for="0" value="308.0" />
          <attvalue for="1" value="33" />
          <attvalue for="2" value="3.0" />
          <attvalue for="3" value="39.994622" />
          <attvalue for="4" value="0.0344827586207" />
          <attvalue for="5" value="4.232163" />
        </attvalues>
      </node>
      <node id="309" label="309">
        <attvalues>
          <attvalue for="0" value="309.0" />
          <attvalue for="1" value="0" />
          <attvalue for="2" value="4.0" />
          <attvalue for="3" value="39.7243396" />
          <attvalue for="4" value="0.051724137931" />
          <attvalue for="5" value="2.7474422" />
        </attvalues>
      </node>
      <node id="310" label="310">
        <attvalues>
          <attvalue for="0" value="310.0" />
          <attvalue for="1" value="0" />
          <attvalue for="2" value="5.0" />
          <attvalue for="3" value="39.3024546" />
          <attvalue for="4" value="0.0689655172414" />
          <attvalue for="5" value="3.1076002" />
        </attvalues>
      </node>
      <node id="311" label="311">
        <attvalues>
          <attvalue for="0" value="311.0" />
          <attvalue for="1" value="1" />
          <attvalue for="2" value="4.0" />
          <attvalue for="3" value="39.85352" />
          <attvalue for="4" value="0.051724137931" />
          <attvalue for="5" value="4.2042834" />
        </attvalues>
      </node>
      <node id="312" label="312">
        <attvalues>
          <attvalue for="0" value="312.0" />
          <attvalue for="1" value="3" />
          <attvalue for="2" value="4.0" />
          <attvalue for="3" value="38.6832002" />
          <attvalue for="4" value="0.051724137931" />
          <attvalue for="5" value="1.5009458" />
        </attvalues>
      </node>
      <node id="313" label="313">
        <attvalues>
          <attvalue for="0" value="313.0" />
          <attvalue for="1" value="0" />
          <attvalue for="2" value="4.0" />
          <attvalue for="3" value="39.5706562" />
          <attvalue for="4" value="0.051724137931" />
          <attvalue for="5" value="2.6429514" />
        </attvalues>
      </node>
      <node id="314" label="314">
        <attvalues>
          <attvalue for="0" value="314.0" />
          <attvalue for="1" value="35" />
          <attvalue for="2" value="1.0" />
          <attvalue for="3" value="39.5472198" />
          <attvalue for="4" value="0.0" />
          <attvalue for="5" value="2.6192948" />
        </attvalues>
      </node>
      <node id="315" label="315">
        <attvalues>
          <attvalue for="0" value="315.0" />
          <attvalue for="1" value="1" />
          <attvalue for="2" value="5.0" />
          <attvalue for="3" value="39.8360786" />
          <attvalue for="4" value="0.0689655172414" />
          <attvalue for="5" value="4.299907" />
        </attvalues>
      </node>
      <node id="316" label="316">
        <attvalues>
          <attvalue for="0" value="316.0" />
          <attvalue for="1" value="0" />
          <attvalue for="2" value="7.0" />
          <attvalue for="3" value="39.7647566" />
          <attvalue for="4" value="0.103448275862" />
          <attvalue for="5" value="3.3796604" />
        </attvalues>
      </node>
      <node id="317" label="317">
        <attvalues>
          <attvalue for="0" value="317.0" />
          <attvalue for="1" value="2" />
          <attvalue for="2" value="3.0" />
          <attvalue for="3" value="38.949588" />
          <attvalue for="4" value="0.0344827586207" />
          <attvalue for="5" value="1.2281568" />
        </attvalues>
      </node>
      <node id="318" label="318">
        <attvalues>
          <attvalue for="0" value="318.0" />
          <attvalue for="1" value="2" />
          <attvalue for="2" value="4.0" />
          <attvalue for="3" value="38.907966" />
          <attvalue for="4" value="0.051724137931" />
          <attvalue for="5" value="1.4229738" />
        </attvalues>
      </node>
      <node id="319" label="319">
        <attvalues>
          <attvalue for="0" value="319.0" />
          <attvalue for="1" value="0" />
          <attvalue for="2" value="3.0" />
          <attvalue for="3" value="39.5070782" />
          <attvalue for="4" value="0.0344827586207" />
          <attvalue for="5" value="2.4827816" />
        </attvalues>
      </node>
      <node id="320" label="320">
        <attvalues>
          <attvalue for="0" value="320.0" />
          <attvalue for="1" value="1" />
          <attvalue for="2" value="3.0" />
          <attvalue for="3" value="39.8419048" />
          <attvalue for="4" value="0.0344827586207" />
          <attvalue for="5" value="4.2946808" />
        </attvalues>
      </node>
      <node id="321" label="321">
        <attvalues>
          <attvalue for="0" value="321.0" />
          <attvalue for="1" value="0" />
          <attvalue for="2" value="3.0" />
          <attvalue for="3" value="39.925674" />
          <attvalue for="4" value="0.0344827586207" />
          <attvalue for="5" value="3.0499916" />
        </attvalues>
      </node>
      <node id="322" label="322">
        <attvalues>
          <attvalue for="0" value="322.0" />
          <attvalue for="1" value="23" />
          <attvalue for="2" value="4.0" />
          <attvalue for="3" value="39.7515738" />
          <attvalue for="4" value="0.051724137931" />
          <attvalue for="5" value="3.1872382" />
        </attvalues>
      </node>
      <node id="323" label="323">
        <attvalues>
          <attvalue for="0" value="323.0" />
          <attvalue for="1" value="1" />
          <attvalue for="2" value="4.0" />
          <attvalue for="3" value="39.891327" />
          <attvalue for="4" value="0.051724137931" />
          <attvalue for="5" value="4.257784" />
        </attvalues>
      </node>
      <node id="324" label="324">
        <attvalues>
          <attvalue for="0" value="324.0" />
          <attvalue for="1" value="0" />
          <attvalue for="2" value="5.0" />
          <attvalue for="3" value="39.8509862" />
          <attvalue for="4" value="0.0689655172414" />
          <attvalue for="5" value="3.1561392" />
        </attvalues>
      </node>
      <node id="325" label="325">
        <attvalues>
          <attvalue for="0" value="325.0" />
          <attvalue for="1" value="0" />
          <attvalue for="2" value="2.0" />
          <attvalue for="3" value="39.5878385" />
          <attvalue for="4" value="0.0172413793103" />
          <attvalue for="5" value="2.56493275" />
        </attvalues>
      </node>
      <node id="326" label="326">
        <attvalues>
          <attvalue for="0" value="326.0" />
          <attvalue for="1" value="0" />
          <attvalue for="2" value="2.0" />
          <attvalue for="3" value="39.79783375" />
          <attvalue for="4" value="0.0172413793103" />
          <attvalue for="5" value="2.8879085" />
        </attvalues>
      </node>
      <node id="327" label="327">
        <attvalues>
          <attvalue for="0" value="327.0" />
          <attvalue for="1" value="1" />
          <attvalue for="2" value="3.0" />
          <attvalue for="3" value="39.852061" />
          <attvalue for="4" value="0.0344827586207" />
          <attvalue for="5" value="4.16966825" />
        </attvalues>
      </node>
      <node id="328" label="328">
        <attvalues>
          <attvalue for="0" value="328.0" />
          <attvalue for="1" value="0" />
          <attvalue for="2" value="3.0" />
          <attvalue for="3" value="39.60564575" />
          <attvalue for="4" value="0.0344827586207" />
          <attvalue for="5" value="2.587084" />
        </attvalues>
      </node>
      <node id="329" label="329">
        <attvalues>
          <attvalue for="0" value="329.0" />
          <attvalue for="1" value="0" />
          <attvalue for="2" value="3.0" />
          <attvalue for="3" value="39.4181205" />
          <attvalue for="4" value="0.0344827586207" />
          <attvalue for="5" value="3.2704605" />
        </attvalues>
      </node>
      <node id="330" label="330">
        <attvalues>
          <attvalue for="0" value="330.0" />
          <attvalue for="1" value="0" />
          <attvalue for="2" value="4.0" />
          <attvalue for="3" value="39.84039525" />
          <attvalue for="4" value="0.051724137931" />
          <attvalue for="5" value="2.922559" />
        </attvalues>
      </node>
      <node id="331" label="331">
        <attvalues>
          <attvalue for="0" value="331.0" />
          <attvalue for="1" value="0" />
          <attvalue for="2" value="3.0" />
          <attvalue for="3" value="39.4695595" />
          <attvalue for="4" value="0.0344827586207" />
          <attvalue for="5" value="3.27988225" />
        </attvalues>
      </node>
      <node id="332" label="332">
        <attvalues>
          <attvalue for="0" value="332.0" />
          <attvalue for="1" value="0" />
          <attvalue for="2" value="3.0" />
          <attvalue for="3" value="39.49486075" />
          <attvalue for="4" value="0.0344827586207" />
          <attvalue for="5" value="2.5342005" />
        </attvalues>
      </node>
      <node id="333" label="333">
        <attvalues>
          <attvalue for="0" value="333.0" />
          <attvalue for="1" value="0" />
          <attvalue for="2" value="4.0" />
          <attvalue for="3" value="39.67660175" />
          <attvalue for="4" value="0.051724137931" />
          <attvalue for="5" value="2.5505565" />
        </attvalues>
      </node>
      <node id="334" label="334">
        <attvalues>
          <attvalue for="0" value="334.0" />
          <attvalue for="1" value="17" />
          <attvalue for="2" value="3.0" />
          <attvalue for="3" value="39.0841015" />
          <attvalue for="4" value="0.0344827586207" />
          <attvalue for="5" value="1.43333225" />
        </attvalues>
      </node>
      <node id="335" label="335">
        <attvalues>
          <attvalue for="0" value="335.0" />
          <attvalue for="1" value="0" />
          <attvalue for="2" value="2.0" />
          <attvalue for="3" value="39.363854" />
          <attvalue for="4" value="0.0172413793103" />
          <attvalue for="5" value="2.9443875" />
        </attvalues>
      </node>
      <node id="336" label="336">
        <attvalues>
          <attvalue for="0" value="336.0" />
          <attvalue for="1" value="0" />
          <attvalue for="2" value="4.0" />
          <attvalue for="3" value="39.72706325" />
          <attvalue for="4" value="0.051724137931" />
          <attvalue for="5" value="2.6503855" />
        </attvalues>
      </node>
      <node id="337" label="337">
        <attvalues>
          <attvalue for="0" value="337.0" />
          <attvalue for="1" value="0" />
          <attvalue for="2" value="4.0" />
          <attvalue for="3" value="39.7620055" />
          <attvalue for="4" value="0.051724137931" />
          <attvalue for="5" value="2.8759825" />
        </attvalues>
      </node>
      <node id="338" label="338">
        <attvalues>
          <attvalue for="0" value="338.0" />
          <attvalue for="1" value="0" />
          <attvalue for="2" value="1.0" />
          <attvalue for="3" value="39.73979725" />
          <attvalue for="4" value="0.0" />
          <attvalue for="5" value="3.316888" />
        </attvalues>
      </node>
      <node id="339" label="339">
        <attvalues>
          <attvalue for="0" value="339.0" />
          <attvalue for="1" value="20" />
          <attvalue for="2" value="4.0" />
          <attvalue for="3" value="38.7220745" />
          <attvalue for="4" value="0.051724137931" />
          <attvalue for="5" value="1.4509125" />
        </attvalues>
      </node>
      <node id="340" label="340">
        <attvalues>
          <attvalue for="0" value="340.0" />
          <attvalue for="1" value="21" />
          <attvalue for="2" value="3.0" />
          <attvalue for="3" value="39.537487" />
          <attvalue for="4" value="0.0344827586207" />
          <attvalue for="5" value="2.4443745" />
        </attvalues>
      </node>
      <node id="341" label="341">
        <attvalues>
          <attvalue for="0" value="341.0" />
          <attvalue for="1" value="0" />
          <attvalue for="2" value="4.0" />
          <attvalue for="3" value="39.68667825" />
          <attvalue for="4" value="0.051724137931" />
          <attvalue for="5" value="2.7025915" />
        </attvalues>
      </node>
      <node id="342" label="342">
        <attvalues>
          <attvalue for="0" value="342.0" />
          <attvalue for="1" value="17" />
          <attvalue for="2" value="2.0" />
          <attvalue for="3" value="39.07246925" />
          <attvalue for="4" value="0.0172413793103" />
          <attvalue for="5" value="1.40882325" />
        </attvalues>
      </node>
      <node id="343" label="343">
        <attvalues>
          <attvalue for="0" value="343.0" />
          <attvalue for="1" value="1" />
          <attvalue for="2" value="2.0" />
          <attvalue for="3" value="40.0201775" />
          <attvalue for="4" value="0.0172413793103" />
          <attvalue for="5" value="4.199856" />
        </attvalues>
      </node>
      <node id="344" label="344">
        <attvalues>
          <attvalue for="0" value="344.0" />
          <attvalue for="1" value="23" />
          <attvalue for="2" value="4.0" />
          <attvalue for="3" value="39.75892275" />
          <attvalue for="4" value="0.051724137931" />
          <attvalue for="5" value="3.16933675" />
        </attvalues>
      </node>
      <node id="345" label="345">
        <attvalues>
          <attvalue for="0" value="345.0" />
          <attvalue for="1" value="0" />
          <attvalue for="2" value="4.0" />
          <attvalue for="3" value="39.63732125" />
          <attvalue for="4" value="0.051724137931" />
          <attvalue for="5" value="3.40683775" />
        </attvalues>
      </node>
      <node id="346" label="346">
        <attvalues>
          <attvalue for="0" value="346.0" />
          <attvalue for="1" value="2" />
          <attvalue for="2" value="3.0" />
          <attvalue for="3" value="38.9466515" />
          <attvalue for="4" value="0.0344827586207" />
          <attvalue for="5" value="1.5093345" />
        </attvalues>
      </node>
      <node id="347" label="347">
        <attvalues>
          <attvalue for="0" value="347.0" />
          <attvalue for="1" value="36" />
          <attvalue for="2" value="1.0" />
          <attvalue for="3" value="39.6514015" />
          <attvalue for="4" value="0.0" />
          <attvalue for="5" value="2.475977" />
        </attvalues>
      </node>
      <node id="348" label="348">
        <attvalues>
          <attvalue for="0" value="348.0" />
          <attvalue for="1" value="6" />
          <attvalue for="2" value="3.0" />
          <attvalue for="3" value="39.70342125" />
          <attvalue for="4" value="0.0344827586207" />
          <attvalue for="5" value="2.56702725" />
        </attvalues>
      </node>
      <node id="349" label="349">
        <attvalues>
          <attvalue for="0" value="349.0" />
          <attvalue for="1" value="0" />
          <attvalue for="2" value="4.0" />
          <attvalue for="3" value="39.603637" />
          <attvalue for="4" value="0.051724137931" />
          <attvalue for="5" value="2.47113825" />
        </attvalues>
      </node>
      <node id="350" label="350">
        <attvalues>
          <attvalue for="0" value="350.0" />
          <attvalue for="1" value="0" />
          <attvalue for="2" value="2.0" />
          <attvalue for="3" value="39.3183895" />
          <attvalue for="4" value="0.0172413793103" />
          <attvalue for="5" value="2.9873445" />
        </attvalues>
      </node>
      <node id="351" label="351">
        <attvalues>
          <attvalue for="0" value="351.0" />
          <attvalue for="1" value="0" />
          <attvalue for="2" value="3.0" />
          <attvalue for="3" value="39.925057" />
          <attvalue for="4" value="0.0344827586207" />
          <attvalue for="5" value="3.14991325" />
        </attvalues>
      </node>
      <node id="352" label="352">
        <attvalues>
          <attvalue for="0" value="352.0" />
          <attvalue for="1" value="0" />
          <attvalue for="2" value="4.0" />
          <attvalue for="3" value="39.7639245" />
          <attvalue for="4" value="0.051724137931" />
          <attvalue for="5" value="3.3332625" />
        </attvalues>
      </node>
      <node id="353" label="353">
        <attvalues>
          <attvalue for="0" value="353.0" />
          <attvalue for="1" value="3" />
          <attvalue for="2" value="3.0" />
          <attvalue for="3" value="38.65928125" />
          <attvalue for="4" value="0.0344827586207" />
          <attvalue for="5" value="1.57320675" />
        </attvalues>
      </node>
      <node id="354" label="354">
        <attvalues>
          <attvalue for="0" value="354.0" />
          <attvalue for="1" value="0" />
          <attvalue for="2" value="4.0" />
          <attvalue for="3" value="39.63402075" />
          <attvalue for="4" value="0.051724137931" />
          <attvalue for="5" value="3.42172525" />
        </attvalues>
      </node>
      <node id="355" label="355">
        <attvalues>
          <attvalue for="0" value="355.0" />
          <attvalue for="1" value="0" />
          <attvalue for="2" value="3.0" />
          <attvalue for="3" value="39.47146225" />
          <attvalue for="4" value="0.0344827586207" />
          <attvalue for="5" value="2.510789" />
        </attvalues>
      </node>
      <node id="356" label="356">
        <attvalues>
          <attvalue for="0" value="356.0" />
          <attvalue for="1" value="0" />
          <attvalue for="2" value="3.0" />
          <attvalue for="3" value="39.91176075" />
          <attvalue for="4" value="0.0344827586207" />
          <attvalue for="5" value="3.08393675" />
        </attvalues>
      </node>
      <node id="357" label="357">
        <attvalues>
          <attvalue for="0" value="357.0" />
          <attvalue for="1" value="1" />
          <attvalue for="2" value="3.0" />
          <attvalue for="3" value="39.9195905" />
          <attvalue for="4" value="0.0344827586207" />
          <attvalue for="5" value="4.08929875" />
        </attvalues>
      </node>
      <node id="358" label="358">
        <attvalues>
          <attvalue for="0" value="358.0" />
          <attvalue for="1" value="0" />
          <attvalue for="2" value="2.0" />
          <attvalue for="3" value="39.9177875" />
          <attvalue for="4" value="0.0172413793103" />
          <attvalue for="5" value="3.06557225" />
        </attvalues>
      </node>
      <node id="359" label="359">
        <attvalues>
          <attvalue for="0" value="359.0" />
          <attvalue for="1" value="23" />
          <attvalue for="2" value="3.0" />
          <attvalue for="3" value="39.75509775" />
          <attvalue for="4" value="0.0344827586207" />
          <attvalue for="5" value="3.18079175" />
        </attvalues>
      </node>
      <node id="360" label="360">
        <attvalues>
          <attvalue for="0" value="360.0" />
          <attvalue for="1" value="0" />
          <attvalue for="2" value="3.0" />
          <attvalue for="3" value="39.76599525" />
          <attvalue for="4" value="0.0344827586207" />
          <attvalue for="5" value="2.77019125" />
        </attvalues>
      </node>
      <node id="361" label="361">
        <attvalues>
          <attvalue for="0" value="361.0" />
          <attvalue for="1" value="0" />
          <attvalue for="2" value="4.0" />
          <attvalue for="3" value="39.7290675" />
          <attvalue for="4" value="0.051724137931" />
          <attvalue for="5" value="2.6117125" />
        </attvalues>
      </node>
      <node id="362" label="362">
        <attvalues>
          <attvalue for="0" value="362.0" />
          <attvalue for="1" value="0" />
          <attvalue for="2" value="4.0" />
          <attvalue for="3" value="39.5801655" />
          <attvalue for="4" value="0.051724137931" />
          <attvalue for="5" value="3.39669325" />
        </attvalues>
      </node>
      <node id="363" label="363">
        <attvalues>
          <attvalue for="0" value="363.0" />
          <attvalue for="1" value="5" />
          <attvalue for="2" value="1.0" />
          <attvalue for="3" value="39.11128925" />
          <attvalue for="4" value="0.0" />
          <attvalue for="5" value="1.50835275" />
        </attvalues>
      </node>
      <node id="364" label="364">
        <attvalues>
          <attvalue for="0" value="364.0" />
          <attvalue for="1" value="0" />
          <attvalue for="2" value="4.0" />
          <attvalue for="3" value="39.5702475" />
          <attvalue for="4" value="0.051724137931" />
          <attvalue for="5" value="2.55497925" />
        </attvalues>
      </node>
      <node id="365" label="365">
        <attvalues>
          <attvalue for="0" value="365.0" />
          <attvalue for="1" value="37" />
          <attvalue for="2" value="3.0" />
          <attvalue for="3" value="39.868426" />
          <attvalue for="4" value="0.0344827586207" />
          <attvalue for="5" value="2.92406775" />
        </attvalues>
      </node>
      <node id="366" label="366">
        <attvalues>
          <attvalue for="0" value="366.0" />
          <attvalue for="1" value="1" />
          <attvalue for="2" value="3.0" />
          <attvalue for="3" value="39.8446515" />
          <attvalue for="4" value="0.0344827586207" />
          <attvalue for="5" value="4.19973" />
        </attvalues>
      </node>
      <node id="367" label="367">
        <attvalues>
          <attvalue for="0" value="367.0" />
          <attvalue for="1" value="0" />
          <attvalue for="2" value="3.0" />
          <attvalue for="3" value="39.5944135" />
          <attvalue for="4" value="0.0344827586207" />
          <attvalue for="5" value="2.4836435" />
        </attvalues>
      </node>
      <node id="368" label="368">
        <attvalues>
          <attvalue for="0" value="368.0" />
          <attvalue for="1" value="0" />
          <attvalue for="2" value="3.0" />
          <attvalue for="3" value="39.95048375" />
          <attvalue for="4" value="0.0344827586207" />
          <attvalue for="5" value="3.18290625" />
        </attvalues>
      </node>
      <node id="369" label="369">
        <attvalues>
          <attvalue for="0" value="369.0" />
          <attvalue for="1" value="38" />
          <attvalue for="2" value="2.0" />
          <attvalue for="3" value="39.4967855" />
          <attvalue for="4" value="0.0172413793103" />
          <attvalue for="5" value="2.7570095" />
        </attvalues>
      </node>
      <node id="370" label="370">
        <attvalues>
          <attvalue for="0" value="370.0" />
          <attvalue for="1" value="1" />
          <attvalue for="2" value="4.0" />
          <attvalue for="3" value="40.04823525" />
          <attvalue for="4" value="0.051724137931" />
          <attvalue for="5" value="3.92453525" />
        </attvalues>
      </node>
      <node id="371" label="371">
        <attvalues>
          <attvalue for="0" value="371.0" />
          <attvalue for="1" value="0" />
          <attvalue for="2" value="3.0" />
          <attvalue for="3" value="39.430039" />
          <attvalue for="4" value="0.0344827586207" />
          <attvalue for="5" value="3.272244" />
        </attvalues>
      </node>
      <node id="372" label="372">
        <attvalues>
          <attvalue for="0" value="372.0" />
          <attvalue for="1" value="0" />
          <attvalue for="2" value="4.0" />
          <attvalue for="3" value="39.7049695" />
          <attvalue for="4" value="0.051724137931" />
          <attvalue for="5" value="2.614392" />
        </attvalues>
      </node>
      <node id="373" label="373">
        <attvalues>
          <attvalue for="0" value="373.0" />
          <attvalue for="1" value="19" />
          <attvalue for="2" value="3.0" />
          <attvalue for="3" value="38.98506175" />
          <attvalue for="4" value="0.0344827586207" />
          <attvalue for="5" value="1.53527175" />
        </attvalues>
      </node>
      <node id="374" label="374">
        <attvalues>
          <attvalue for="0" value="374.0" />
          <attvalue for="1" value="1" />
          <attvalue for="2" value="3.0" />
          <attvalue for="3" value="39.95413325" />
          <attvalue for="4" value="0.0344827586207" />
          <attvalue for="5" value="3.961609" />
        </attvalues>
      </node>
      <node id="375" label="375">
        <attvalues>
          <attvalue for="0" value="375.0" />
          <attvalue for="1" value="0" />
          <attvalue for="2" value="2.0" />
          <attvalue for="3" value="39.80139375" />
          <attvalue for="4" value="0.0172413793103" />
          <attvalue for="5" value="2.72777425" />
        </attvalues>
      </node>
      <node id="376" label="376">
        <attvalues>
          <attvalue for="0" value="376.0" />
          <attvalue for="1" value="16" />
          <attvalue for="2" value="2.0" />
          <attvalue for="3" value="39.03465775" />
          <attvalue for="4" value="0.0172413793103" />
          <attvalue for="5" value="1.6160255" />
        </attvalues>
      </node>
      <node id="377" label="377">
        <attvalues>
          <attvalue for="0" value="377.0" />
          <attvalue for="1" value="0" />
          <attvalue for="2" value="4.0" />
          <attvalue for="3" value="39.6031005" />
          <attvalue for="4" value="0.051724137931" />
          <attvalue for="5" value="2.5971005" />
        </attvalues>
      </node>
      <node id="378" label="378">
        <attvalues>
          <attvalue for="0" value="378.0" />
          <attvalue for="1" value="0" />
          <attvalue for="2" value="3.0" />
          <attvalue for="3" value="39.47651425" />
          <attvalue for="4" value="0.0344827586207" />
          <attvalue for="5" value="2.523054" />
        </attvalues>
      </node>
      <node id="379" label="379">
        <attvalues>
          <attvalue for="0" value="379.0" />
          <attvalue for="1" value="39" />
          <attvalue for="2" value="4.0" />
          <attvalue for="3" value="39.7309545" />
          <attvalue for="4" value="0.051724137931" />
          <attvalue for="5" value="2.7362835" />
        </attvalues>
      </node>
      <node id="380" label="380">
        <attvalues>
          <attvalue for="0" value="380.0" />
          <attvalue for="1" value="0" />
          <attvalue for="2" value="4.0" />
          <attvalue for="3" value="39.852362" />
          <attvalue for="4" value="0.051724137931" />
          <attvalue for="5" value="3.125013" />
        </attvalues>
      </node>
      <node id="381" label="381">
        <attvalues>
          <attvalue for="0" value="381.0" />
          <attvalue for="1" value="40" />
          <attvalue for="2" value="4.0" />
          <attvalue for="3" value="38.92018525" />
          <attvalue for="4" value="0.051724137931" />
          <attvalue for="5" value="1.29395775" />
        </attvalues>
      </node>
      <node id="382" label="382">
        <attvalues>
          <attvalue for="0" value="382.0" />
          <attvalue for="1" value="23" />
          <attvalue for="2" value="2.0" />
          <attvalue for="3" value="39.75835325" />
          <attvalue for="4" value="0.0172413793103" />
          <attvalue for="5" value="3.161427" />
        </attvalues>
      </node>
      <node id="383" label="383">
        <attvalues>
          <attvalue for="0" value="383.0" />
          <attvalue for="1" value="0" />
          <attvalue for="2" value="3.0" />
          <attvalue for="3" value="39.72169825" />
          <attvalue for="4" value="0.0344827586207" />
          <attvalue for="5" value="2.64761475" />
        </attvalues>
      </node>
      <node id="384" label="384">
        <attvalues>
          <attvalue for="0" value="384.0" />
          <attvalue for="1" value="0" />
          <attvalue for="2" value="4.0" />
          <attvalue for="3" value="39.49967625" />
          <attvalue for="4" value="0.051724137931" />
          <attvalue for="5" value="3.2966995" />
        </attvalues>
      </node>
      <node id="385" label="385">
        <attvalues>
          <attvalue for="0" value="385.0" />
          <attvalue for="1" value="0" />
          <attvalue for="2" value="2.0" />
          <attvalue for="3" value="39.73441225" />
          <attvalue for="4" value="0.0172413793103" />
          <attvalue for="5" value="2.82191975" />
        </attvalues>
      </node>
      <node id="386" label="386">
        <attvalues>
          <attvalue for="0" value="386.0" />
          <attvalue for="1" value="0" />
          <attvalue for="2" value="4.0" />
          <attvalue for="3" value="39.54823325" />
          <attvalue for="4" value="0.051724137931" />
          <attvalue for="5" value="2.3856195" />
        </attvalues>
      </node>
      <node id="387" label="387">
        <attvalues>
          <attvalue for="0" value="387.0" />
          <attvalue for="1" value="0" />
          <attvalue for="2" value="5.0" />
          <attvalue for="3" value="39.48776475" />
          <attvalue for="4" value="0.0689655172414" />
          <attvalue for="5" value="2.47891775" />
        </attvalues>
      </node>
      <node id="388" label="388">
        <attvalues>
          <attvalue for="0" value="388.0" />
          <attvalue for="1" value="1" />
          <attvalue for="2" value="2.0" />
          <attvalue for="3" value="40.05711375" />
          <attvalue for="4" value="0.0172413793103" />
          <attvalue for="5" value="4.01111725" />
        </attvalues>
      </node>
      <node id="389" label="389">
        <attvalues>
          <attvalue for="0" value="389.0" />
          <attvalue for="1" value="0" />
          <attvalue for="2" value="2.0" />
          <attvalue for="3" value="39.56446975" />
          <attvalue for="4" value="0.0172413793103" />
          <attvalue for="5" value="2.61300275" />
        </attvalues>
      </node>
      <node id="390" label="390">
        <attvalues>
          <attvalue for="0" value="390.0" />
          <attvalue for="1" value="0" />
          <attvalue for="2" value="3.0" />
          <attvalue for="3" value="39.86912425" />
          <attvalue for="4" value="0.0344827586207" />
          <attvalue for="5" value="3.15995075" />
        </attvalues>
      </node>
      <node id="391" label="391">
        <attvalues>
          <attvalue for="0" value="391.0" />
          <attvalue for="1" value="1" />
          <attvalue for="2" value="4.0" />
          <attvalue for="3" value="39.8850105" />
          <attvalue for="4" value="0.051724137931" />
          <attvalue for="5" value="4.2739915" />
        </attvalues>
      </node>
      <node id="392" label="392">
        <attvalues>
          <attvalue for="0" value="392.0" />
          <attvalue for="1" value="1" />
          <attvalue for="2" value="3.0" />
          <attvalue for="3" value="39.9680495" />
          <attvalue for="4" value="0.0344827586207" />
          <attvalue for="5" value="3.83504875" />
        </attvalues>
      </node>
      <node id="393" label="393">
        <attvalues>
          <attvalue for="0" value="393.0" />
          <attvalue for="1" value="1" />
          <attvalue for="2" value="3.0" />
          <attvalue for="3" value="40.05615325" />
          <attvalue for="4" value="0.0344827586207" />
          <attvalue for="5" value="4.1637945" />
        </attvalues>
      </node>
      <node id="394" label="394">
        <attvalues>
          <attvalue for="0" value="394.0" />
          <attvalue for="1" value="0" />
          <attvalue for="2" value="2.0" />
          <attvalue for="3" value="39.6432445" />
          <attvalue for="4" value="0.0172413793103" />
          <attvalue for="5" value="2.55212425" />
        </attvalues>
      </node>
      <node id="395" label="395">
        <attvalues>
          <attvalue for="0" value="395.0" />
          <attvalue for="1" value="1" />
          <attvalue for="2" value="3.0" />
          <attvalue for="3" value="39.937974" />
          <attvalue for="4" value="0.0344827586207" />
          <attvalue for="5" value="3.991551" />
        </attvalues>
      </node>
      <node id="396" label="396">
        <attvalues>
          <attvalue for="0" value="396.0" />
          <attvalue for="1" value="0" />
          <attvalue for="2" value="3.0" />
          <attvalue for="3" value="39.79590975" />
          <attvalue for="4" value="0.0344827586207" />
          <attvalue for="5" value="2.8951985" />
        </attvalues>
      </node>
      <node id="397" label="397">
        <attvalues>
          <attvalue for="0" value="397.0" />
          <attvalue for="1" value="41" />
          <attvalue for="2" value="4.0" />
          <attvalue for="3" value="38.96176425" />
          <attvalue for="4" value="0.051724137931" />
          <attvalue for="5" value="1.3990725" />
        </attvalues>
      </node>
      <node id="398" label="398">
        <attvalues>
          <attvalue for="0" value="398.0" />
          <attvalue for="1" value="0" />
          <attvalue for="2" value="4.0" />
          <attvalue for="3" value="39.78778775" />
          <attvalue for="4" value="0.051724137931" />
          <attvalue for="5" value="2.89293225" />
        </attvalues>
      </node>
      <node id="399" label="399">
        <attvalues>
          <attvalue for="0" value="399.0" />
          <attvalue for="1" value="42" />
          <attvalue for="2" value="2.0" />
          <attvalue for="3" value="39.54398575" />
          <attvalue for="4" value="0.0172413793103" />
          <attvalue for="5" value="3.34586325" />
        </attvalues>
      </node>
      <node id="400" label="400">
        <attvalues>
          <attvalue for="0" value="400.0" />
          <attvalue for="1" value="0" />
          <attvalue for="2" value="2.0" />
          <attvalue for="3" value="39.76866375" />
          <attvalue for="4" value="0.0172413793103" />
          <attvalue for="5" value="2.70005175" />
        </attvalues>
      </node>
      <node id="401" label="401">
        <attvalues>
          <attvalue for="0" value="401.0" />
          <attvalue for="1" value="0" />
          <attvalue for="2" value="2.0" />
          <attvalue for="3" value="39.56810625" />
          <attvalue for="4" value="0.0172413793103" />
          <attvalue for="5" value="2.37371125" />
        </attvalues>
      </node>
      <node id="402" label="402">
        <attvalues>
          <attvalue for="0" value="402.0" />
          <attvalue for="1" value="43" />
          <attvalue for="2" value="3.0" />
          <attvalue for="3" value="39.835164" />
          <attvalue for="4" value="0.0344827586207" />
          <attvalue for="5" value="3.10757425" />
        </attvalues>
      </node>
      <node id="403" label="403">
        <attvalues>
          <attvalue for="0" value="403.0" />
          <attvalue for="1" value="18" />
          <attvalue for="2" value="5.0" />
          <attvalue for="3" value="39.05315075" />
          <attvalue for="4" value="0.0689655172414" />
          <attvalue for="5" value="1.37798525" />
        </attvalues>
      </node>
      <node id="404" label="404">
        <attvalues>
          <attvalue for="0" value="404.0" />
          <attvalue for="1" value="0" />
          <attvalue for="2" value="4.0" />
          <attvalue for="3" value="39.5846905" />
          <attvalue for="4" value="0.051724137931" />
          <attvalue for="5" value="2.65191175" />
        </attvalues>
      </node>
      <node id="405" label="405">
        <attvalues>
          <attvalue for="0" value="405.0" />
          <attvalue for="1" value="0" />
          <attvalue for="2" value="4.0" />
          <attvalue for="3" value="39.7499545" />
          <attvalue for="4" value="0.051724137931" />
          <attvalue for="5" value="3.407071" />
        </attvalues>
      </node>
      <node id="406" label="406">
        <attvalues>
          <attvalue for="0" value="406.0" />
          <attvalue for="1" value="0" />
          <attvalue for="2" value="2.0" />
          <attvalue for="3" value="39.74976625" />
          <attvalue for="4" value="0.0172413793103" />
          <attvalue for="5" value="3.42704225" />
        </attvalues>
      </node>
      <node id="407" label="407">
        <attvalues>
          <attvalue for="0" value="407.0" />
          <attvalue for="1" value="0" />
          <attvalue for="2" value="3.0" />
          <attvalue for="3" value="39.77156775" />
          <attvalue for="4" value="0.0344827586207" />
          <attvalue for="5" value="2.685444" />
        </attvalues>
      </node>
      <node id="408" label="408">
        <attvalues>
          <attvalue for="0" value="408.0" />
          <attvalue for="1" value="44" />
          <attvalue for="2" value="1.0" />
          <attvalue for="3" value="39.70312625" />
          <attvalue for="4" value="0.0" />
          <attvalue for="5" value="2.709022" />
        </attvalues>
      </node>
      <node id="409" label="409">
        <attvalues>
          <attvalue for="0" value="409.0" />
          <attvalue for="1" value="0" />
          <attvalue for="2" value="2.0" />
          <attvalue for="3" value="39.56325175" />
          <attvalue for="4" value="0.0172413793103" />
          <attvalue for="5" value="2.660178" />
        </attvalues>
      </node>
      <node id="410" label="410">
        <attvalues>
          <attvalue for="0" value="410.0" />
          <attvalue for="1" value="1" />
          <attvalue for="2" value="3.0" />
          <attvalue for="3" value="40.07257025" />
          <attvalue for="4" value="0.0344827586207" />
          <attvalue for="5" value="4.09206225" />
        </attvalues>
      </node>
      <node id="411" label="411">
        <attvalues>
          <attvalue for="0" value="411.0" />
          <attvalue for="1" value="0" />
          <attvalue for="2" value="4.0" />
          <attvalue for="3" value="39.60547075" />
          <attvalue for="4" value="0.051724137931" />
          <attvalue for="5" value="2.40778925" />
        </attvalues>
      </node>
      <node id="412" label="412">
        <attvalues>
          <attvalue for="0" value="412.0" />
          <attvalue for="1" value="0" />
          <attvalue for="2" value="4.0" />
          <attvalue for="3" value="39.507288" />
          <attvalue for="4" value="0.051724137931" />
          <attvalue for="5" value="2.75269325" />
        </attvalues>
      </node>
      <node id="413" label="413">
        <attvalues>
          <attvalue for="0" value="413.0" />
          <attvalue for="1" value="1" />
          <attvalue for="2" value="4.0" />
          <attvalue for="3" value="39.92839075" />
          <attvalue for="4" value="0.051724137931" />
          <attvalue for="5" value="4.02946825" />
        </attvalues>
      </node>
      <node id="414" label="414">
        <attvalues>
          <attvalue for="0" value="414.0" />
          <attvalue for="1" value="1" />
          <attvalue for="2" value="4.0" />
          <attvalue for="3" value="39.92624725" />
          <attvalue for="4" value="0.051724137931" />
          <attvalue for="5" value="3.8979" />
        </attvalues>
      </node>
      <node id="415" label="415">
        <attvalues>
          <attvalue for="0" value="415.0" />
          <attvalue for="1" value="0" />
          <attvalue for="2" value="4.0" />
          <attvalue for="3" value="39.7775365" />
          <attvalue for="4" value="0.051724137931" />
          <attvalue for="5" value="2.70232375" />
        </attvalues>
      </node>
      <node id="416" label="416">
        <attvalues>
          <attvalue for="0" value="416.0" />
          <attvalue for="1" value="0" />
          <attvalue for="2" value="2.0" />
          <attvalue for="3" value="39.919852" />
          <attvalue for="4" value="0.0172413793103" />
          <attvalue for="5" value="3.0300945" />
        </attvalues>
      </node>
      <node id="417" label="417">
        <attvalues>
          <attvalue for="0" value="417.0" />
          <attvalue for="1" value="0" />
          <attvalue for="2" value="4.0" />
          <attvalue for="3" value="39.8192685" />
          <attvalue for="4" value="0.051724137931" />
          <attvalue for="5" value="2.86935275" />
        </attvalues>
      </node>
      <node id="418" label="418">
        <attvalues>
          <attvalue for="0" value="418.0" />
          <attvalue for="1" value="1" />
          <attvalue for="2" value="4.0" />
          <attvalue for="3" value="40.0463135" />
          <attvalue for="4" value="0.051724137931" />
          <attvalue for="5" value="3.99896375" />
        </attvalues>
      </node>
      <node id="419" label="419">
        <attvalues>
          <attvalue for="0" value="419.0" />
          <attvalue for="1" value="0" />
          <attvalue for="2" value="4.0" />
          <attvalue for="3" value="39.52761775" />
          <attvalue for="4" value="0.051724137931" />
          <attvalue for="5" value="2.423981" />
        </attvalues>
      </node>
      <node id="420" label="420">
        <attvalues>
          <attvalue for="0" value="420.0" />
          <attvalue for="1" value="0" />
          <attvalue for="2" value="1.0" />
          <attvalue for="3" value="39.9166808974" />
          <attvalue for="4" value="0.0" />
          <attvalue for="5" value="3.00926625" />
        </attvalues>
      </node>
      <node id="421" label="421">
        <attvalues>
          <attvalue for="0" value="421.0" />
          <attvalue for="1" value="0" />
          <attvalue for="2" value="3.0" />
          <attvalue for="3" value="39.72055425" />
          <attvalue for="4" value="0.0344827586207" />
          <attvalue for="5" value="2.5967635" />
        </attvalues>
      </node>
      <node id="422" label="422">
        <attvalues>
          <attvalue for="0" value="422.0" />
          <attvalue for="1" value="0" />
          <attvalue for="2" value="4.0" />
          <attvalue for="3" value="39.805098" />
          <attvalue for="4" value="0.051724137931" />
          <attvalue for="5" value="2.850119" />
        </attvalues>
      </node>
      <node id="423" label="423">
        <attvalues>
          <attvalue for="0" value="423.0" />
          <attvalue for="1" value="1" />
          <attvalue for="2" value="2.0" />
          <attvalue for="3" value="40.0309886667" />
          <attvalue for="4" value="0.0172413793103" />
          <attvalue for="5" value="4.136495" />
        </attvalues>
      </node>
      <node id="424" label="424">
        <attvalues>
          <attvalue for="0" value="424.0" />
          <attvalue for="1" value="0" />
          <attvalue for="2" value="3.0" />
          <attvalue for="3" value="39.9478336667" />
          <attvalue for="4" value="0.0344827586207" />
          <attvalue for="5" value="3.16168833333" />
        </attvalues>
      </node>
      <node id="425" label="425">
        <attvalues>
          <attvalue for="0" value="425.0" />
          <attvalue for="1" value="1" />
          <attvalue for="2" value="3.0" />
          <attvalue for="3" value="40.000921" />
          <attvalue for="4" value="0.0344827586207" />
          <attvalue for="5" value="3.839201" />
        </attvalues>
      </node>
      <node id="426" label="426">
        <attvalues>
          <attvalue for="0" value="426.0" />
          <attvalue for="1" value="1" />
          <attvalue for="2" value="4.0" />
          <attvalue for="3" value="40.0203186667" />
          <attvalue for="4" value="0.051724137931" />
          <attvalue for="5" value="4.162551" />
        </attvalues>
      </node>
      <node id="427" label="427">
        <attvalues>
          <attvalue for="0" value="427.0" />
          <attvalue for="1" value="0" />
          <attvalue for="2" value="2.0" />
          <attvalue for="3" value="39.784866" />
          <attvalue for="4" value="0.0172413793103" />
          <attvalue for="5" value="2.85168733333" />
        </attvalues>
      </node>
      <node id="428" label="428">
        <attvalues>
          <attvalue for="0" value="428.0" />
          <attvalue for="1" value="45" />
          <attvalue for="2" value="2.0" />
          <attvalue for="3" value="38.8924756667" />
          <attvalue for="4" value="0.0172413793103" />
          <attvalue for="5" value="1.22074233333" />
        </attvalues>
      </node>
      <node id="429" label="429">
        <attvalues>
          <attvalue for="0" value="429.0" />
          <attvalue for="1" value="12" />
          <attvalue for="2" value="2.0" />
          <attvalue for="3" value="38.7839206667" />
          <attvalue for="4" value="0.0172413793103" />
          <attvalue for="5" value="1.41848833333" />
        </attvalues>
      </node>
      <node id="430" label="430">
        <attvalues>
          <attvalue for="0" value="430.0" />
          <attvalue for="1" value="2" />
          <attvalue for="2" value="2.0" />
          <attvalue for="3" value="38.9148503333" />
          <attvalue for="4" value="0.0172413793103" />
          <attvalue for="5" value="1.46878433333" />
        </attvalues>
      </node>
      <node id="431" label="431">
        <attvalues>
          <attvalue for="0" value="431.0" />
          <attvalue for="1" value="46" />
          <attvalue for="2" value="2.0" />
          <attvalue for="3" value="38.9025156667" />
          <attvalue for="4" value="0.0172413793103" />
          <attvalue for="5" value="1.388573" />
        </attvalues>
      </node>
      <node id="432" label="432">
        <attvalues>
          <attvalue for="0" value="432.0" />
          <attvalue for="1" value="13" />
          <attvalue for="2" value="2.0" />
          <attvalue for="3" value="39.1300616667" />
          <attvalue for="4" value="0.0172413793103" />
          <attvalue for="5" value="2.92443666667" />
        </attvalues>
      </node>
      <node id="433" label="433">
        <attvalues>
          <attvalue for="0" value="433.0" />
          <attvalue for="1" value="47" />
          <attvalue for="2" value="2.0" />
          <attvalue for="3" value="40.024779" />
          <attvalue for="4" value="0.0172413793103" />
          <attvalue for="5" value="4.00661933333" />
        </attvalues>
      </node>
      <node id="434" label="434">
        <attvalues>
          <attvalue for="0" value="434.0" />
          <attvalue for="1" value="1" />
          <attvalue for="2" value="1.0" />
          <attvalue for="3" value="40.0152876667" />
          <attvalue for="4" value="0.0" />
          <attvalue for="5" value="4.19145766667" />
        </attvalues>
      </node>
      <node id="435" label="435">
        <attvalues>
          <attvalue for="0" value="435.0" />
          <attvalue for="1" value="0" />
          <attvalue for="2" value="3.0" />
          <attvalue for="3" value="39.653853" />
          <attvalue for="4" value="0.0344827586207" />
          <attvalue for="5" value="2.53627433333" />
        </attvalues>
      </node>
      <node id="436" label="436">
        <attvalues>
          <attvalue for="0" value="436.0" />
          <attvalue for="1" value="0" />
          <attvalue for="2" value="2.0" />
          <attvalue for="3" value="39.866886" />
          <attvalue for="4" value="0.0172413793103" />
          <attvalue for="5" value="3.17439233333" />
        </attvalues>
      </node>
      <node id="437" label="437">
        <attvalues>
          <attvalue for="0" value="437.0" />
          <attvalue for="1" value="0" />
          <attvalue for="2" value="3.0" />
          <attvalue for="3" value="39.8645236667" />
          <attvalue for="4" value="0.0344827586207" />
          <attvalue for="5" value="2.95333133333" />
        </attvalues>
      </node>
      <node id="438" label="438">
        <attvalues>
          <attvalue for="0" value="438.0" />
          <attvalue for="1" value="0" />
          <attvalue for="2" value="2.0" />
          <attvalue for="3" value="39.834714" />
          <attvalue for="4" value="0.0172413793103" />
          <attvalue for="5" value="3.12124566667" />
        </attvalues>
      </node>
      <node id="439" label="439">
        <attvalues>
          <attvalue for="0" value="439.0" />
          <attvalue for="1" value="0" />
          <attvalue for="2" value="3.0" />
          <attvalue for="3" value="39.713727" />
          <attvalue for="4" value="0.0344827586207" />
          <attvalue for="5" value="2.80016366667" />
        </attvalues>
      </node>
      <node id="440" label="440">
        <attvalues>
          <attvalue for="0" value="440.0" />
          <attvalue for="1" value="0" />
          <attvalue for="2" value="3.0" />
          <attvalue for="3" value="39.830075" />
          <attvalue for="4" value="0.0344827586207" />
          <attvalue for="5" value="2.81654266667" />
        </attvalues>
      </node>
      <node id="441" label="441">
        <attvalues>
          <attvalue for="0" value="441.0" />
          <attvalue for="1" value="2" />
          <attvalue for="2" value="2.0" />
          <attvalue for="3" value="38.8410656667" />
          <attvalue for="4" value="0.0172413793103" />
          <attvalue for="5" value="1.40157333333" />
        </attvalues>
      </node>
      <node id="442" label="442">
        <attvalues>
          <attvalue for="0" value="442.0" />
          <attvalue for="1" value="0" />
          <attvalue for="2" value="3.0" />
          <attvalue for="3" value="39.833587" />
          <attvalue for="4" value="0.0344827586207" />
          <attvalue for="5" value="2.91185966667" />
        </attvalues>
      </node>
      <node id="443" label="443">
        <attvalues>
          <attvalue for="0" value="443.0" />
          <attvalue for="1" value="48" />
          <attvalue for="2" value="1.0" />
          <attvalue for="3" value="38.8679153333" />
          <attvalue for="4" value="0.0" />
          <attvalue for="5" value="1.33173233333" />
        </attvalues>
      </node>
      <node id="444" label="444">
        <attvalues>
          <attvalue for="0" value="444.0" />
          <attvalue for="1" value="0" />
          <attvalue for="2" value="2.0" />
          <attvalue for="3" value="39.5765653333" />
          <attvalue for="4" value="0.0172413793103" />
          <attvalue for="5" value="2.613346" />
        </attvalues>
      </node>
      <node id="445" label="445">
        <attvalues>
          <attvalue for="0" value="445.0" />
          <attvalue for="1" value="49" />
          <attvalue for="2" value="1.0" />
          <attvalue for="3" value="39.0118273333" />
          <attvalue for="4" value="0.0" />
          <attvalue for="5" value="1.58487666667" />
        </attvalues>
      </node>
      <node id="446" label="446">
        <attvalues>
          <attvalue for="0" value="446.0" />
          <attvalue for="1" value="0" />
          <attvalue for="2" value="3.0" />
          <attvalue for="3" value="39.9047146667" />
          <attvalue for="4" value="0.0344827586207" />
          <attvalue for="5" value="3.06799066667" />
        </attvalues>
      </node>
      <node id="447" label="447">
        <attvalues>
          <attvalue for="0" value="447.0" />
          <attvalue for="1" value="0" />
          <attvalue for="2" value="2.0" />
          <attvalue for="3" value="39.8052126667" />
          <attvalue for="4" value="0.0172413793103" />
          <attvalue for="5" value="2.89674533333" />
        </attvalues>
      </node>
      <node id="448" label="448">
        <attvalues>
          <attvalue for="0" value="448.0" />
          <attvalue for="1" value="0" />
          <attvalue for="2" value="2.0" />
          <attvalue for="3" value="39.5545883333" />
          <attvalue for="4" value="0.0172413793103" />
          <attvalue for="5" value="2.58633366667" />
        </attvalues>
      </node>
      <node id="449" label="449">
        <attvalues>
          <attvalue for="0" value="449.0" />
          <attvalue for="1" value="0" />
          <attvalue for="2" value="2.0" />
          <attvalue for="3" value="39.772368" />
          <attvalue for="4" value="0.0172413793103" />
          <attvalue for="5" value="2.76242533333" />
        </attvalues>
      </node>
      <node id="450" label="450">
        <attvalues>
          <attvalue for="0" value="450.0" />
          <attvalue for="1" value="0" />
          <attvalue for="2" value="3.0" />
          <attvalue for="3" value="39.7487573333" />
          <attvalue for="4" value="0.0344827586207" />
          <attvalue for="5" value="2.86614" />
        </attvalues>
      </node>
      <node id="451" label="451">
        <attvalues>
          <attvalue for="0" value="451.0" />
          <attvalue for="1" value="50" />
          <attvalue for="2" value="2.0" />
          <attvalue for="3" value="39.726956" />
          <attvalue for="4" value="0.0172413793103" />
          <attvalue for="5" value="2.68544" />
        </attvalues>
      </node>
      <node id="452" label="452">
        <attvalues>
          <attvalue for="0" value="452.0" />
          <attvalue for="1" value="0" />
          <attvalue for="2" value="2.0" />
          <attvalue for="3" value="39.3550826667" />
          <attvalue for="4" value="0.0172413793103" />
          <attvalue for="5" value="2.970427" />
        </attvalues>
      </node>
      <node id="453" label="453">
        <attvalues>
          <attvalue for="0" value="453.0" />
          <attvalue for="1" value="1" />
          <attvalue for="2" value="3.0" />
          <attvalue for="3" value="39.9101346667" />
          <attvalue for="4" value="0.0344827586207" />
          <attvalue for="5" value="4.068017" />
        </attvalues>
      </node>
      <node id="454" label="454">
        <attvalues>
          <attvalue for="0" value="454.0" />
          <attvalue for="1" value="1" />
          <attvalue for="2" value="2.0" />
          <attvalue for="3" value="39.929603" />
          <attvalue for="4" value="0.0172413793103" />
          <attvalue for="5" value="3.82286966667" />
        </attvalues>
      </node>
      <node id="455" label="455">
        <attvalues>
          <attvalue for="0" value="455.0" />
          <attvalue for="1" value="9" />
          <attvalue for="2" value="3.0" />
          <attvalue for="3" value="38.99963" />
          <attvalue for="4" value="0.0344827586207" />
          <attvalue for="5" value="1.41656166667" />
        </attvalues>
      </node>
      <node id="456" label="456">
        <attvalues>
          <attvalue for="0" value="456.0" />
          <attvalue for="1" value="1" />
          <attvalue for="2" value="2.0" />
          <attvalue for="3" value="40.052797" />
          <attvalue for="4" value="0.0172413793103" />
          <attvalue for="5" value="3.96964533333" />
        </attvalues>
      </node>
      <node id="457" label="457">
        <attvalues>
          <attvalue for="0" value="457.0" />
          <attvalue for="1" value="51" />
          <attvalue for="2" value="2.0" />
          <attvalue for="3" value="39.0344936667" />
          <attvalue for="4" value="0.0172413793103" />
          <attvalue for="5" value="1.56582933333" />
        </attvalues>
      </node>
      <node id="458" label="458">
        <attvalues>
          <attvalue for="0" value="458.0" />
          <attvalue for="1" value="0" />
          <attvalue for="2" value="2.0" />
          <attvalue for="3" value="39.779179" />
          <attvalue for="4" value="0.0172413793103" />
          <attvalue for="5" value="2.83119266667" />
        </attvalues>
      </node>
      <node id="459" label="459">
        <attvalues>
          <attvalue for="0" value="459.0" />
          <attvalue for="1" value="0" />
          <attvalue for="2" value="2.0" />
          <attvalue for="3" value="39.359016" />
          <attvalue for="4" value="0.0172413793103" />
          <attvalue for="5" value="2.91611766667" />
        </attvalues>
      </node>
      <node id="460" label="460">
        <attvalues>
          <attvalue for="0" value="460.0" />
          <attvalue for="1" value="0" />
          <attvalue for="2" value="3.0" />
          <attvalue for="3" value="39.8392716667" />
          <attvalue for="4" value="0.0344827586207" />
          <attvalue for="5" value="3.13797" />
        </attvalues>
      </node>
      <node id="461" label="461">
        <attvalues>
          <attvalue for="0" value="461.0" />
          <attvalue for="1" value="52" />
          <attvalue for="2" value="2.0" />
          <attvalue for="3" value="38.9421136667" />
          <attvalue for="4" value="0.0172413793103" />
          <attvalue for="5" value="1.29767366667" />
        </attvalues>
      </node>
      <node id="462" label="462">
        <attvalues>
          <attvalue for="0" value="462.0" />
          <attvalue for="1" value="1" />
          <attvalue for="2" value="1.0" />
          <attvalue for="3" value="39.9197123333" />
          <attvalue for="4" value="0.0" />
          <attvalue for="5" value="4.04229066667" />
        </attvalues>
      </node>
      <node id="463" label="463">
        <attvalues>
          <attvalue for="0" value="463.0" />
          <attvalue for="1" value="0" />
          <attvalue for="2" value="3.0" />
          <attvalue for="3" value="39.5792226667" />
          <attvalue for="4" value="0.0344827586207" />
          <attvalue for="5" value="2.37748633333" />
        </attvalues>
      </node>
      <node id="464" label="464">
        <attvalues>
          <attvalue for="0" value="464.0" />
          <attvalue for="1" value="0" />
          <attvalue for="2" value="2.0" />
          <attvalue for="3" value="39.5823816667" />
          <attvalue for="4" value="0.0172413793103" />
          <attvalue for="5" value="2.563518" />
        </attvalues>
      </node>
      <node id="465" label="465">
        <attvalues>
          <attvalue for="0" value="465.0" />
          <attvalue for="1" value="53" />
          <attvalue for="2" value="1.0" />
          <attvalue for="3" value="39.0841133333" />
          <attvalue for="4" value="0.0" />
          <attvalue for="5" value="1.46922466667" />
        </attvalues>
      </node>
      <node id="466" label="466">
        <attvalues>
          <attvalue for="0" value="466.0" />
          <attvalue for="1" value="1" />
          <attvalue for="2" value="3.0" />
          <attvalue for="3" value="40.055006" />
          <attvalue for="4" value="0.0344827586207" />
          <attvalue for="5" value="4.04182866667" />
        </attvalues>
      </node>
      <node id="467" label="467">
        <attvalues>
          <attvalue for="0" value="467.0" />
          <attvalue for="1" value="0" />
          <attvalue for="2" value="2.0" />
          <attvalue for="3" value="39.7597546667" />
          <attvalue for="4" value="0.0172413793103" />
          <attvalue for="5" value="2.754676" />
        </attvalues>
      </node>
      <node id="468" label="468">
        <attvalues>
          <attvalue for="0" value="468.0" />
          <attvalue for="1" value="0" />
          <attvalue for="2" value="2.0" />
          <attvalue for="3" value="39.6759246667" />
          <attvalue for="4" value="0.0172413793103" />
          <attvalue for="5" value="2.516317" />
        </attvalues>
      </node>
      <node id="469" label="469">
        <attvalues>
          <attvalue for="0" value="469.0" />
          <attvalue for="1" value="0" />
          <attvalue for="2" value="2.0" />
          <attvalue for="3" value="39.358301" />
          <attvalue for="4" value="0.0172413793103" />
          <attvalue for="5" value="2.82222566667" />
        </attvalues>
      </node>
      <node id="470" label="470">
        <attvalues>
          <attvalue for="0" value="470.0" />
          <attvalue for="1" value="0" />
          <attvalue for="2" value="2.0" />
          <attvalue for="3" value="39.8044023333" />
          <attvalue for="4" value="0.0172413793103" />
          <attvalue for="5" value="2.77085966667" />
        </attvalues>
      </node>
      <node id="471" label="471">
        <attvalues>
          <attvalue for="0" value="471.0" />
          <attvalue for="1" value="1" />
          <attvalue for="2" value="3.0" />
          <attvalue for="3" value="39.829387" />
          <attvalue for="4" value="0.0344827586207" />
          <attvalue for="5" value="4.21505166667" />
        </attvalues>
      </node>
      <node id="472" label="472">
        <attvalues>
          <attvalue for="0" value="472.0" />
          <attvalue for="1" value="19" />
          <attvalue for="2" value="1.0" />
          <attvalue for="3" value="38.9859983333" />
          <attvalue for="4" value="0.0" />
          <attvalue for="5" value="1.52789166667" />
        </attvalues>
      </node>
      <node id="473" label="473">
        <attvalues>
          <attvalue for="0" value="473.0" />
          <attvalue for="1" value="43" />
          <attvalue for="2" value="2.0" />
          <attvalue for="3" value="39.8229236667" />
          <attvalue for="4" value="0.0172413793103" />
          <attvalue for="5" value="3.10089" />
        </attvalues>
      </node>
      <node id="474" label="474">
        <attvalues>
          <attvalue for="0" value="474.0" />
          <attvalue for="1" value="0" />
          <attvalue for="2" value="1.0" />
          <attvalue for="3" value="39.6928276667" />
          <attvalue for="4" value="0.0" />
          <attvalue for="5" value="2.63973633333" />
        </attvalues>
      </node>
      <node id="475" label="475">
        <attvalues>
          <attvalue for="0" value="475.0" />
          <attvalue for="1" value="1" />
          <attvalue for="2" value="3.0" />
          <attvalue for="3" value="39.820952" />
          <attvalue for="4" value="0.0344827586207" />
          <attvalue for="5" value="4.29276833333" />
        </attvalues>
      </node>
      <node id="476" label="476">
        <attvalues>
          <attvalue for="0" value="476.0" />
          <attvalue for="1" value="0" />
          <attvalue for="2" value="3.0" />
          <attvalue for="3" value="39.645039" />
          <attvalue for="4" value="0.0344827586207" />
          <attvalue for="5" value="2.53518633333" />
        </attvalues>
      </node>
      <node id="477" label="477">
        <attvalues>
          <attvalue for="0" value="477.0" />
          <attvalue for="1" value="0" />
          <attvalue for="2" value="2.0" />
          <attvalue for="3" value="39.6186773333" />
          <attvalue for="4" value="0.0172413793103" />
          <attvalue for="5" value="2.40610833333" />
        </attvalues>
      </node>
      <node id="478" label="478">
        <attvalues>
          <attvalue for="0" value="478.0" />
          <attvalue for="1" value="0" />
          <attvalue for="2" value="4.0" />
          <attvalue for="3" value="39.7175806667" />
          <attvalue for="4" value="0.051724137931" />
          <attvalue for="5" value="2.90311066667" />
        </attvalues>
      </node>
      <node id="479" label="479">
        <attvalues>
          <attvalue for="0" value="479.0" />
          <attvalue for="1" value="15" />
          <attvalue for="2" value="3.0" />
          <attvalue for="3" value="39.4971213333" />
          <attvalue for="4" value="0.0344827586207" />
          <attvalue for="5" value="2.88713633333" />
        </attvalues>
      </node>
      <node id="480" label="480">
        <attvalues>
          <attvalue for="0" value="480.0" />
          <attvalue for="1" value="0" />
          <attvalue for="2" value="3.0" />
          <attvalue for="3" value="39.7713913333" />
          <attvalue for="4" value="0.0344827586207" />
          <attvalue for="5" value="2.86063566667" />
        </attvalues>
      </node>
      <node id="481" label="481">
        <attvalues>
          <attvalue for="0" value="481.0" />
          <attvalue for="1" value="1" />
          <attvalue for="2" value="3.0" />
          <attvalue for="3" value="39.9997946667" />
          <attvalue for="4" value="0.0344827586207" />
          <attvalue for="5" value="3.82623433333" />
        </attvalues>
      </node>
      <node id="482" label="482">
        <attvalues>
          <attvalue for="0" value="482.0" />
          <attvalue for="1" value="19" />
          <attvalue for="2" value="3.0" />
          <attvalue for="3" value="39.0756503333" />
          <attvalue for="4" value="0.0344827586207" />
          <attvalue for="5" value="1.58881666667" />
        </attvalues>
      </node>
      <node id="483" label="483">
        <attvalues>
          <attvalue for="0" value="483.0" />
          <attvalue for="1" value="0" />
          <attvalue for="2" value="2.0" />
          <attvalue for="3" value="39.579759" />
          <attvalue for="4" value="0.0172413793103" />
          <attvalue for="5" value="3.369245" />
        </attvalues>
      </node>
      <node id="484" label="484">
        <attvalues>
          <attvalue for="0" value="484.0" />
          <attvalue for="1" value="0" />
          <attvalue for="2" value="1.0" />
          <attvalue for="3" value="39.6403586667" />
          <attvalue for="4" value="0.0" />
          <attvalue for="5" value="2.47953666667" />
        </attvalues>
      </node>
      <node id="485" label="485">
        <attvalues>
          <attvalue for="0" value="485.0" />
          <attvalue for="1" value="1" />
          <attvalue for="2" value="3.0" />
          <attvalue for="3" value="40.05571" />
          <attvalue for="4" value="0.0344827586207" />
          <attvalue for="5" value="3.89058966667" />
        </attvalues>
      </node>
      <node id="486" label="486">
        <attvalues>
          <attvalue for="0" value="486.0" />
          <attvalue for="1" value="43" />
          <attvalue for="2" value="3.0" />
          <attvalue for="3" value="39.8326186667" />
          <attvalue for="4" value="0.0344827586207" />
          <attvalue for="5" value="3.09538766667" />
        </attvalues>
      </node>
      <node id="487" label="487">
        <attvalues>
          <attvalue for="0" value="487.0" />
          <attvalue for="1" value="0" />
          <attvalue for="2" value="2.0" />
          <attvalue for="3" value="39.8481573333" />
          <attvalue for="4" value="0.0172413793103" />
          <attvalue for="5" value="2.819644" />
        </attvalues>
      </node>
      <node id="488" label="488">
        <attvalues>
          <attvalue for="0" value="488.0" />
          <attvalue for="1" value="54" />
          <attvalue for="2" value="3.0" />
          <attvalue for="3" value="39.5657193333" />
          <attvalue for="4" value="0.0344827586207" />
          <attvalue for="5" value="2.50499766667" />
        </attvalues>
      </node>
      <node id="489" label="489">
        <attvalues>
          <attvalue for="0" value="489.0" />
          <attvalue for="1" value="0" />
          <attvalue for="2" value="3.0" />
          <attvalue for="3" value="39.731598" />
          <attvalue for="4" value="0.0344827586207" />
          <attvalue for="5" value="2.83241933333" />
        </attvalues>
      </node>
      <node id="490" label="490">
        <attvalues>
          <attvalue for="0" value="490.0" />
          <attvalue for="1" value="0" />
          <attvalue for="2" value="2.0" />
          <attvalue for="3" value="39.6009453333" />
          <attvalue for="4" value="0.0172413793103" />
          <attvalue for="5" value="3.365762" />
        </attvalues>
      </node>
      <node id="491" label="491">
        <attvalues>
          <attvalue for="0" value="491.0" />
          <attvalue for="1" value="0" />
          <attvalue for="2" value="2.0" />
          <attvalue for="3" value="39.6645906667" />
          <attvalue for="4" value="0.0172413793103" />
          <attvalue for="5" value="2.551896" />
        </attvalues>
      </node>
      <node id="492" label="492">
        <attvalues>
          <attvalue for="0" value="492.0" />
          <attvalue for="1" value="0" />
          <attvalue for="2" value="3.0" />
          <attvalue for="3" value="39.5316033333" />
          <attvalue for="4" value="0.0344827586207" />
          <attvalue for="5" value="2.43752" />
        </attvalues>
      </node>
      <node id="493" label="493">
        <attvalues>
          <attvalue for="0" value="493.0" />
          <attvalue for="1" value="0" />
          <attvalue for="2" value="2.0" />
          <attvalue for="3" value="39.6247553333" />
          <attvalue for="4" value="0.0172413793103" />
          <attvalue for="5" value="2.46526066667" />
        </attvalues>
      </node>
      <node id="494" label="494">
        <attvalues>
          <attvalue for="0" value="494.0" />
          <attvalue for="1" value="1" />
          <attvalue for="2" value="2.0" />
          <attvalue for="3" value="39.840143" />
          <attvalue for="4" value="0.0172413793103" />
          <attvalue for="5" value="4.20218133333" />
        </attvalues>
      </node>
      <node id="495" label="495">
        <attvalues>
          <attvalue for="0" value="495.0" />
          <attvalue for="1" value="0" />
          <attvalue for="2" value="1.0" />
          <attvalue for="3" value="39.364639" />
          <attvalue for="4" value="0.0" />
          <attvalue for="5" value="2.79035233333" />
        </attvalues>
      </node>
      <node id="496" label="496">
        <attvalues>
          <attvalue for="0" value="496.0" />
          <attvalue for="1" value="24" />
          <attvalue for="2" value="2.0" />
          <attvalue for="3" value="38.737417" />
          <attvalue for="4" value="0.0172413793103" />
          <attvalue for="5" value="1.43602433333" />
        </attvalues>
      </node>
      <node id="497" label="497">
        <attvalues>
          <attvalue for="0" value="497.0" />
          <attvalue for="1" value="0" />
          <attvalue for="2" value="2.0" />
          <attvalue for="3" value="39.8186123333" />
          <attvalue for="4" value="0.0172413793103" />
          <attvalue for="5" value="2.79804566667" />
        </attvalues>
      </node>
      <node id="498" label="498">
        <attvalues>
          <attvalue for="0" value="498.0" />
          <attvalue for="1" value="0" />
          <attvalue for="2" value="3.0" />
          <attvalue for="3" value="39.717997" />
          <attvalue for="4" value="0.0344827586207" />
          <attvalue for="5" value="3.45965533333" />
        </attvalues>
      </node>
      <node id="499" label="499">
        <attvalues>
          <attvalue for="0" value="499.0" />
          <attvalue for="1" value="55" />
          <attvalue for="2" value="1.0" />
          <attvalue for="3" value="39.4755506667" />
          <attvalue for="4" value="0.0" />
          <attvalue for="5" value="2.729592" />
        </attvalues>
      </node>
      <node id="500" label="500">
        <attvalues>
          <attvalue for="0" value="500.0" />
          <attvalue for="1" value="0" />
          <attvalue for="2" value="3.0" />
          <attvalue for="3" value="39.7479456667" />
          <attvalue for="4" value="0.0344827586207" />
          <attvalue for="5" value="3.34632933333" />
        </attvalues>
      </node>
      <node id="501" label="501">
        <attvalues>
          <attvalue for="0" value="501.0" />
          <attvalue for="1" value="0" />
          <attvalue for="2" value="2.0" />
          <attvalue for="3" value="39.9265626667" />
          <attvalue for="4" value="0.0172413793103" />
          <attvalue for="5" value="3.037418" />
        </attvalues>
      </node>
      <node id="502" label="502">
        <attvalues>
          <attvalue for="0" value="502.0" />
          <attvalue for="1" value="16" />
          <attvalue for="2" value="3.0" />
          <attvalue for="3" value="39.0591283333" />
          <attvalue for="4" value="0.0344827586207" />
          <attvalue for="5" value="1.58431433333" />
        </attvalues>
      </node>
      <node id="503" label="503">
        <attvalues>
          <attvalue for="0" value="503.0" />
          <attvalue for="1" value="19" />
          <attvalue for="2" value="2.0" />
          <attvalue for="3" value="39.100634" />
          <attvalue for="4" value="0.0172413793103" />
          <attvalue for="5" value="1.472717" />
        </attvalues>
      </node>
      <node id="504" label="504">
        <attvalues>
          <attvalue for="0" value="504.0" />
          <attvalue for="1" value="3" />
          <attvalue for="2" value="4.0" />
          <attvalue for="3" value="38.684371" />
          <attvalue for="4" value="0.051724137931" />
          <attvalue for="5" value="1.55396133333" />
        </attvalues>
      </node>
      <node id="505" label="505">
        <attvalues>
          <attvalue for="0" value="505.0" />
          <attvalue for="1" value="5" />
          <attvalue for="2" value="3.0" />
          <attvalue for="3" value="39.1085126667" />
          <attvalue for="4" value="0.0344827586207" />
          <attvalue for="5" value="1.53681266667" />
        </attvalues>
      </node>
      <node id="506" label="506">
        <attvalues>
          <attvalue for="0" value="506.0" />
          <attvalue for="1" value="0" />
          <attvalue for="2" value="2.0" />
          <attvalue for="3" value="39.7216666667" />
          <attvalue for="4" value="0.0172413793103" />
          <attvalue for="5" value="2.90496133333" />
        </attvalues>
      </node>
      <node id="507" label="507">
        <attvalues>
          <attvalue for="0" value="507.0" />
          <attvalue for="1" value="1" />
          <attvalue for="2" value="3.0" />
          <attvalue for="3" value="39.9965046667" />
          <attvalue for="4" value="0.0344827586207" />
          <attvalue for="5" value="3.813502" />
        </attvalues>
      </node>
      <node id="508" label="508">
        <attvalues>
          <attvalue for="0" value="508.0" />
          <attvalue for="1" value="56" />
          <attvalue for="2" value="1.0" />
          <attvalue for="3" value="40.0151286667" />
          <attvalue for="4" value="0.0" />
          <attvalue for="5" value="4.19707733333" />
        </attvalues>
      </node>
      <node id="509" label="509">
        <attvalues>
          <attvalue for="0" value="509.0" />
          <attvalue for="1" value="9" />
          <attvalue for="2" value="1.0" />
          <attvalue for="3" value="39.007949" />
          <attvalue for="4" value="0.0" />
          <attvalue for="5" value="1.423993" />
        </attvalues>
      </node>
      <node id="510" label="510">
        <attvalues>
          <attvalue for="0" value="510.0" />
          <attvalue for="1" value="0" />
          <attvalue for="2" value="2.0" />
          <attvalue for="3" value="39.4773516667" />
          <attvalue for="4" value="0.0172413793103" />
          <attvalue for="5" value="3.27550233333" />
        </attvalues>
      </node>
      <node id="511" label="511">
        <attvalues>
          <attvalue for="0" value="511.0" />
          <attvalue for="1" value="0" />
          <attvalue for="2" value="2.0" />
          <attvalue for="3" value="39.8729583333" />
          <attvalue for="4" value="0.0172413793103" />
          <attvalue for="5" value="3.16283566667" />
        </attvalues>
      </node>
      <node id="512" label="512">
        <attvalues>
          <attvalue for="0" value="512.0" />
          <attvalue for="1" value="0" />
          <attvalue for="2" value="3.0" />
          <attvalue for="3" value="39.959884" />
          <attvalue for="4" value="0.0344827586207" />
          <attvalue for="5" value="3.21009266667" />
        </attvalues>
      </node>
      <node id="513" label="513">
        <attvalues>
          <attvalue for="0" value="513.0" />
          <attvalue for="1" value="1" />
          <attvalue for="2" value="2.0" />
          <attvalue for="3" value="39.9331936667" />
          <attvalue for="4" value="0.0172413793103" />
          <attvalue for="5" value="4.27296433333" />
        </attvalues>
      </node>
      <node id="514" label="514">
        <attvalues>
          <attvalue for="0" value="514.0" />
          <attvalue for="1" value="1" />
          <attvalue for="2" value="3.0" />
          <attvalue for="3" value="40.022734" />
          <attvalue for="4" value="0.0344827586207" />
          <attvalue for="5" value="4.13620033333" />
        </attvalues>
      </node>
      <node id="515" label="515">
        <attvalues>
          <attvalue for="0" value="515.0" />
          <attvalue for="1" value="1" />
          <attvalue for="2" value="4.0" />
          <attvalue for="3" value="39.9345143333" />
          <attvalue for="4" value="0.051724137931" />
          <attvalue for="5" value="3.925364" />
        </attvalues>
      </node>
      <node id="516" label="516">
        <attvalues>
          <attvalue for="0" value="516.0" />
          <attvalue for="1" value="2" />
          <attvalue for="2" value="3.0" />
          <attvalue for="3" value="38.928924" />
          <attvalue for="4" value="0.0344827586207" />
          <attvalue for="5" value="1.47210333333" />
        </attvalues>
      </node>
      <node id="517" label="517">
        <attvalues>
          <attvalue for="0" value="517.0" />
          <attvalue for="1" value="0" />
          <attvalue for="2" value="2.0" />
          <attvalue for="3" value="39.5363996667" />
          <attvalue for="4" value="0.0172413793103" />
          <attvalue for="5" value="2.45501733333" />
        </attvalues>
      </node>
      <node id="518" label="518">
        <attvalues>
          <attvalue for="0" value="518.0" />
          <attvalue for="1" value="13" />
          <attvalue for="2" value="1.0" />
          <attvalue for="3" value="39.1441733333" />
          <attvalue for="4" value="0.0" />
          <attvalue for="5" value="2.92573166667" />
        </attvalues>
      </node>
      <node id="519" label="519">
        <attvalues>
          <attvalue for="0" value="519.0" />
          <attvalue for="1" value="0" />
          <attvalue for="2" value="3.0" />
          <attvalue for="3" value="39.2780696667" />
          <attvalue for="4" value="0.0344827586207" />
          <attvalue for="5" value="3.04307733333" />
        </attvalues>
      </node>
      <node id="520" label="520">
        <attvalues>
          <attvalue for="0" value="520.0" />
          <attvalue for="1" value="57" />
          <attvalue for="2" value="3.0" />
          <attvalue for="3" value="39.0314016667" />
          <attvalue for="4" value="0.0344827586207" />
          <attvalue for="5" value="1.47610066667" />
        </attvalues>
      </node>
      <node id="521" label="521">
        <attvalues>
          <attvalue for="0" value="521.0" />
          <attvalue for="1" value="0" />
          <attvalue for="2" value="2.0" />
          <attvalue for="3" value="39.5200776667" />
          <attvalue for="4" value="0.0172413793103" />
          <attvalue for="5" value="3.31555766667" />
        </attvalues>
      </node>
      <node id="522" label="522">
        <attvalues>
          <attvalue for="0" value="522.0" />
          <attvalue for="1" value="3" />
          <attvalue for="2" value="3.0" />
          <attvalue for="3" value="38.6910403333" />
          <attvalue for="4" value="0.0344827586207" />
          <attvalue for="5" value="1.450013" />
        </attvalues>
      </node>
      <node id="523" label="523">
        <attvalues>
          <attvalue for="0" value="523.0" />
          <attvalue for="1" value="0" />
          <attvalue for="2" value="3.0" />
          <attvalue for="3" value="39.8388466667" />
          <attvalue for="4" value="0.0344827586207" />
          <attvalue for="5" value="2.90945366667" />
        </attvalues>
      </node>
      <node id="524" label="524">
        <attvalues>
          <attvalue for="0" value="524.0" />
          <attvalue for="1" value="1" />
          <attvalue for="2" value="3.0" />
          <attvalue for="3" value="40.0086873333" />
          <attvalue for="4" value="0.0344827586207" />
          <attvalue for="5" value="3.79667366667" />
        </attvalues>
      </node>
      <node id="525" label="525">
        <attvalues>
          <attvalue for="0" value="525.0" />
          <attvalue for="1" value="0" />
          <attvalue for="2" value="2.0" />
          <attvalue for="3" value="39.5971346667" />
          <attvalue for="4" value="0.0172413793103" />
          <attvalue for="5" value="2.570961" />
        </attvalues>
      </node>
      <node id="526" label="526">
        <attvalues>
          <attvalue for="0" value="526.0" />
          <attvalue for="1" value="0" />
          <attvalue for="2" value="2.0" />
          <attvalue for="3" value="39.7612323333" />
          <attvalue for="4" value="0.0172413793103" />
          <attvalue for="5" value="3.34833433333" />
        </attvalues>
      </node>
      <node id="527" label="527">
        <attvalues>
          <attvalue for="0" value="527.0" />
          <attvalue for="1" value="24" />
          <attvalue for="2" value="2.0" />
          <attvalue for="3" value="38.7383293333" />
          <attvalue for="4" value="0.0172413793103" />
          <attvalue for="5" value="1.42926133333" />
        </attvalues>
      </node>
      <node id="528" label="528">
        <attvalues>
          <attvalue for="0" value="528.0" />
          <attvalue for="1" value="13" />
          <attvalue for="2" value="3.0" />
          <attvalue for="3" value="39.1355506667" />
          <attvalue for="4" value="0.0344827586207" />
          <attvalue for="5" value="2.928327" />
        </attvalues>
      </node>
      <node id="529" label="529">
        <attvalues>
          <attvalue for="0" value="529.0" />
          <attvalue for="1" value="0" />
          <attvalue for="2" value="2.0" />
          <attvalue for="3" value="39.715462" />
          <attvalue for="4" value="0.0172413793103" />
          <attvalue for="5" value="2.77250766667" />
        </attvalues>
      </node>
      <node id="530" label="530">
        <attvalues>
          <attvalue for="0" value="530.0" />
          <attvalue for="1" value="58" />
          <attvalue for="2" value="1.0" />
          <attvalue for="3" value="39.7358373333" />
          <attvalue for="4" value="0.0" />
          <attvalue for="5" value="3.40119" />
        </attvalues>
      </node>
      <node id="531" label="531">
        <attvalues>
          <attvalue for="0" value="531.0" />
          <attvalue for="1" value="0" />
          <attvalue for="2" value="3.0" />
          <attvalue for="3" value="39.5046723333" />
          <attvalue for="4" value="0.0344827586207" />
          <attvalue for="5" value="2.53337366667" />
        </attvalues>
      </node>
      <node id="532" label="532">
        <attvalues>
          <attvalue for="0" value="532.0" />
          <attvalue for="1" value="0" />
          <attvalue for="2" value="2.0" />
          <attvalue for="3" value="39.67077" />
          <attvalue for="4" value="0.0172413793103" />
          <attvalue for="5" value="2.58211" />
        </attvalues>
      </node>
      <node id="533" label="533">
        <attvalues>
          <attvalue for="0" value="533.0" />
          <attvalue for="1" value="0" />
          <attvalue for="2" value="3.0" />
          <attvalue for="3" value="39.5714163333" />
          <attvalue for="4" value="0.0344827586207" />
          <attvalue for="5" value="2.61424433333" />
        </attvalues>
      </node>
      <node id="534" label="534">
        <attvalues>
          <attvalue for="0" value="534.0" />
          <attvalue for="1" value="20" />
          <attvalue for="2" value="3.0" />
          <attvalue for="3" value="38.729522" />
          <attvalue for="4" value="0.0344827586207" />
          <attvalue for="5" value="1.452347" />
        </attvalues>
      </node>
      <node id="535" label="535">
        <attvalues>
          <attvalue for="0" value="535.0" />
          <attvalue for="1" value="59" />
          <attvalue for="2" value="2.0" />
          <attvalue for="3" value="39.6600846667" />
          <attvalue for="4" value="0.0172413793103" />
          <attvalue for="5" value="3.44782433333" />
        </attvalues>
      </node>
      <node id="536" label="536">
        <attvalues>
          <attvalue for="0" value="536.0" />
          <attvalue for="1" value="5" />
          <attvalue for="2" value="3.0" />
          <attvalue for="3" value="39.0758033333" />
          <attvalue for="4" value="0.0344827586207" />
          <attvalue for="5" value="1.52004266667" />
        </attvalues>
      </node>
      <node id="537" label="537">
        <attvalues>
          <attvalue for="0" value="537.0" />
          <attvalue for="1" value="1" />
          <attvalue for="2" value="2.0" />
          <attvalue for="3" value="40.049985" />
          <attvalue for="4" value="0.0172413793103" />
          <attvalue for="5" value="4.162894" />
        </attvalues>
      </node>
      <node id="538" label="538">
        <attvalues>
          <attvalue for="0" value="538.0" />
          <attvalue for="1" value="60" />
          <attvalue for="2" value="2.0" />
          <attvalue for="3" value="39.783661" />
          <attvalue for="4" value="0.0172413793103" />
          <attvalue for="5" value="2.74227033333" />
        </attvalues>
      </node>
      <node id="539" label="539">
        <attvalues>
          <attvalue for="0" value="539.0" />
          <attvalue for="1" value="0" />
          <attvalue for="2" value="3.0" />
          <attvalue for="3" value="39.6717356667" />
          <attvalue for="4" value="0.0344827586207" />
          <attvalue for="5" value="2.52613333333" />
        </attvalues>
      </node>
      <node id="540" label="540">
        <attvalues>
          <attvalue for="0" value="540.0" />
          <attvalue for="1" value="1" />
          <attvalue for="2" value="3.0" />
          <attvalue for="3" value="40.0439916667" />
          <attvalue for="4" value="0.0344827586207" />
          <attvalue for="5" value="4.102711" />
        </attvalues>
      </node>
      <node id="541" label="541">
        <attvalues>
          <attvalue for="0" value="541.0" />
          <attvalue for="1" value="0" />
          <attvalue for="2" value="3.0" />
          <attvalue for="3" value="39.3305913333" />
          <attvalue for="4" value="0.0344827586207" />
          <attvalue for="5" value="2.99034066667" />
        </attvalues>
      </node>
      <node id="542" label="542">
        <attvalues>
          <attvalue for="0" value="542.0" />
          <attvalue for="1" value="0" />
          <attvalue for="2" value="2.0" />
          <attvalue for="3" value="39.7721603333" />
          <attvalue for="4" value="0.0172413793103" />
          <attvalue for="5" value="2.675548" />
        </attvalues>
      </node>
      <node id="543" label="543">
        <attvalues>
          <attvalue for="0" value="543.0" />
          <attvalue for="1" value="17" />
          <attvalue for="2" value="3.0" />
          <attvalue for="3" value="39.0333203333" />
          <attvalue for="4" value="0.0344827586207" />
          <attvalue for="5" value="1.490298" />
        </attvalues>
      </node>
      <node id="544" label="544">
        <attvalues>
          <attvalue for="0" value="544.0" />
          <attvalue for="1" value="1" />
          <attvalue for="2" value="1.0" />
          <attvalue for="3" value="39.993308" />
          <attvalue for="4" value="0.0" />
          <attvalue for="5" value="4.00678933333" />
        </attvalues>
      </node>
      <node id="545" label="545">
        <attvalues>
          <attvalue for="0" value="545.0" />
          <attvalue for="1" value="15" />
          <attvalue for="2" value="3.0" />
          <attvalue for="3" value="39.5364386667" />
          <attvalue for="4" value="0.0344827586207" />
          <attvalue for="5" value="2.889039" />
        </attvalues>
      </node>
      <node id="546" label="546">
        <attvalues>
          <attvalue for="0" value="546.0" />
          <attvalue for="1" value="1" />
          <attvalue for="2" value="2.0" />
          <attvalue for="3" value="39.9754816667" />
          <attvalue for="4" value="0.0172413793103" />
          <attvalue for="5" value="3.83315233333" />
        </attvalues>
      </node>
      <node id="547" label="547">
        <attvalues>
          <attvalue for="0" value="547.0" />
          <attvalue for="1" value="18" />
          <attvalue for="2" value="2.0" />
          <attvalue for="3" value="38.985143" />
          <attvalue for="4" value="0.0172413793103" />
          <attvalue for="5" value="1.319389" />
        </attvalues>
      </node>
      <node id="548" label="548">
        <attvalues>
          <attvalue for="0" value="548.0" />
          <attvalue for="1" value="25" />
          <attvalue for="2" value="2.0" />
          <attvalue for="3" value="38.9661736667" />
          <attvalue for="4" value="0.0172413793103" />
          <attvalue for="5" value="1.24348133333" />
        </attvalues>
      </node>
      <node id="549" label="549">
        <attvalues>
          <attvalue for="0" value="549.0" />
          <attvalue for="1" value="0" />
          <attvalue for="2" value="3.0" />
          <attvalue for="3" value="39.7128343333" />
          <attvalue for="4" value="0.0344827586207" />
          <attvalue for="5" value="2.78072833333" />
        </attvalues>
      </node>
      <node id="550" label="550">
        <attvalues>
          <attvalue for="0" value="550.0" />
          <attvalue for="1" value="0" />
          <attvalue for="2" value="3.0" />
          <attvalue for="3" value="39.7391666667" />
          <attvalue for="4" value="0.0344827586207" />
          <attvalue for="5" value="3.28124933333" />
        </attvalues>
      </node>
      <node id="551" label="551">
        <attvalues>
          <attvalue for="0" value="551.0" />
          <attvalue for="1" value="1" />
          <attvalue for="2" value="3.0" />
          <attvalue for="3" value="39.8815062624" />
          <attvalue for="4" value="0.0344827586207" />
          <attvalue for="5" value="4.25865633333" />
        </attvalues>
      </node>
      <node id="552" label="552">
        <attvalues>
          <attvalue for="0" value="552.0" />
          <attvalue for="1" value="61" />
          <attvalue for="2" value="2.0" />
          <attvalue for="3" value="39.9386976667" />
          <attvalue for="4" value="0.0172413793103" />
          <attvalue for="5" value="4.13842033333" />
        </attvalues>
      </node>
      <node id="553" label="553">
        <attvalues>
          <attvalue for="0" value="553.0" />
          <attvalue for="1" value="1" />
          <attvalue for="2" value="2.0" />
          <attvalue for="3" value="39.9223373333" />
          <attvalue for="4" value="0.0172413793103" />
          <attvalue for="5" value="3.85892866667" />
        </attvalues>
      </node>
      <node id="554" label="554">
        <attvalues>
          <attvalue for="0" value="554.0" />
          <attvalue for="1" value="0" />
          <attvalue for="2" value="2.0" />
          <attvalue for="3" value="39.8008266667" />
          <attvalue for="4" value="0.0172413793103" />
          <attvalue for="5" value="2.922287" />
        </attvalues>
      </node>
      <node id="555" label="555">
        <attvalues>
          <attvalue for="0" value="555.0" />
          <attvalue for="1" value="0" />
          <attvalue for="2" value="3.0" />
          <attvalue for="3" value="39.7415176667" />
          <attvalue for="4" value="0.0344827586207" />
          <attvalue for="5" value="2.62119833333" />
        </attvalues>
      </node>
      <node id="556" label="556">
        <attvalues>
          <attvalue for="0" value="556.0" />
          <attvalue for="1" value="1" />
          <attvalue for="2" value="3.0" />
          <attvalue for="3" value="39.9378406667" />
          <attvalue for="4" value="0.0344827586207" />
          <attvalue for="5" value="3.912235" />
        </attvalues>
      </node>
      <node id="557" label="557">
        <attvalues>
          <attvalue for="0" value="557.0" />
          <attvalue for="1" value="5" />
          <attvalue for="2" value="3.0" />
          <attvalue for="3" value="39.1033396667" />
          <attvalue for="4" value="0.0344827586207" />
          <attvalue for="5" value="1.51095366667" />
        </attvalues>
      </node>
      <node id="558" label="558">
        <attvalues>
          <attvalue for="0" value="558.0" />
          <attvalue for="1" value="0" />
          <attvalue for="2" value="2.0" />
          <attvalue for="3" value="39.6669543333" />
          <attvalue for="4" value="0.0172413793103" />
          <attvalue for="5" value="2.51738733333" />
        </attvalues>
      </node>
      <node id="559" label="559">
        <attvalues>
          <attvalue for="0" value="559.0" />
          <attvalue for="1" value="0" />
          <attvalue for="2" value="1.0" />
          <attvalue for="3" value="39.7451975" />
          <attvalue for="4" value="0.0" />
          <attvalue for="5" value="2.8103355" />
        </attvalues>
      </node>
      <node id="560" label="560">
        <attvalues>
          <attvalue for="0" value="560.0" />
          <attvalue for="1" value="62" />
          <attvalue for="2" value="1.0" />
          <attvalue for="3" value="39.7329345" />
          <attvalue for="4" value="0.0" />
          <attvalue for="5" value="3.3183925" />
        </attvalues>
      </node>
      <node id="561" label="561">
        <attvalues>
          <attvalue for="0" value="561.0" />
          <attvalue for="1" value="1" />
          <attvalue for="2" value="2.0" />
          <attvalue for="3" value="40.0636845" />
          <attvalue for="4" value="0.0172413793103" />
          <attvalue for="5" value="4.085705" />
        </attvalues>
      </node>
      <node id="562" label="562">
        <attvalues>
          <attvalue for="0" value="562.0" />
          <attvalue for="1" value="63" />
          <attvalue for="2" value="1.0" />
          <attvalue for="3" value="39.9214855" />
          <attvalue for="4" value="0.0" />
          <attvalue for="5" value="4.0541805" />
        </attvalues>
      </node>
      <node id="563" label="563">
        <attvalues>
          <attvalue for="0" value="563.0" />
          <attvalue for="1" value="34" />
          <attvalue for="2" value="2.0" />
          <attvalue for="3" value="39.6030975" />
          <attvalue for="4" value="0.0172413793103" />
          <attvalue for="5" value="2.6172765" />
        </attvalues>
      </node>
      <node id="564" label="564">
        <attvalues>
          <attvalue for="0" value="564.0" />
          <attvalue for="1" value="54" />
          <attvalue for="2" value="1.0" />
          <attvalue for="3" value="39.5433765" />
          <attvalue for="4" value="0.0" />
          <attvalue for="5" value="2.4975585" />
        </attvalues>
      </node>
      <node id="565" label="565">
        <attvalues>
          <attvalue for="0" value="565.0" />
          <attvalue for="1" value="2" />
          <attvalue for="2" value="1.0" />
          <attvalue for="3" value="38.940559" />
          <attvalue for="4" value="0.0" />
          <attvalue for="5" value="1.501406" />
        </attvalues>
      </node>
      <node id="566" label="566">
        <attvalues>
          <attvalue for="0" value="566.0" />
          <attvalue for="1" value="0" />
          <attvalue for="2" value="2.0" />
          <attvalue for="3" value="39.3239445" />
          <attvalue for="4" value="0.0172413793103" />
          <attvalue for="5" value="3.1386945" />
        </attvalues>
      </node>
      <node id="567" label="567">
        <attvalues>
          <attvalue for="0" value="567.0" />
          <attvalue for="1" value="1" />
          <attvalue for="2" value="1.0" />
          <attvalue for="3" value="39.950846" />
          <attvalue for="4" value="0.0" />
          <attvalue for="5" value="4.0438305" />
        </attvalues>
      </node>
      <node id="568" label="568">
        <attvalues>
          <attvalue for="0" value="568.0" />
          <attvalue for="1" value="52" />
          <attvalue for="2" value="2.0" />
          <attvalue for="3" value="38.945364" />
          <attvalue for="4" value="0.0172413793103" />
          <attvalue for="5" value="1.310689" />
        </attvalues>
      </node>
      <node id="569" label="569">
        <attvalues>
          <attvalue for="0" value="569.0" />
          <attvalue for="1" value="0" />
          <attvalue for="2" value="2.0" />
          <attvalue for="3" value="39.943914" />
          <attvalue for="4" value="0.0172413793103" />
          <attvalue for="5" value="3.1884195" />
        </attvalues>
      </node>
      <node id="570" label="570">
        <attvalues>
          <attvalue for="0" value="570.0" />
          <attvalue for="1" value="64" />
          <attvalue for="2" value="1.0" />
          <attvalue for="3" value="39.899586" />
          <attvalue for="4" value="0.0" />
          <attvalue for="5" value="3.0198985" />
        </attvalues>
      </node>
      <node id="571" label="571">
        <attvalues>
          <attvalue for="0" value="571.0" />
          <attvalue for="1" value="3" />
          <attvalue for="2" value="2.0" />
          <attvalue for="3" value="38.6974695" />
          <attvalue for="4" value="0.0172413793103" />
          <attvalue for="5" value="1.4595605" />
        </attvalues>
      </node>
      <node id="572" label="572">
        <attvalues>
          <attvalue for="0" value="572.0" />
          <attvalue for="1" value="65" />
          <attvalue for="2" value="1.0" />
          <attvalue for="3" value="39.791339" />
          <attvalue for="4" value="0.0" />
          <attvalue for="5" value="2.947436" />
        </attvalues>
      </node>
      <node id="573" label="573">
        <attvalues>
          <attvalue for="0" value="573.0" />
          <attvalue for="1" value="27" />
          <attvalue for="2" value="1.0" />
          <attvalue for="3" value="39.596755" />
          <attvalue for="4" value="0.0" />
          <attvalue for="5" value="2.769455" />
        </attvalues>
      </node>
      <node id="574" label="574">
        <attvalues>
          <attvalue for="0" value="574.0" />
          <attvalue for="1" value="42" />
          <attvalue for="2" value="2.0" />
          <attvalue for="3" value="39.5492665" />
          <attvalue for="4" value="0.0172413793103" />
          <attvalue for="5" value="3.3525345" />
        </attvalues>
      </node>
      <node id="575" label="575">
        <attvalues>
          <attvalue for="0" value="575.0" />
          <attvalue for="1" value="18" />
          <attvalue for="2" value="1.0" />
          <attvalue for="3" value="39.062181" />
          <attvalue for="4" value="0.0" />
          <attvalue for="5" value="1.357113" />
        </attvalues>
      </node>
      <node id="576" label="576">
        <attvalues>
          <attvalue for="0" value="576.0" />
          <attvalue for="1" value="0" />
          <attvalue for="2" value="1.0" />
          <attvalue for="3" value="39.902572" />
          <attvalue for="4" value="0.0" />
          <attvalue for="5" value="2.995585" />
        </attvalues>
      </node>
      <node id="577" label="577">
        <attvalues>
          <attvalue for="0" value="577.0" />
          <attvalue for="1" value="0" />
          <attvalue for="2" value="2.0" />
          <attvalue for="3" value="39.7759775" />
          <attvalue for="4" value="0.0172413793103" />
          <attvalue for="5" value="2.797949" />
        </attvalues>
      </node>
      <node id="578" label="578">
        <attvalues>
          <attvalue for="0" value="578.0" />
          <attvalue for="1" value="0" />
          <attvalue for="2" value="2.0" />
          <attvalue for="3" value="39.6889555" />
          <attvalue for="4" value="0.0172413793103" />
          <attvalue for="5" value="2.6079315" />
        </attvalues>
      </node>
      <node id="579" label="579">
        <attvalues>
          <attvalue for="0" value="579.0" />
          <attvalue for="1" value="19" />
          <attvalue for="2" value="3.0" />
          <attvalue for="3" value="38.9807" />
          <attvalue for="4" value="0.0344827586207" />
          <attvalue for="5" value="1.528441" />
        </attvalues>
      </node>
      <node id="580" label="580">
        <attvalues>
          <attvalue for="0" value="580.0" />
          <attvalue for="1" value="31" />
          <attvalue for="2" value="2.0" />
          <attvalue for="3" value="39.3782865" />
          <attvalue for="4" value="0.0172413793103" />
          <attvalue for="5" value="3.2340315" />
        </attvalues>
      </node>
      <node id="581" label="581">
        <attvalues>
          <attvalue for="0" value="581.0" />
          <attvalue for="1" value="0" />
          <attvalue for="2" value="1.0" />
          <attvalue for="3" value="39.5060305" />
          <attvalue for="4" value="0.0" />
          <attvalue for="5" value="2.519314" />
        </attvalues>
      </node>
      <node id="582" label="582">
        <attvalues>
          <attvalue for="0" value="582.0" />
          <attvalue for="1" value="0" />
          <attvalue for="2" value="2.0" />
          <attvalue for="3" value="39.7268635" />
          <attvalue for="4" value="0.0172413793103" />
          <attvalue for="5" value="2.957055" />
        </attvalues>
      </node>
      <node id="583" label="583">
        <attvalues>
          <attvalue for="0" value="583.0" />
          <attvalue for="1" value="66" />
          <attvalue for="2" value="1.0" />
          <attvalue for="3" value="39.8381875" />
          <attvalue for="4" value="0.0" />
          <attvalue for="5" value="3.167301" />
        </attvalues>
      </node>
      <node id="584" label="584">
        <attvalues>
          <attvalue for="0" value="584.0" />
          <attvalue for="1" value="67" />
          <attvalue for="2" value="1.0" />
          <attvalue for="3" value="39.8596095" />
          <attvalue for="4" value="0.0" />
          <attvalue for="5" value="3.125469" />
        </attvalues>
      </node>
      <node id="585" label="585">
        <attvalues>
          <attvalue for="0" value="585.0" />
          <attvalue for="1" value="1" />
          <attvalue for="2" value="2.0" />
          <attvalue for="3" value="40.0485005" />
          <attvalue for="4" value="0.0172413793103" />
          <attvalue for="5" value="4.0983275" />
        </attvalues>
      </node>
      <node id="586" label="586">
        <attvalues>
          <attvalue for="0" value="586.0" />
          <attvalue for="1" value="68" />
          <attvalue for="2" value="1.0" />
          <attvalue for="3" value="39.872279" />
          <attvalue for="4" value="0.0" />
          <attvalue for="5" value="4.183878" />
        </attvalues>
      </node>
      <node id="587" label="587">
        <attvalues>
          <attvalue for="0" value="587.0" />
          <attvalue for="1" value="19" />
          <attvalue for="2" value="2.0" />
          <attvalue for="3" value="38.9860395" />
          <attvalue for="4" value="0.0172413793103" />
          <attvalue for="5" value="1.54037" />
        </attvalues>
      </node>
      <node id="588" label="588">
        <attvalues>
          <attvalue for="0" value="588.0" />
          <attvalue for="1" value="0" />
          <attvalue for="2" value="1.0" />
          <attvalue for="3" value="39.825098" />
          <attvalue for="4" value="0.0" />
          <attvalue for="5" value="2.9069505" />
        </attvalues>
      </node>
      <node id="589" label="589">
        <attvalues>
          <attvalue for="0" value="589.0" />
          <attvalue for="1" value="0" />
          <attvalue for="2" value="1.0" />
          <attvalue for="3" value="39.7249445" />
          <attvalue for="4" value="0.0" />
          <attvalue for="5" value="3.277696" />
        </attvalues>
      </node>
      <node id="590" label="590">
        <attvalues>
          <attvalue for="0" value="590.0" />
          <attvalue for="1" value="0" />
          <attvalue for="2" value="3.0" />
          <attvalue for="3" value="39.778465" />
          <attvalue for="4" value="0.0344827586207" />
          <attvalue for="5" value="2.7753295" />
        </attvalues>
      </node>
      <node id="591" label="591">
        <attvalues>
          <attvalue for="0" value="591.0" />
          <attvalue for="1" value="1" />
          <attvalue for="2" value="2.0" />
          <attvalue for="3" value="39.898489" />
          <attvalue for="4" value="0.0172413793103" />
          <attvalue for="5" value="4.267616" />
        </attvalues>
      </node>
      <node id="592" label="592">
        <attvalues>
          <attvalue for="0" value="592.0" />
          <attvalue for="1" value="0" />
          <attvalue for="2" value="2.0" />
          <attvalue for="3" value="39.52763" />
          <attvalue for="4" value="0.0172413793103" />
          <attvalue for="5" value="2.467142" />
        </attvalues>
      </node>
      <node id="593" label="593">
        <attvalues>
          <attvalue for="0" value="593.0" />
          <attvalue for="1" value="5" />
          <attvalue for="2" value="2.0" />
          <attvalue for="3" value="39.115065" />
          <attvalue for="4" value="0.0172413793103" />
          <attvalue for="5" value="1.5379615" />
        </attvalues>
      </node>
      <node id="594" label="594">
        <attvalues>
          <attvalue for="0" value="594.0" />
          <attvalue for="1" value="1" />
          <attvalue for="2" value="2.0" />
          <attvalue for="3" value="39.925081" />
          <attvalue for="4" value="0.0172413793103" />
          <attvalue for="5" value="3.823253" />
        </attvalues>
      </node>
      <node id="595" label="595">
        <attvalues>
          <attvalue for="0" value="595.0" />
          <attvalue for="1" value="43" />
          <attvalue for="2" value="1.0" />
          <attvalue for="3" value="39.824312" />
          <attvalue for="4" value="0.0" />
          <attvalue for="5" value="3.105183" />
        </attvalues>
      </node>
      <node id="596" label="596">
        <attvalues>
          <attvalue for="0" value="596.0" />
          <attvalue for="1" value="0" />
          <attvalue for="2" value="2.0" />
          <attvalue for="3" value="39.734641" />
          <attvalue for="4" value="0.0172413793103" />
          <attvalue for="5" value="2.686454" />
        </attvalues>
      </node>
      <node id="597" label="597">
        <attvalues>
          <attvalue for="0" value="597.0" />
          <attvalue for="1" value="1" />
          <attvalue for="2" value="2.0" />
          <attvalue for="3" value="39.9766375" />
          <attvalue for="4" value="0.0172413793103" />
          <attvalue for="5" value="4.25499" />
        </attvalues>
      </node>
      <node id="598" label="598">
        <attvalues>
          <attvalue for="0" value="598.0" />
          <attvalue for="1" value="69" />
          <attvalue for="2" value="2.0" />
          <attvalue for="3" value="39.597173" />
          <attvalue for="4" value="0.0172413793103" />
          <attvalue for="5" value="3.039461" />
        </attvalues>
      </node>
      <node id="599" label="599">
        <attvalues>
          <attvalue for="0" value="599.0" />
          <attvalue for="1" value="29" />
          <attvalue for="2" value="2.0" />
          <attvalue for="3" value="39.682618" />
          <attvalue for="4" value="0.0172413793103" />
          <attvalue for="5" value="2.5002295" />
        </attvalues>
      </node>
      <node id="600" label="600">
        <attvalues>
          <attvalue for="0" value="600.0" />
          <attvalue for="1" value="3" />
          <attvalue for="2" value="2.0" />
          <attvalue for="3" value="38.67235" />
          <attvalue for="4" value="0.0172413793103" />
          <attvalue for="5" value="1.53819" />
        </attvalues>
      </node>
      <node id="601" label="601">
        <attvalues>
          <attvalue for="0" value="601.0" />
          <attvalue for="1" value="52" />
          <attvalue for="2" value="1.0" />
          <attvalue for="3" value="38.943082" />
          <attvalue for="4" value="0.0" />
          <attvalue for="5" value="1.3200405" />
        </attvalues>
      </node>
      <node id="602" label="602">
        <attvalues>
          <attvalue for="0" value="602.0" />
          <attvalue for="1" value="0" />
          <attvalue for="2" value="1.0" />
          <attvalue for="3" value="39.5805485" />
          <attvalue for="4" value="0.0" />
          <attvalue for="5" value="2.469297" />
        </attvalues>
      </node>
      <node id="603" label="603">
        <attvalues>
          <attvalue for="0" value="603.0" />
          <attvalue for="1" value="0" />
          <attvalue for="2" value="2.0" />
          <attvalue for="3" value="39.731004" />
          <attvalue for="4" value="0.0172413793103" />
          <attvalue for="5" value="2.870898" />
        </attvalues>
      </node>
      <node id="604" label="604">
        <attvalues>
          <attvalue for="0" value="604.0" />
          <attvalue for="1" value="1" />
          <attvalue for="2" value="2.0" />
          <attvalue for="3" value="39.945561" />
          <attvalue for="4" value="0.0172413793103" />
          <attvalue for="5" value="3.9605225" />
        </attvalues>
      </node>
      <node id="605" label="605">
        <attvalues>
          <attvalue for="0" value="605.0" />
          <attvalue for="1" value="2" />
          <attvalue for="2" value="1.0" />
          <attvalue for="3" value="38.968443" />
          <attvalue for="4" value="0.0" />
          <attvalue for="5" value="1.233622" />
        </attvalues>
      </node>
      <node id="606" label="606">
        <attvalues>
          <attvalue for="0" value="606.0" />
          <attvalue for="1" value="2" />
          <attvalue for="2" value="2.0" />
          <attvalue for="3" value="38.9305705" />
          <attvalue for="4" value="0.0172413793103" />
          <attvalue for="5" value="1.486764" />
        </attvalues>
      </node>
      <node id="607" label="607">
        <attvalues>
          <attvalue for="0" value="607.0" />
          <attvalue for="1" value="3" />
          <attvalue for="2" value="2.0" />
          <attvalue for="3" value="38.6648375" />
          <attvalue for="4" value="0.0172413793103" />
          <attvalue for="5" value="1.5834065" />
        </attvalues>
      </node>
      <node id="608" label="608">
        <attvalues>
          <attvalue for="0" value="608.0" />
          <attvalue for="1" value="0" />
          <attvalue for="2" value="1.0" />
          <attvalue for="3" value="39.8463115" />
          <attvalue for="4" value="0.0" />
          <attvalue for="5" value="2.839072" />
        </attvalues>
      </node>
      <node id="609" label="609">
        <attvalues>
          <attvalue for="0" value="609.0" />
          <attvalue for="1" value="70" />
          <attvalue for="2" value="2.0" />
          <attvalue for="3" value="39.7856025" />
          <attvalue for="4" value="0.0172413793103" />
          <attvalue for="5" value="3.128578" />
        </attvalues>
      </node>
      <node id="610" label="610">
        <attvalues>
          <attvalue for="0" value="610.0" />
          <attvalue for="1" value="15" />
          <attvalue for="2" value="2.0" />
          <attvalue for="3" value="39.500477" />
          <attvalue for="4" value="0.0172413793103" />
          <attvalue for="5" value="2.895493" />
        </attvalues>
      </node>
      <node id="611" label="611">
        <attvalues>
          <attvalue for="0" value="611.0" />
          <attvalue for="1" value="0" />
          <attvalue for="2" value="1.0" />
          <attvalue for="3" value="39.740228" />
          <attvalue for="4" value="0.0" />
          <attvalue for="5" value="2.6516015" />
        </attvalues>
      </node>
      <node id="612" label="612">
        <attvalues>
          <attvalue for="0" value="612.0" />
          <attvalue for="1" value="1" />
          <attvalue for="2" value="2.0" />
          <attvalue for="3" value="40.013997" />
          <attvalue for="4" value="0.0172413793103" />
          <attvalue for="5" value="4.207997" />
        </attvalues>
      </node>
      <node id="613" label="613">
        <attvalues>
          <attvalue for="0" value="613.0" />
          <attvalue for="1" value="0" />
          <attvalue for="2" value="2.0" />
          <attvalue for="3" value="39.692919" />
          <attvalue for="4" value="0.0172413793103" />
          <attvalue for="5" value="2.721381" />
        </attvalues>
      </node>
      <node id="614" label="614">
        <attvalues>
          <attvalue for="0" value="614.0" />
          <attvalue for="1" value="59" />
          <attvalue for="2" value="1.0" />
          <attvalue for="3" value="39.6579725" />
          <attvalue for="4" value="0.0" />
          <attvalue for="5" value="3.4432215" />
        </attvalues>
      </node>
      <node id="615" label="615">
        <attvalues>
          <attvalue for="0" value="615.0" />
          <attvalue for="1" value="26" />
          <attvalue for="2" value="1.0" />
          <attvalue for="3" value="38.886849" />
          <attvalue for="4" value="0.0" />
          <attvalue for="5" value="1.2710765" />
        </attvalues>
      </node>
      <node id="616" label="616">
        <attvalues>
          <attvalue for="0" value="616.0" />
          <attvalue for="1" value="0" />
          <attvalue for="2" value="2.0" />
          <attvalue for="3" value="39.7035325" />
          <attvalue for="4" value="0.0172413793103" />
          <attvalue for="5" value="2.756135" />
        </attvalues>
      </node>
      <node id="617" label="617">
        <attvalues>
          <attvalue for="0" value="617.0" />
          <attvalue for="1" value="0" />
          <attvalue for="2" value="2.0" />
          <attvalue for="3" value="39.9537255" />
          <attvalue for="4" value="0.0172413793103" />
          <attvalue for="5" value="3.189038" />
        </attvalues>
      </node>
      <node id="618" label="618">
        <attvalues>
          <attvalue for="0" value="618.0" />
          <attvalue for="1" value="0" />
          <attvalue for="2" value="2.0" />
          <attvalue for="3" value="39.8484945" />
          <attvalue for="4" value="0.0172413793103" />
          <attvalue for="5" value="3.1427195" />
        </attvalues>
      </node>
      <node id="619" label="619">
        <attvalues>
          <attvalue for="0" value="619.0" />
          <attvalue for="1" value="0" />
          <attvalue for="2" value="2.0" />
          <attvalue for="3" value="39.718566" />
          <attvalue for="4" value="0.0172413793103" />
          <attvalue for="5" value="3.2872865" />
        </attvalues>
      </node>
      <node id="620" label="620">
        <attvalues>
          <attvalue for="0" value="620.0" />
          <attvalue for="1" value="71" />
          <attvalue for="2" value="1.0" />
          <attvalue for="3" value="38.9671675" />
          <attvalue for="4" value="0.0" />
          <attvalue for="5" value="1.2830445" />
        </attvalues>
      </node>
      <node id="621" label="621">
        <attvalues>
          <attvalue for="0" value="621.0" />
          <attvalue for="1" value="0" />
          <attvalue for="2" value="2.0" />
          <attvalue for="3" value="39.716199" />
          <attvalue for="4" value="0.0172413793103" />
          <attvalue for="5" value="3.217487" />
        </attvalues>
      </node>
      <node id="622" label="622">
        <attvalues>
          <attvalue for="0" value="622.0" />
          <attvalue for="1" value="2" />
          <attvalue for="2" value="2.0" />
          <attvalue for="3" value="38.9617125" />
          <attvalue for="4" value="0.0172413793103" />
          <attvalue for="5" value="1.5293225" />
        </attvalues>
      </node>
      <node id="623" label="623">
        <attvalues>
          <attvalue for="0" value="623.0" />
          <attvalue for="1" value="0" />
          <attvalue for="2" value="1.0" />
          <attvalue for="3" value="39.8007155" />
          <attvalue for="4" value="0.0" />
          <attvalue for="5" value="2.8942945" />
        </attvalues>
      </node>
      <node id="624" label="624">
        <attvalues>
          <attvalue for="0" value="624.0" />
          <attvalue for="1" value="72" />
          <attvalue for="2" value="1.0" />
          <attvalue for="3" value="39.5837575" />
          <attvalue for="4" value="0.0" />
          <attvalue for="5" value="3.0879095" />
        </attvalues>
      </node>
      <node id="625" label="625">
        <attvalues>
          <attvalue for="0" value="625.0" />
          <attvalue for="1" value="0" />
          <attvalue for="2" value="2.0" />
          <attvalue for="3" value="39.586701" />
          <attvalue for="4" value="0.0172413793103" />
          <attvalue for="5" value="3.3852005" />
        </attvalues>
      </node>
      <node id="626" label="626">
        <attvalues>
          <attvalue for="0" value="626.0" />
          <attvalue for="1" value="73" />
          <attvalue for="2" value="2.0" />
          <attvalue for="3" value="39.3287365" />
          <attvalue for="4" value="0.0172413793103" />
          <attvalue for="5" value="3.148955" />
        </attvalues>
      </node>
      <node id="627" label="627">
        <attvalues>
          <attvalue for="0" value="627.0" />
          <attvalue for="1" value="4" />
          <attvalue for="2" value="2.0" />
          <attvalue for="3" value="39.518773" />
          <attvalue for="4" value="0.0172413793103" />
          <attvalue for="5" value="2.925738" />
        </attvalues>
      </node>
      <node id="628" label="628">
        <attvalues>
          <attvalue for="0" value="628.0" />
          <attvalue for="1" value="0" />
          <attvalue for="2" value="1.0" />
          <attvalue for="3" value="39.468143" />
          <attvalue for="4" value="0.0" />
          <attvalue for="5" value="2.478056" />
        </attvalues>
      </node>
      <node id="629" label="629">
        <attvalues>
          <attvalue for="0" value="629.0" />
          <attvalue for="1" value="1" />
          <attvalue for="2" value="2.0" />
          <attvalue for="3" value="39.937199" />
          <attvalue for="4" value="0.0172413793103" />
          <attvalue for="5" value="4.2654655" />
        </attvalues>
      </node>
      <node id="630" label="630">
        <attvalues>
          <attvalue for="0" value="630.0" />
          <attvalue for="1" value="0" />
          <attvalue for="2" value="1.0" />
          <attvalue for="3" value="39.4588205" />
          <attvalue for="4" value="0.0" />
          <attvalue for="5" value="3.2793795" />
        </attvalues>
      </node>
      <node id="631" label="631">
        <attvalues>
          <attvalue for="0" value="631.0" />
          <attvalue for="1" value="74" />
          <attvalue for="2" value="1.0" />
          <attvalue for="3" value="39.4559755" />
          <attvalue for="4" value="0.0" />
          <attvalue for="5" value="3.1868095" />
        </attvalues>
      </node>
      <node id="632" label="632">
        <attvalues>
          <attvalue for="0" value="632.0" />
          <attvalue for="1" value="0" />
          <attvalue for="2" value="2.0" />
          <attvalue for="3" value="39.958886" />
          <attvalue for="4" value="0.0172413793103" />
          <attvalue for="5" value="3.17497" />
        </attvalues>
      </node>
      <node id="633" label="633">
        <attvalues>
          <attvalue for="0" value="633.0" />
          <attvalue for="1" value="12" />
          <attvalue for="2" value="2.0" />
          <attvalue for="3" value="38.853568" />
          <attvalue for="4" value="0.0172413793103" />
          <attvalue for="5" value="1.3852075" />
        </attvalues>
      </node>
      <node id="634" label="634">
        <attvalues>
          <attvalue for="0" value="634.0" />
          <attvalue for="1" value="75" />
          <attvalue for="2" value="2.0" />
          <attvalue for="3" value="39.8571435" />
          <attvalue for="4" value="0.0172413793103" />
          <attvalue for="5" value="3.103091" />
        </attvalues>
      </node>
      <node id="635" label="635">
        <attvalues>
          <attvalue for="0" value="635.0" />
          <attvalue for="1" value="0" />
          <attvalue for="2" value="2.0" />
          <attvalue for="3" value="39.92819" />
          <attvalue for="4" value="0.0172413793103" />
          <attvalue for="5" value="3.090726" />
        </attvalues>
      </node>
      <node id="636" label="636">
        <attvalues>
          <attvalue for="0" value="636.0" />
          <attvalue for="1" value="0" />
          <attvalue for="2" value="2.0" />
          <attvalue for="3" value="39.932676" />
          <attvalue for="4" value="0.0172413793103" />
          <attvalue for="5" value="3.154442" />
        </attvalues>
      </node>
      <node id="637" label="637">
        <attvalues>
          <attvalue for="0" value="637.0" />
          <attvalue for="1" value="76" />
          <attvalue for="2" value="1.0" />
          <attvalue for="3" value="39.5718895" />
          <attvalue for="4" value="0.0" />
          <attvalue for="5" value="3.088066" />
        </attvalues>
      </node>
      <node id="638" label="638">
        <attvalues>
          <attvalue for="0" value="638.0" />
          <attvalue for="1" value="0" />
          <attvalue for="2" value="2.0" />
          <attvalue for="3" value="39.87931" />
          <attvalue for="4" value="0.0172413793103" />
          <attvalue for="5" value="3.0064" />
        </attvalues>
      </node>
      <node id="639" label="639">
        <attvalues>
          <attvalue for="0" value="639.0" />
          <attvalue for="1" value="0" />
          <attvalue for="2" value="2.0" />
          <attvalue for="3" value="39.893105" />
          <attvalue for="4" value="0.0172413793103" />
          <attvalue for="5" value="3.003973" />
        </attvalues>
      </node>
      <node id="640" label="640">
        <attvalues>
          <attvalue for="0" value="640.0" />
          <attvalue for="1" value="0" />
          <attvalue for="2" value="1.0" />
          <attvalue for="3" value="39.7215" />
          <attvalue for="4" value="0.0" />
          <attvalue for="5" value="3.3027875" />
        </attvalues>
      </node>
      <node id="641" label="641">
        <attvalues>
          <attvalue for="0" value="641.0" />
          <attvalue for="1" value="1" />
          <attvalue for="2" value="1.0" />
          <attvalue for="3" value="40.08938" />
          <attvalue for="4" value="0.0" />
          <attvalue for="5" value="4.093008" />
        </attvalues>
      </node>
      <node id="642" label="642">
        <attvalues>
          <attvalue for="0" value="642.0" />
          <attvalue for="1" value="0" />
          <attvalue for="2" value="2.0" />
          <attvalue for="3" value="39.88031" />
          <attvalue for="4" value="0.0172413793103" />
          <attvalue for="5" value="3.1826325" />
        </attvalues>
      </node>
      <node id="643" label="643">
        <attvalues>
          <attvalue for="0" value="643.0" />
          <attvalue for="1" value="0" />
          <attvalue for="2" value="2.0" />
          <attvalue for="3" value="39.575873" />
          <attvalue for="4" value="0.0172413793103" />
          <attvalue for="5" value="2.5671995" />
        </attvalues>
      </node>
      <node id="644" label="644">
        <attvalues>
          <attvalue for="0" value="644.0" />
          <attvalue for="1" value="77" />
          <attvalue for="2" value="1.0" />
          <attvalue for="3" value="39.8946775" />
          <attvalue for="4" value="0.0" />
          <attvalue for="5" value="2.9946405" />
        </attvalues>
      </node>
      <node id="645" label="645">
        <attvalues>
          <attvalue for="0" value="645.0" />
          <attvalue for="1" value="78" />
          <attvalue for="2" value="1.0" />
          <attvalue for="3" value="39.6734512774" />
          <attvalue for="4" value="0.0" />
          <attvalue for="5" value="2.6884495" />
        </attvalues>
      </node>
      <node id="646" label="646">
        <attvalues>
          <attvalue for="0" value="646.0" />
          <attvalue for="1" value="0" />
          <attvalue for="2" value="2.0" />
          <attvalue for="3" value="39.555709" />
          <attvalue for="4" value="0.0172413793103" />
          <attvalue for="5" value="2.372164" />
        </attvalues>
      </node>
      <node id="647" label="647">
        <attvalues>
          <attvalue for="0" value="647.0" />
          <attvalue for="1" value="1" />
          <attvalue for="2" value="2.0" />
          <attvalue for="3" value="39.9773365" />
          <attvalue for="4" value="0.0172413793103" />
          <attvalue for="5" value="3.9689745" />
        </attvalues>
      </node>
      <node id="648" label="648">
        <attvalues>
          <attvalue for="0" value="648.0" />
          <attvalue for="1" value="1" />
          <attvalue for="2" value="1.0" />
          <attvalue for="3" value="40.022357" />
          <attvalue for="4" value="0.0" />
          <attvalue for="5" value="3.806579" />
        </attvalues>
      </node>
      <node id="649" label="649">
        <attvalues>
          <attvalue for="0" value="649.0" />
          <attvalue for="1" value="0" />
          <attvalue for="2" value="2.0" />
          <attvalue for="3" value="39.654579" />
          <attvalue for="4" value="0.0172413793103" />
          <attvalue for="5" value="2.54365" />
        </attvalues>
      </node>
      <node id="650" label="650">
        <attvalues>
          <attvalue for="0" value="650.0" />
          <attvalue for="1" value="79" />
          <attvalue for="2" value="1.0" />
          <attvalue for="3" value="39.365294" />
          <attvalue for="4" value="0.0" />
          <attvalue for="5" value="3.2226745" />
        </attvalues>
      </node>
      <node id="651" label="651">
        <attvalues>
          <attvalue for="0" value="651.0" />
          <attvalue for="1" value="0" />
          <attvalue for="2" value="1.0" />
          <attvalue for="3" value="39.5303485" />
          <attvalue for="4" value="0.0" />
          <attvalue for="5" value="2.432878" />
        </attvalues>
      </node>
      <node id="652" label="652">
        <attvalues>
          <attvalue for="0" value="652.0" />
          <attvalue for="1" value="80" />
          <attvalue for="2" value="1.0" />
          <attvalue for="3" value="39.67686" />
          <attvalue for="4" value="0.0" />
          <attvalue for="5" value="3.4302665" />
        </attvalues>
      </node>
      <node id="653" label="653">
        <attvalues>
          <attvalue for="0" value="653.0" />
          <attvalue for="1" value="0" />
          <attvalue for="2" value="2.0" />
          <attvalue for="3" value="39.6052065" />
          <attvalue for="4" value="0.0172413793103" />
          <attvalue for="5" value="2.3980745" />
        </attvalues>
      </node>
      <node id="654" label="654">
        <attvalues>
          <attvalue for="0" value="654.0" />
          <attvalue for="1" value="53" />
          <attvalue for="2" value="2.0" />
          <attvalue for="3" value="39.0898155" />
          <attvalue for="4" value="0.0172413793103" />
          <attvalue for="5" value="1.45511" />
        </attvalues>
      </node>
      <node id="655" label="655">
        <attvalues>
          <attvalue for="0" value="655.0" />
          <attvalue for="1" value="19" />
          <attvalue for="2" value="2.0" />
          <attvalue for="3" value="39.090684" />
          <attvalue for="4" value="0.0172413793103" />
          <attvalue for="5" value="1.4887645" />
        </attvalues>
      </node>
      <node id="656" label="656">
        <attvalues>
          <attvalue for="0" value="656.0" />
          <attvalue for="1" value="0" />
          <attvalue for="2" value="1.0" />
          <attvalue for="3" value="39.825087" />
          <attvalue for="4" value="0.0" />
          <attvalue for="5" value="2.7508865" />
        </attvalues>
      </node>
      <node id="657" label="657">
        <attvalues>
          <attvalue for="0" value="657.0" />
          <attvalue for="1" value="81" />
          <attvalue for="2" value="1.0" />
          <attvalue for="3" value="39.8449565" />
          <attvalue for="4" value="0.0" />
          <attvalue for="5" value="2.986535" />
        </attvalues>
      </node>
      <node id="658" label="658">
        <attvalues>
          <attvalue for="0" value="658.0" />
          <attvalue for="1" value="0" />
          <attvalue for="2" value="1.0" />
          <attvalue for="3" value="39.701554" />
          <attvalue for="4" value="0.0" />
          <attvalue for="5" value="2.61704" />
        </attvalues>
      </node>
      <node id="659" label="659">
        <attvalues>
          <attvalue for="0" value="659.0" />
          <attvalue for="1" value="47" />
          <attvalue for="2" value="1.0" />
          <attvalue for="3" value="40.0292255" />
          <attvalue for="4" value="0.0" />
          <attvalue for="5" value="4.000749" />
        </attvalues>
      </node>
      <node id="660" label="660">
        <attvalues>
          <attvalue for="0" value="660.0" />
          <attvalue for="1" value="0" />
          <attvalue for="2" value="2.0" />
          <attvalue for="3" value="39.736781" />
          <attvalue for="4" value="0.0172413793103" />
          <attvalue for="5" value="2.8167205" />
        </attvalues>
      </node>
      <node id="661" label="661">
        <attvalues>
          <attvalue for="0" value="661.0" />
          <attvalue for="1" value="5" />
          <attvalue for="2" value="1.0" />
          <attvalue for="3" value="39.0876375" />
          <attvalue for="4" value="0.0" />
          <attvalue for="5" value="1.5067665" />
        </attvalues>
      </node>
      <node id="662" label="662">
        <attvalues>
          <attvalue for="0" value="662.0" />
          <attvalue for="1" value="0" />
          <attvalue for="2" value="2.0" />
          <attvalue for="3" value="39.8212845" />
          <attvalue for="4" value="0.0172413793103" />
          <attvalue for="5" value="2.9258255" />
        </attvalues>
      </node>
      <node id="663" label="663">
        <attvalues>
          <attvalue for="0" value="663.0" />
          <attvalue for="1" value="0" />
          <attvalue for="2" value="1.0" />
          <attvalue for="3" value="39.8516145" />
          <attvalue for="4" value="0.0" />
          <attvalue for="5" value="2.8303535" />
        </attvalues>
      </node>
      <node id="664" label="664">
        <attvalues>
          <attvalue for="0" value="664.0" />
          <attvalue for="1" value="3" />
          <attvalue for="2" value="2.0" />
          <attvalue for="3" value="38.6721165" />
          <attvalue for="4" value="0.0172413793103" />
          <attvalue for="5" value="1.520562" />
        </attvalues>
      </node>
      <node id="665" label="665">
        <attvalues>
          <attvalue for="0" value="665.0" />
          <attvalue for="1" value="82" />
          <attvalue for="2" value="1.0" />
          <attvalue for="3" value="39.820697" />
          <attvalue for="4" value="0.0" />
          <attvalue for="5" value="2.725941" />
        </attvalues>
      </node>
      <node id="666" label="666">
        <attvalues>
          <attvalue for="0" value="666.0" />
          <attvalue for="1" value="83" />
          <attvalue for="2" value="1.0" />
          <attvalue for="3" value="38.686567" />
          <attvalue for="4" value="0.0" />
          <attvalue for="5" value="1.4412835" />
        </attvalues>
      </node>
      <node id="667" label="667">
        <attvalues>
          <attvalue for="0" value="667.0" />
          <attvalue for="1" value="84" />
          <attvalue for="2" value="2.0" />
          <attvalue for="3" value="39.436226" />
          <attvalue for="4" value="0.0172413793103" />
          <attvalue for="5" value="3.187108" />
        </attvalues>
      </node>
      <node id="668" label="668">
        <attvalues>
          <attvalue for="0" value="668.0" />
          <attvalue for="1" value="85" />
          <attvalue for="2" value="1.0" />
          <attvalue for="3" value="39.0210425" />
          <attvalue for="4" value="0.0" />
          <attvalue for="5" value="1.509204" />
        </attvalues>
      </node>
      <node id="669" label="669">
        <attvalues>
          <attvalue for="0" value="669.0" />
          <attvalue for="1" value="0" />
          <attvalue for="2" value="1.0" />
          <attvalue for="3" value="39.7961705" />
          <attvalue for="4" value="0.0" />
          <attvalue for="5" value="2.7820885" />
        </attvalues>
      </node>
      <node id="670" label="670">
        <attvalues>
          <attvalue for="0" value="670.0" />
          <attvalue for="1" value="1" />
          <attvalue for="2" value="1.0" />
          <attvalue for="3" value="39.8474095" />
          <attvalue for="4" value="0.0" />
          <attvalue for="5" value="4.179343" />
        </attvalues>
      </node>
      <node id="671" label="671">
        <attvalues>
          <attvalue for="0" value="671.0" />
          <attvalue for="1" value="23" />
          <attvalue for="2" value="1.0" />
          <attvalue for="3" value="39.756653" />
          <attvalue for="4" value="0.0" />
          <attvalue for="5" value="3.176099" />
        </attvalues>
      </node>
      <node id="672" label="672">
        <attvalues>
          <attvalue for="0" value="672.0" />
          <attvalue for="1" value="0" />
          <attvalue for="2" value="2.0" />
          <attvalue for="3" value="39.8512465147" />
          <attvalue for="4" value="0.0172413793103" />
          <attvalue for="5" value="2.932787" />
        </attvalues>
      </node>
      <node id="673" label="673">
        <attvalues>
          <attvalue for="0" value="673.0" />
          <attvalue for="1" value="86" />
          <attvalue for="2" value="2.0" />
          <attvalue for="3" value="39.3916045" />
          <attvalue for="4" value="0.0172413793103" />
          <attvalue for="5" value="3.2488245" />
        </attvalues>
      </node>
      <node id="674" label="674">
        <attvalues>
          <attvalue for="0" value="674.0" />
          <attvalue for="1" value="87" />
          <attvalue for="2" value="1.0" />
          <attvalue for="3" value="39.8743895" />
          <attvalue for="4" value="0.0" />
          <attvalue for="5" value="2.983427" />
        </attvalues>
      </node>
      <node id="675" label="675">
        <attvalues>
          <attvalue for="0" value="675.0" />
          <attvalue for="1" value="0" />
          <attvalue for="2" value="2.0" />
          <attvalue for="3" value="39.699694" />
          <attvalue for="4" value="0.0172413793103" />
          <attvalue for="5" value="2.729613" />
        </attvalues>
      </node>
      <node id="676" label="676">
        <attvalues>
          <attvalue for="0" value="676.0" />
          <attvalue for="1" value="0" />
          <attvalue for="2" value="1.0" />
          <attvalue for="3" value="39.55884" />
          <attvalue for="4" value="0.0" />
          <attvalue for="5" value="2.5779915" />
        </attvalues>
      </node>
      <node id="677" label="677">
        <attvalues>
          <attvalue for="0" value="677.0" />
          <attvalue for="1" value="1" />
          <attvalue for="2" value="1.0" />
          <attvalue for="3" value="40.0693945" />
          <attvalue for="4" value="0.0" />
          <attvalue for="5" value="4.1415615" />
        </attvalues>
      </node>
      <node id="678" label="678">
        <attvalues>
          <attvalue for="0" value="678.0" />
          <attvalue for="1" value="0" />
          <attvalue for="2" value="2.0" />
          <attvalue for="3" value="39.825924" />
          <attvalue for="4" value="0.0172413793103" />
          <attvalue for="5" value="2.743423" />
        </attvalues>
      </node>
      <node id="679" label="679">
        <attvalues>
          <attvalue for="0" value="679.0" />
          <attvalue for="1" value="88" />
          <attvalue for="2" value="2.0" />
          <attvalue for="3" value="39.624362" />
          <attvalue for="4" value="0.0172413793103" />
          <attvalue for="5" value="2.4244665" />
        </attvalues>
      </node>
      <node id="680" label="680">
        <attvalues>
          <attvalue for="0" value="680.0" />
          <attvalue for="1" value="1" />
          <attvalue for="2" value="2.0" />
          <attvalue for="3" value="39.905078" />
          <attvalue for="4" value="0.0172413793103" />
          <attvalue for="5" value="4.0714285" />
        </attvalues>
      </node>
      <node id="681" label="681">
        <attvalues>
          <attvalue for="0" value="681.0" />
          <attvalue for="1" value="27" />
          <attvalue for="2" value="1.0" />
          <attvalue for="3" value="39.607295" />
          <attvalue for="4" value="0.0" />
          <attvalue for="5" value="2.779995" />
        </attvalues>
      </node>
      <node id="682" label="682">
        <attvalues>
          <attvalue for="0" value="682.0" />
          <attvalue for="1" value="65" />
          <attvalue for="2" value="1.0" />
          <attvalue for="3" value="39.7950825" />
          <attvalue for="4" value="0.0" />
          <attvalue for="5" value="2.943746" />
        </attvalues>
      </node>
      <node id="683" label="683">
        <attvalues>
          <attvalue for="0" value="683.0" />
          <attvalue for="1" value="89" />
          <attvalue for="2" value="1.0" />
          <attvalue for="3" value="38.902871" />
          <attvalue for="4" value="0.0" />
          <attvalue for="5" value="1.2833715" />
        </attvalues>
      </node>
      <node id="684" label="684">
        <attvalues>
          <attvalue for="0" value="684.0" />
          <attvalue for="1" value="90" />
          <attvalue for="2" value="1.0" />
          <attvalue for="3" value="39.701304" />
          <attvalue for="4" value="0.0" />
          <attvalue for="5" value="2.672945" />
        </attvalues>
      </node>
      <node id="685" label="685">
        <attvalues>
          <attvalue for="0" value="685.0" />
          <attvalue for="1" value="91" />
          <attvalue for="2" value="1.0" />
          <attvalue for="3" value="39.6971615" />
          <attvalue for="4" value="0.0" />
          <attvalue for="5" value="3.4140095" />
        </attvalues>
      </node>
      <node id="686" label="686">
        <attvalues>
          <attvalue for="0" value="686.0" />
          <attvalue for="1" value="17" />
          <attvalue for="2" value="2.0" />
          <attvalue for="3" value="39.07491" />
          <attvalue for="4" value="0.0172413793103" />
          <attvalue for="5" value="1.416303" />
        </attvalues>
      </node>
      <node id="687" label="687">
        <attvalues>
          <attvalue for="0" value="687.0" />
          <attvalue for="1" value="0" />
          <attvalue for="2" value="2.0" />
          <attvalue for="3" value="39.815303" />
          <attvalue for="4" value="0.0172413793103" />
          <attvalue for="5" value="2.8618395" />
        </attvalues>
      </node>
      <node id="688" label="688">
        <attvalues>
          <attvalue for="0" value="688.0" />
          <attvalue for="1" value="58" />
          <attvalue for="2" value="1.0" />
          <attvalue for="3" value="39.740011" />
          <attvalue for="4" value="0.0" />
          <attvalue for="5" value="3.4034865" />
        </attvalues>
      </node>
      <node id="689" label="689">
        <attvalues>
          <attvalue for="0" value="689.0" />
          <attvalue for="1" value="0" />
          <attvalue for="2" value="1.0" />
          <attvalue for="3" value="39.4624" />
          <attvalue for="4" value="0.0" />
          <attvalue for="5" value="2.5076145" />
        </attvalues>
      </node>
      <node id="690" label="690">
        <attvalues>
          <attvalue for="0" value="690.0" />
          <attvalue for="1" value="41" />
          <attvalue for="2" value="2.0" />
          <attvalue for="3" value="38.9644765" />
          <attvalue for="4" value="0.0172413793103" />
          <attvalue for="5" value="1.383531" />
        </attvalues>
      </node>
      <node id="691" label="691">
        <attvalues>
          <attvalue for="0" value="691.0" />
          <attvalue for="1" value="24" />
          <attvalue for="2" value="2.0" />
          <attvalue for="3" value="38.6675035" />
          <attvalue for="4" value="0.0172413793103" />
          <attvalue for="5" value="1.5168405" />
        </attvalues>
      </node>
      <node id="692" label="692">
        <attvalues>
          <attvalue for="0" value="692.0" />
          <attvalue for="1" value="25" />
          <attvalue for="2" value="2.0" />
          <attvalue for="3" value="38.9618815" />
          <attvalue for="4" value="0.0172413793103" />
          <attvalue for="5" value="1.2645465" />
        </attvalues>
      </node>
      <node id="693" label="693">
        <attvalues>
          <attvalue for="0" value="693.0" />
          <attvalue for="1" value="0" />
          <attvalue for="2" value="2.0" />
          <attvalue for="3" value="39.8103645" />
          <attvalue for="4" value="0.0172413793103" />
          <attvalue for="5" value="2.795283" />
        </attvalues>
      </node>
      <node id="694" label="694">
        <attvalues>
          <attvalue for="0" value="694.0" />
          <attvalue for="1" value="92" />
          <attvalue for="2" value="1.0" />
          <attvalue for="3" value="39.364864" />
          <attvalue for="4" value="0.0" />
          <attvalue for="5" value="2.877965" />
        </attvalues>
      </node>
      <node id="695" label="695">
        <attvalues>
          <attvalue for="0" value="695.0" />
          <attvalue for="1" value="1" />
          <attvalue for="2" value="2.0" />
          <attvalue for="3" value="39.815712" />
          <attvalue for="4" value="0.0172413793103" />
          <attvalue for="5" value="4.274808" />
        </attvalues>
      </node>
      <node id="696" label="696">
        <attvalues>
          <attvalue for="0" value="696.0" />
          <attvalue for="1" value="93" />
          <attvalue for="2" value="1.0" />
          <attvalue for="3" value="39.8155865" />
          <attvalue for="4" value="0.0" />
          <attvalue for="5" value="2.8234465" />
        </attvalues>
      </node>
      <node id="697" label="697">
        <attvalues>
          <attvalue for="0" value="697.0" />
          <attvalue for="1" value="94" />
          <attvalue for="2" value="1.0" />
          <attvalue for="3" value="39.498685" />
          <attvalue for="4" value="0.0" />
          <attvalue for="5" value="2.9211765" />
        </attvalues>
      </node>
      <node id="698" label="698">
        <attvalues>
          <attvalue for="0" value="698.0" />
          <attvalue for="1" value="43" />
          <attvalue for="2" value="2.0" />
          <attvalue for="3" value="39.803505" />
          <attvalue for="4" value="0.0172413793103" />
          <attvalue for="5" value="3.1183615" />
        </attvalues>
      </node>
      <node id="699" label="699">
        <attvalues>
          <attvalue for="0" value="699.0" />
          <attvalue for="1" value="0" />
          <attvalue for="2" value="2.0" />
          <attvalue for="3" value="39.7577255" />
          <attvalue for="4" value="0.0172413793103" />
          <attvalue for="5" value="2.7471735" />
        </attvalues>
      </node>
      <node id="700" label="700">
        <attvalues>
          <attvalue for="0" value="700.0" />
          <attvalue for="1" value="0" />
          <attvalue for="2" value="2.0" />
          <attvalue for="3" value="39.4940465" />
          <attvalue for="4" value="0.0172413793103" />
          <attvalue for="5" value="2.50719" />
        </attvalues>
      </node>
      <node id="701" label="701">
        <attvalues>
          <attvalue for="0" value="701.0" />
          <attvalue for="1" value="5" />
          <attvalue for="2" value="2.0" />
          <attvalue for="3" value="39.0543315" />
          <attvalue for="4" value="0.0172413793103" />
          <attvalue for="5" value="1.517439" />
        </attvalues>
      </node>
      <node id="702" label="702">
        <attvalues>
          <attvalue for="0" value="702.0" />
          <attvalue for="1" value="40" />
          <attvalue for="2" value="2.0" />
          <attvalue for="3" value="38.9064265" />
          <attvalue for="4" value="0.0172413793103" />
          <attvalue for="5" value="1.267059" />
        </attvalues>
      </node>
      <node id="703" label="703">
        <attvalues>
          <attvalue for="0" value="703.0" />
          <attvalue for="1" value="0" />
          <attvalue for="2" value="1.0" />
          <attvalue for="3" value="39.7651725" />
          <attvalue for="4" value="0.0" />
          <attvalue for="5" value="2.793019" />
        </attvalues>
      </node>
      <node id="704" label="704">
        <attvalues>
          <attvalue for="0" value="704.0" />
          <attvalue for="1" value="0" />
          <attvalue for="2" value="1.0" />
          <attvalue for="3" value="39.614656" />
          <attvalue for="4" value="0.0" />
          <attvalue for="5" value="2.4101605" />
        </attvalues>
      </node>
      <node id="705" label="705">
        <attvalues>
          <attvalue for="0" value="705.0" />
          <attvalue for="1" value="0" />
          <attvalue for="2" value="1.0" />
          <attvalue for="3" value="39.810457" />
          <attvalue for="4" value="0.0" />
          <attvalue for="5" value="2.9312105" />
        </attvalues>
      </node>
      <node id="706" label="706">
        <attvalues>
          <attvalue for="0" value="706.0" />
          <attvalue for="1" value="0" />
          <attvalue for="2" value="2.0" />
          <attvalue for="3" value="39.7818765" />
          <attvalue for="4" value="0.0172413793103" />
          <attvalue for="5" value="2.6998675" />
        </attvalues>
      </node>
      <node id="707" label="707">
        <attvalues>
          <attvalue for="0" value="707.0" />
          <attvalue for="1" value="95" />
          <attvalue for="2" value="1.0" />
          <attvalue for="3" value="39.7402705263" />
          <attvalue for="4" value="0.0" />
          <attvalue for="5" value="2.718005" />
        </attvalues>
      </node>
      <node id="708" label="708">
        <attvalues>
          <attvalue for="0" value="708.0" />
          <attvalue for="1" value="96" />
          <attvalue for="2" value="1.0" />
          <attvalue for="3" value="39.869666" />
          <attvalue for="4" value="0.0" />
          <attvalue for="5" value="2.892587" />
        </attvalues>
      </node>
      <node id="709" label="709">
        <attvalues>
          <attvalue for="0" value="709.0" />
          <attvalue for="1" value="1" />
          <attvalue for="2" value="1.0" />
          <attvalue for="3" value="39.93412" />
          <attvalue for="4" value="0.0" />
          <attvalue for="5" value="3.994984" />
        </attvalues>
      </node>
      <node id="710" label="710">
        <attvalues>
          <attvalue for="0" value="710.0" />
          <attvalue for="1" value="0" />
          <attvalue for="2" value="1.0" />
          <attvalue for="3" value="39.5342215" />
          <attvalue for="4" value="0.0" />
          <attvalue for="5" value="2.7229695" />
        </attvalues>
      </node>
      <node id="711" label="711">
        <attvalues>
          <attvalue for="0" value="711.0" />
          <attvalue for="1" value="0" />
          <attvalue for="2" value="1.0" />
          <attvalue for="3" value="39.817278" />
          <attvalue for="4" value="0.0" />
          <attvalue for="5" value="2.744796" />
        </attvalues>
      </node>
      <node id="712" label="712">
        <attvalues>
          <attvalue for="0" value="712.0" />
          <attvalue for="1" value="0" />
          <attvalue for="2" value="1.0" />
          <attvalue for="3" value="39.621806" />
          <attvalue for="4" value="0.0" />
          <attvalue for="5" value="2.502262" />
        </attvalues>
      </node>
      <node id="713" label="713">
        <attvalues>
          <attvalue for="0" value="713.0" />
          <attvalue for="1" value="97" />
          <attvalue for="2" value="1.0" />
          <attvalue for="3" value="39.605056" />
          <attvalue for="4" value="0.0" />
          <attvalue for="5" value="3.0992735" />
        </attvalues>
      </node>
      <node id="714" label="714">
        <attvalues>
          <attvalue for="0" value="714.0" />
          <attvalue for="1" value="25" />
          <attvalue for="2" value="1.0" />
          <attvalue for="3" value="38.9662215" />
          <attvalue for="4" value="0.0" />
          <attvalue for="5" value="1.2478705" />
        </attvalues>
      </node>
      <node id="715" label="715">
        <attvalues>
          <attvalue for="0" value="715.0" />
          <attvalue for="1" value="98" />
          <attvalue for="2" value="1.0" />
          <attvalue for="3" value="39.9585555" />
          <attvalue for="4" value="0.0" />
          <attvalue for="5" value="4.2088435" />
        </attvalues>
      </node>
      <node id="716" label="716">
        <attvalues>
          <attvalue for="0" value="716.0" />
          <attvalue for="1" value="0" />
          <attvalue for="2" value="2.0" />
          <attvalue for="3" value="39.9293925" />
          <attvalue for="4" value="0.0172413793103" />
          <attvalue for="5" value="3.0293165" />
        </attvalues>
      </node>
      <node id="717" label="717">
        <attvalues>
          <attvalue for="0" value="717.0" />
          <attvalue for="1" value="0" />
          <attvalue for="2" value="2.0" />
          <attvalue for="3" value="39.818617" />
          <attvalue for="4" value="0.0172413793103" />
          <attvalue for="5" value="2.977052" />
        </attvalues>
      </node>
      <node id="718" label="718">
        <attvalues>
          <attvalue for="0" value="718.0" />
          <attvalue for="1" value="0" />
          <attvalue for="2" value="2.0" />
          <attvalue for="3" value="39.727937" />
          <attvalue for="4" value="0.0172413793103" />
          <attvalue for="5" value="2.8065045" />
        </attvalues>
      </node>
      <node id="719" label="719">
        <attvalues>
          <attvalue for="0" value="719.0" />
          <attvalue for="1" value="99" />
          <attvalue for="2" value="2.0" />
          <attvalue for="3" value="38.9220955" />
          <attvalue for="4" value="0.0172413793103" />
          <attvalue for="5" value="1.4179595" />
        </attvalues>
      </node>
      <node id="720" label="720">
        <attvalues>
          <attvalue for="0" value="720.0" />
          <attvalue for="1" value="0" />
          <attvalue for="2" value="2.0" />
          <attvalue for="3" value="39.7185945" />
          <attvalue for="4" value="0.0172413793103" />
          <attvalue for="5" value="2.8672995" />
        </attvalues>
      </node>
      <node id="721" label="721">
        <attvalues>
          <attvalue for="0" value="721.0" />
          <attvalue for="1" value="0" />
          <attvalue for="2" value="2.0" />
          <attvalue for="3" value="39.678837" />
          <attvalue for="4" value="0.0172413793103" />
          <attvalue for="5" value="2.763491" />
        </attvalues>
      </node>
      <node id="722" label="722">
        <attvalues>
          <attvalue for="0" value="722.0" />
          <attvalue for="1" value="100" />
          <attvalue for="2" value="1.0" />
          <attvalue for="3" value="39.454024" />
          <attvalue for="4" value="0.0" />
          <attvalue for="5" value="2.752425" />
        </attvalues>
      </node>
      <node id="723" label="723">
        <attvalues>
          <attvalue for="0" value="723.0" />
          <attvalue for="1" value="101" />
          <attvalue for="2" value="2.0" />
          <attvalue for="3" value="38.8786105" />
          <attvalue for="4" value="0.0172413793103" />
          <attvalue for="5" value="1.4005525" />
        </attvalues>
      </node>
      <node id="724" label="724">
        <attvalues>
          <attvalue for="0" value="724.0" />
          <attvalue for="1" value="0" />
          <attvalue for="2" value="1.0" />
          <attvalue for="3" value="39.295286" />
          <attvalue for="4" value="0.0" />
          <attvalue for="5" value="3.1007895" />
        </attvalues>
      </node>
      <node id="725" label="725">
        <attvalues>
          <attvalue for="0" value="725.0" />
          <attvalue for="1" value="53" />
          <attvalue for="2" value="2.0" />
          <attvalue for="3" value="39.085703" />
          <attvalue for="4" value="0.0172413793103" />
          <attvalue for="5" value="1.461298" />
        </attvalues>
      </node>
      <node id="726" label="726">
        <attvalues>
          <attvalue for="0" value="726.0" />
          <attvalue for="1" value="0" />
          <attvalue for="2" value="2.0" />
          <attvalue for="3" value="39.751776" />
          <attvalue for="4" value="0.0172413793103" />
          <attvalue for="5" value="2.855823" />
        </attvalues>
      </node>
      <node id="727" label="727">
        <attvalues>
          <attvalue for="0" value="727.0" />
          <attvalue for="1" value="0" />
          <attvalue for="2" value="2.0" />
          <attvalue for="3" value="39.358528" />
          <attvalue for="4" value="0.0172413793103" />
          <attvalue for="5" value="2.829463" />
        </attvalues>
      </node>
      <node id="728" label="728">
        <attvalues>
          <attvalue for="0" value="728.0" />
          <attvalue for="1" value="0" />
          <attvalue for="2" value="1.0" />
          <attvalue for="3" value="39.808414" />
          <attvalue for="4" value="0.0" />
          <attvalue for="5" value="2.7349435" />
        </attvalues>
      </node>
      <node id="729" label="729">
        <attvalues>
          <attvalue for="0" value="729.0" />
          <attvalue for="1" value="0" />
          <attvalue for="2" value="2.0" />
          <attvalue for="3" value="39.7615975" />
          <attvalue for="4" value="0.0172413793103" />
          <attvalue for="5" value="2.767115" />
        </attvalues>
      </node>
      <node id="730" label="730">
        <attvalues>
          <attvalue for="0" value="730.0" />
          <attvalue for="1" value="17" />
          <attvalue for="2" value="2.0" />
          <attvalue for="3" value="39.078916" />
          <attvalue for="4" value="0.0172413793103" />
          <attvalue for="5" value="1.4206975" />
        </attvalues>
      </node>
      <node id="731" label="731">
        <attvalues>
          <attvalue for="0" value="731.0" />
          <attvalue for="1" value="61" />
          <attvalue for="2" value="2.0" />
          <attvalue for="3" value="39.989392" />
          <attvalue for="4" value="0.0172413793103" />
          <attvalue for="5" value="4.095506" />
        </attvalues>
      </node>
      <node id="732" label="732">
        <attvalues>
          <attvalue for="0" value="732.0" />
          <attvalue for="1" value="0" />
          <attvalue for="2" value="2.0" />
          <attvalue for="3" value="39.7166445" />
          <attvalue for="4" value="0.0172413793103" />
          <attvalue for="5" value="2.860267" />
        </attvalues>
      </node>
      <node id="733" label="733">
        <attvalues>
          <attvalue for="0" value="733.0" />
          <attvalue for="1" value="1" />
          <attvalue for="2" value="2.0" />
          <attvalue for="3" value="40.0471305" />
          <attvalue for="4" value="0.0172413793103" />
          <attvalue for="5" value="3.964804" />
        </attvalues>
      </node>
      <node id="734" label="734">
        <attvalues>
          <attvalue for="0" value="734.0" />
          <attvalue for="1" value="2" />
          <attvalue for="2" value="2.0" />
          <attvalue for="3" value="39.00192" />
          <attvalue for="4" value="0.0172413793103" />
          <attvalue for="5" value="1.292318" />
        </attvalues>
      </node>
      <node id="735" label="735">
        <attvalues>
          <attvalue for="0" value="735.0" />
          <attvalue for="1" value="0" />
          <attvalue for="2" value="2.0" />
          <attvalue for="3" value="39.560337" />
          <attvalue for="4" value="0.0172413793103" />
          <attvalue for="5" value="2.6722085" />
        </attvalues>
      </node>
      <node id="736" label="736">
        <attvalues>
          <attvalue for="0" value="736.0" />
          <attvalue for="1" value="75" />
          <attvalue for="2" value="1.0" />
          <attvalue for="3" value="39.887422" />
          <attvalue for="4" value="0.0" />
          <attvalue for="5" value="3.078551" />
        </attvalues>
      </node>
      <node id="737" label="737">
        <attvalues>
          <attvalue for="0" value="737.0" />
          <attvalue for="1" value="0" />
          <attvalue for="2" value="1.0" />
          <attvalue for="3" value="39.6417985" />
          <attvalue for="4" value="0.0" />
          <attvalue for="5" value="2.4745555" />
        </attvalues>
      </node>
      <node id="738" label="738">
        <attvalues>
          <attvalue for="0" value="738.0" />
          <attvalue for="1" value="1" />
          <attvalue for="2" value="1.0" />
          <attvalue for="3" value="39.894125" />
          <attvalue for="4" value="0.0" />
          <attvalue for="5" value="4.2435845" />
        </attvalues>
      </node>
      <node id="739" label="739">
        <attvalues>
          <attvalue for="0" value="739.0" />
          <attvalue for="1" value="0" />
          <attvalue for="2" value="1.0" />
          <attvalue for="3" value="39.648212" />
          <attvalue for="4" value="0.0" />
          <attvalue for="5" value="2.506678" />
        </attvalues>
      </node>
      <node id="740" label="740">
        <attvalues>
          <attvalue for="0" value="740.0" />
          <attvalue for="1" value="0" />
          <attvalue for="2" value="1.0" />
          <attvalue for="3" value="39.613608" />
          <attvalue for="4" value="0.0" />
          <attvalue for="5" value="2.4680085" />
        </attvalues>
      </node>
      <node id="741" label="741">
        <attvalues>
          <attvalue for="0" value="741.0" />
          <attvalue for="1" value="0" />
          <attvalue for="2" value="2.0" />
          <attvalue for="3" value="39.355303" />
          <attvalue for="4" value="0.0172413793103" />
          <attvalue for="5" value="3.214057" />
        </attvalues>
      </node>
      <node id="742" label="742">
        <attvalues>
          <attvalue for="0" value="742.0" />
          <attvalue for="1" value="0" />
          <attvalue for="2" value="1.0" />
          <attvalue for="3" value="39.746608" />
          <attvalue for="4" value="0.0" />
          <attvalue for="5" value="2.800506" />
        </attvalues>
      </node>
      <node id="743" label="743">
        <attvalues>
          <attvalue for="0" value="743.0" />
          <attvalue for="1" value="0" />
          <attvalue for="2" value="1.0" />
          <attvalue for="3" value="39.7750335" />
          <attvalue for="4" value="0.0" />
          <attvalue for="5" value="2.89091" />
        </attvalues>
      </node>
      <node id="744" label="744">
        <attvalues>
          <attvalue for="0" value="744.0" />
          <attvalue for="1" value="1" />
          <attvalue for="2" value="2.0" />
          <attvalue for="3" value="40.054022" />
          <attvalue for="4" value="0.0172413793103" />
          <attvalue for="5" value="4.1123685" />
        </attvalues>
      </node>
      <node id="745" label="745">
        <attvalues>
          <attvalue for="0" value="745.0" />
          <attvalue for="1" value="1" />
          <attvalue for="2" value="2.0" />
          <attvalue for="3" value="40.050046" />
          <attvalue for="4" value="0.0172413793103" />
          <attvalue for="5" value="3.954457" />
        </attvalues>
      </node>
      <node id="746" label="746">
        <attvalues>
          <attvalue for="0" value="746.0" />
          <attvalue for="1" value="0" />
          <attvalue for="2" value="2.0" />
          <attvalue for="3" value="39.8708925" />
          <attvalue for="4" value="0.0172413793103" />
          <attvalue for="5" value="3.1546255" />
        </attvalues>
      </node>
      <node id="747" label="747">
        <attvalues>
          <attvalue for="0" value="747.0" />
          <attvalue for="1" value="31" />
          <attvalue for="2" value="2.0" />
          <attvalue for="3" value="39.413847" />
          <attvalue for="4" value="0.0172413793103" />
          <attvalue for="5" value="3.2657335" />
        </attvalues>
      </node>
      <node id="748" label="748">
        <attvalues>
          <attvalue for="0" value="748.0" />
          <attvalue for="1" value="102" />
          <attvalue for="2" value="1.0" />
          <attvalue for="3" value="39.7168345" />
          <attvalue for="4" value="0.0" />
          <attvalue for="5" value="2.914083" />
        </attvalues>
      </node>
      <node id="749" label="749">
        <attvalues>
          <attvalue for="0" value="749.0" />
          <attvalue for="1" value="0" />
          <attvalue for="2" value="2.0" />
          <attvalue for="3" value="39.827504" />
          <attvalue for="4" value="0.0172413793103" />
          <attvalue for="5" value="2.889386" />
        </attvalues>
      </node>
      <node id="750" label="750">
        <attvalues>
          <attvalue for="0" value="750.0" />
          <attvalue for="1" value="0" />
          <attvalue for="2" value="2.0" />
          <attvalue for="3" value="39.601495" />
          <attvalue for="4" value="0.0172413793103" />
          <attvalue for="5" value="3.3826745" />
        </attvalues>
      </node>
      <node id="751" label="751">
        <attvalues>
          <attvalue for="0" value="751.0" />
          <attvalue for="1" value="8" />
          <attvalue for="2" value="1.0" />
          <attvalue for="3" value="39.577275" />
          <attvalue for="4" value="0.0" />
          <attvalue for="5" value="2.31496" />
        </attvalues>
      </node>
      <node id="752" label="752">
        <attvalues>
          <attvalue for="0" value="752.0" />
          <attvalue for="1" value="0" />
          <attvalue for="2" value="1.0" />
          <attvalue for="3" value="39.76057" />
          <attvalue for="4" value="0.0" />
          <attvalue for="5" value="3.3419945" />
        </attvalues>
      </node>
      <node id="753" label="753">
        <attvalues>
          <attvalue for="0" value="753.0" />
          <attvalue for="1" value="0" />
          <attvalue for="2" value="2.0" />
          <attvalue for="3" value="39.656595" />
          <attvalue for="4" value="0.0172413793103" />
          <attvalue for="5" value="2.508177" />
        </attvalues>
      </node>
      <node id="754" label="754">
        <attvalues>
          <attvalue for="0" value="754.0" />
          <attvalue for="1" value="43" />
          <attvalue for="2" value="1.0" />
          <attvalue for="3" value="39.83098" />
          <attvalue for="4" value="0.0" />
          <attvalue for="5" value="3.106408" />
        </attvalues>
      </node>
      <node id="755" label="755">
        <attvalues>
          <attvalue for="0" value="755.0" />
          <attvalue for="1" value="37" />
          <attvalue for="2" value="1.0" />
          <attvalue for="3" value="39.905256" />
          <attvalue for="4" value="0.0" />
          <attvalue for="5" value="2.9485495" />
        </attvalues>
      </node>
      <node id="756" label="756">
        <attvalues>
          <attvalue for="0" value="756.0" />
          <attvalue for="1" value="0" />
          <attvalue for="2" value="2.0" />
          <attvalue for="3" value="39.581524" />
          <attvalue for="4" value="0.0172413793103" />
          <attvalue for="5" value="2.658261" />
        </attvalues>
      </node>
      <node id="757" label="757">
        <attvalues>
          <attvalue for="0" value="757.0" />
          <attvalue for="1" value="33" />
          <attvalue for="2" value="2.0" />
          <attvalue for="3" value="39.992138" />
          <attvalue for="4" value="0.0172413793103" />
          <attvalue for="5" value="4.2211795" />
        </attvalues>
      </node>
      <node id="758" label="758">
        <attvalues>
          <attvalue for="0" value="758.0" />
          <attvalue for="1" value="0" />
          <attvalue for="2" value="2.0" />
          <attvalue for="3" value="39.5912345" />
          <attvalue for="4" value="0.0172413793103" />
          <attvalue for="5" value="2.361233" />
        </attvalues>
      </node>
      <node id="759" label="759">
        <attvalues>
          <attvalue for="0" value="759.0" />
          <attvalue for="1" value="100" />
          <attvalue for="2" value="1.0" />
          <attvalue for="3" value="39.4350305" />
          <attvalue for="4" value="0.0" />
          <attvalue for="5" value="2.7486825" />
        </attvalues>
      </node>
      <node id="760" label="760">
        <attvalues>
          <attvalue for="0" value="760.0" />
          <attvalue for="1" value="0" />
          <attvalue for="2" value="2.0" />
          <attvalue for="3" value="39.5414445" />
          <attvalue for="4" value="0.0172413793103" />
          <attvalue for="5" value="2.7101355" />
        </attvalues>
      </node>
      <node id="761" label="761">
        <attvalues>
          <attvalue for="0" value="761.0" />
          <attvalue for="1" value="47" />
          <attvalue for="2" value="2.0" />
          <attvalue for="3" value="40.0201215" />
          <attvalue for="4" value="0.0172413793103" />
          <attvalue for="5" value="4.0016815" />
        </attvalues>
      </node>
      <node id="762" label="762">
        <attvalues>
          <attvalue for="0" value="762.0" />
          <attvalue for="1" value="103" />
          <attvalue for="2" value="1.0" />
          <attvalue for="3" value="38.9254685" />
          <attvalue for="4" value="0.0" />
          <attvalue for="5" value="1.48717" />
        </attvalues>
      </node>
      <node id="763" label="763">
        <attvalues>
          <attvalue for="0" value="763.0" />
          <attvalue for="1" value="0" />
          <attvalue for="2" value="2.0" />
          <attvalue for="3" value="39.2820915" />
          <attvalue for="4" value="0.0172413793103" />
          <attvalue for="5" value="3.0338395" />
        </attvalues>
      </node>
      <node id="764" label="764">
        <attvalues>
          <attvalue for="0" value="764.0" />
          <attvalue for="1" value="12" />
          <attvalue for="2" value="2.0" />
          <attvalue for="3" value="38.849428" />
          <attvalue for="4" value="0.0172413793103" />
          <attvalue for="5" value="1.368349" />
        </attvalues>
      </node>
      <node id="765" label="765">
        <attvalues>
          <attvalue for="0" value="765.0" />
          <attvalue for="1" value="1" />
          <attvalue for="2" value="2.0" />
          <attvalue for="3" value="40.046504" />
          <attvalue for="4" value="0.0172413793103" />
          <attvalue for="5" value="3.914853" />
        </attvalues>
      </node>
      <node id="766" label="766">
        <attvalues>
          <attvalue for="0" value="766.0" />
          <attvalue for="1" value="104" />
          <attvalue for="2" value="1.0" />
          <attvalue for="3" value="39.542441" />
          <attvalue for="4" value="0.0" />
          <attvalue for="5" value="2.413916" />
        </attvalues>
      </node>
      <node id="767" label="767">
        <attvalues>
          <attvalue for="0" value="767.0" />
          <attvalue for="1" value="0" />
          <attvalue for="2" value="1.0" />
          <attvalue for="3" value="39.616592" />
          <attvalue for="4" value="0.0" />
          <attvalue for="5" value="2.474778" />
        </attvalues>
      </node>
      <node id="768" label="768">
        <attvalues>
          <attvalue for="0" value="768.0" />
          <attvalue for="1" value="2" />
          <attvalue for="2" value="1.0" />
          <attvalue for="3" value="38.942719" />
          <attvalue for="4" value="0.0" />
          <attvalue for="5" value="1.494725" />
        </attvalues>
      </node>
      <node id="769" label="769">
        <attvalues>
          <attvalue for="0" value="769.0" />
          <attvalue for="1" value="105" />
          <attvalue for="2" value="1.0" />
          <attvalue for="3" value="39.613335" />
          <attvalue for="4" value="0.0" />
          <attvalue for="5" value="3.296877" />
        </attvalues>
      </node>
      <node id="770" label="770">
        <attvalues>
          <attvalue for="0" value="770.0" />
          <attvalue for="1" value="106" />
          <attvalue for="2" value="1.0" />
          <attvalue for="3" value="38.731673" />
          <attvalue for="4" value="0.0" />
          <attvalue for="5" value="1.396123" />
        </attvalues>
      </node>
      <node id="771" label="771">
        <attvalues>
          <attvalue for="0" value="771.0" />
          <attvalue for="1" value="107" />
          <attvalue for="2" value="1.0" />
          <attvalue for="3" value="39.836299" />
          <attvalue for="4" value="0.0" />
          <attvalue for="5" value="3.147955" />
        </attvalues>
      </node>
      <node id="772" label="772">
        <attvalues>
          <attvalue for="0" value="772.0" />
          <attvalue for="1" value="108" />
          <attvalue for="2" value="1.0" />
          <attvalue for="3" value="39.588328" />
          <attvalue for="4" value="0.0" />
          <attvalue for="5" value="3.336576" />
        </attvalues>
      </node>
      <node id="773" label="773">
        <attvalues>
          <attvalue for="0" value="773.0" />
          <attvalue for="1" value="0" />
          <attvalue for="2" value="1.0" />
          <attvalue for="3" value="39.932426" />
          <attvalue for="4" value="0.0" />
          <attvalue for="5" value="3.037435" />
        </attvalues>
      </node>
      <node id="774" label="774">
        <attvalues>
          <attvalue for="0" value="774.0" />
          <attvalue for="1" value="100" />
          <attvalue for="2" value="1.0" />
          <attvalue for="3" value="39.465702" />
          <attvalue for="4" value="0.0" />
          <attvalue for="5" value="2.730183" />
        </attvalues>
      </node>
      <node id="775" label="775">
        <attvalues>
          <attvalue for="0" value="775.0" />
          <attvalue for="1" value="3" />
          <attvalue for="2" value="1.0" />
          <attvalue for="3" value="38.701724" />
          <attvalue for="4" value="0.0" />
          <attvalue for="5" value="1.461354" />
        </attvalues>
      </node>
      <node id="776" label="776">
        <attvalues>
          <attvalue for="0" value="776.0" />
          <attvalue for="1" value="109" />
          <attvalue for="2" value="1.0" />
          <attvalue for="3" value="39.540503" />
          <attvalue for="4" value="0.0" />
          <attvalue for="5" value="2.542481" />
        </attvalues>
      </node>
      <node id="777" label="777">
        <attvalues>
          <attvalue for="0" value="777.0" />
          <attvalue for="1" value="110" />
          <attvalue for="2" value="1.0" />
          <attvalue for="3" value="40.004265" />
          <attvalue for="4" value="0.0" />
          <attvalue for="5" value="4.163417" />
        </attvalues>
      </node>
      <node id="778" label="778">
        <attvalues>
          <attvalue for="0" value="778.0" />
          <attvalue for="1" value="99" />
          <attvalue for="2" value="1.0" />
          <attvalue for="3" value="38.92241" />
          <attvalue for="4" value="0.0" />
          <attvalue for="5" value="1.391488" />
        </attvalues>
      </node>
      <node id="779" label="779">
        <attvalues>
          <attvalue for="0" value="779.0" />
          <attvalue for="1" value="111" />
          <attvalue for="2" value="1.0" />
          <attvalue for="3" value="38.705609" />
          <attvalue for="4" value="0.0" />
          <attvalue for="5" value="1.420294" />
        </attvalues>
      </node>
      <node id="780" label="780">
        <attvalues>
          <attvalue for="0" value="780.0" />
          <attvalue for="1" value="112" />
          <attvalue for="2" value="1.0" />
          <attvalue for="3" value="39.542209" />
          <attvalue for="4" value="0.0" />
          <attvalue for="5" value="2.586582" />
        </attvalues>
      </node>
      <node id="781" label="781">
        <attvalues>
          <attvalue for="0" value="781.0" />
          <attvalue for="1" value="0" />
          <attvalue for="2" value="1.0" />
          <attvalue for="3" value="39.85395" />
          <attvalue for="4" value="0.0" />
          <attvalue for="5" value="2.838997" />
        </attvalues>
      </node>
      <node id="782" label="782">
        <attvalues>
          <attvalue for="0" value="782.0" />
          <attvalue for="1" value="5" />
          <attvalue for="2" value="2.0" />
          <attvalue for="3" value="39.10969" />
          <attvalue for="4" value="0.0172413793103" />
          <attvalue for="5" value="1.529154" />
        </attvalues>
      </node>
      <node id="783" label="783">
        <attvalues>
          <attvalue for="0" value="783.0" />
          <attvalue for="1" value="88" />
          <attvalue for="2" value="1.0" />
          <attvalue for="3" value="39.636713" />
          <attvalue for="4" value="0.0" />
          <attvalue for="5" value="2.436914" />
        </attvalues>
      </node>
      <node id="784" label="784">
        <attvalues>
          <attvalue for="0" value="784.0" />
          <attvalue for="1" value="62" />
          <attvalue for="2" value="1.0" />
          <attvalue for="3" value="39.691015" />
          <attvalue for="4" value="0.0" />
          <attvalue for="5" value="3.34987" />
        </attvalues>
      </node>
      <node id="785" label="785">
        <attvalues>
          <attvalue for="0" value="785.0" />
          <attvalue for="1" value="113" />
          <attvalue for="2" value="1.0" />
          <attvalue for="3" value="38.990558" />
          <attvalue for="4" value="0.0" />
          <attvalue for="5" value="1.547353" />
        </attvalues>
      </node>
      <node id="786" label="786">
        <attvalues>
          <attvalue for="0" value="786.0" />
          <attvalue for="1" value="33" />
          <attvalue for="2" value="1.0" />
          <attvalue for="3" value="39.986527" />
          <attvalue for="4" value="0.0" />
          <attvalue for="5" value="4.213716" />
        </attvalues>
      </node>
      <node id="787" label="787">
        <attvalues>
          <attvalue for="0" value="787.0" />
          <attvalue for="1" value="0" />
          <attvalue for="2" value="1.0" />
          <attvalue for="3" value="39.366725" />
          <attvalue for="4" value="0.0" />
          <attvalue for="5" value="2.809095" />
        </attvalues>
      </node>
      <node id="788" label="788">
        <attvalues>
          <attvalue for="0" value="788.0" />
          <attvalue for="1" value="0" />
          <attvalue for="2" value="1.0" />
          <attvalue for="3" value="39.931434" />
          <attvalue for="4" value="0.0" />
          <attvalue for="5" value="3.054043" />
        </attvalues>
      </node>
      <node id="789" label="789">
        <attvalues>
          <attvalue for="0" value="789.0" />
          <attvalue for="1" value="2" />
          <attvalue for="2" value="1.0" />
          <attvalue for="3" value="38.833683" />
          <attvalue for="4" value="0.0" />
          <attvalue for="5" value="1.405182" />
        </attvalues>
      </node>
      <node id="790" label="790">
        <attvalues>
          <attvalue for="0" value="790.0" />
          <attvalue for="1" value="9" />
          <attvalue for="2" value="1.0" />
          <attvalue for="3" value="38.987646" />
          <attvalue for="4" value="0.0" />
          <attvalue for="5" value="1.395694" />
        </attvalues>
      </node>
      <node id="791" label="791">
        <attvalues>
          <attvalue for="0" value="791.0" />
          <attvalue for="1" value="114" />
          <attvalue for="2" value="1.0" />
          <attvalue for="3" value="39.935201" />
          <attvalue for="4" value="0.0" />
          <attvalue for="5" value="4.149846" />
        </attvalues>
      </node>
      <node id="792" label="792">
        <attvalues>
          <attvalue for="0" value="792.0" />
          <attvalue for="1" value="0" />
          <attvalue for="2" value="1.0" />
          <attvalue for="3" value="39.740311" />
          <attvalue for="4" value="0.0" />
          <attvalue for="5" value="2.82692" />
        </attvalues>
      </node>
      <node id="793" label="793">
        <attvalues>
          <attvalue for="0" value="793.0" />
          <attvalue for="1" value="3" />
          <attvalue for="2" value="1.0" />
          <attvalue for="3" value="38.666219" />
          <attvalue for="4" value="0.0" />
          <attvalue for="5" value="1.5105" />
        </attvalues>
      </node>
      <node id="794" label="794">
        <attvalues>
          <attvalue for="0" value="794.0" />
          <attvalue for="1" value="0" />
          <attvalue for="2" value="1.0" />
          <attvalue for="3" value="39.482785" />
          <attvalue for="4" value="0.0" />
          <attvalue for="5" value="2.520696" />
        </attvalues>
      </node>
      <node id="795" label="795">
        <attvalues>
          <attvalue for="0" value="795.0" />
          <attvalue for="1" value="16" />
          <attvalue for="2" value="1.0" />
          <attvalue for="3" value="39.0961" />
          <attvalue for="4" value="0.0" />
          <attvalue for="5" value="1.55307" />
        </attvalues>
      </node>
      <node id="796" label="796">
        <attvalues>
          <attvalue for="0" value="796.0" />
          <attvalue for="1" value="9" />
          <attvalue for="2" value="1.0" />
          <attvalue for="3" value="38.999468" />
          <attvalue for="4" value="0.0" />
          <attvalue for="5" value="1.407516" />
        </attvalues>
      </node>
      <node id="797" label="797">
        <attvalues>
          <attvalue for="0" value="797.0" />
          <attvalue for="1" value="1" />
          <attvalue for="2" value="1.0" />
          <attvalue for="3" value="39.914707" />
          <attvalue for="4" value="0.0" />
          <attvalue for="5" value="4.055973" />
        </attvalues>
      </node>
      <node id="798" label="798">
        <attvalues>
          <attvalue for="0" value="798.0" />
          <attvalue for="1" value="0" />
          <attvalue for="2" value="1.0" />
          <attvalue for="3" value="39.363765" />
          <attvalue for="4" value="0.0" />
          <attvalue for="5" value="2.889711" />
        </attvalues>
      </node>
      <node id="799" label="799">
        <attvalues>
          <attvalue for="0" value="799.0" />
          <attvalue for="1" value="0" />
          <attvalue for="2" value="1.0" />
          <attvalue for="3" value="39.762203" />
          <attvalue for="4" value="0.0" />
          <attvalue for="5" value="3.369133" />
        </attvalues>
      </node>
      <node id="800" label="800">
        <attvalues>
          <attvalue for="0" value="800.0" />
          <attvalue for="1" value="0" />
          <attvalue for="2" value="1.0" />
          <attvalue for="3" value="39.409833" />
          <attvalue for="4" value="0.0" />
          <attvalue for="5" value="3.256492" />
        </attvalues>
      </node>
      <node id="801" label="801">
        <attvalues>
          <attvalue for="0" value="801.0" />
          <attvalue for="1" value="0" />
          <attvalue for="2" value="1.0" />
          <attvalue for="3" value="39.912795" />
          <attvalue for="4" value="0.0" />
          <attvalue for="5" value="3.075746" />
        </attvalues>
      </node>
      <node id="802" label="802">
        <attvalues>
          <attvalue for="0" value="802.0" />
          <attvalue for="1" value="115" />
          <attvalue for="2" value="1.0" />
          <attvalue for="3" value="39.64808" />
          <attvalue for="4" value="0.0" />
          <attvalue for="5" value="3.284446" />
        </attvalues>
      </node>
      <node id="803" label="803">
        <attvalues>
          <attvalue for="0" value="803.0" />
          <attvalue for="1" value="116" />
          <attvalue for="2" value="1.0" />
          <attvalue for="3" value="39.80806" />
          <attvalue for="4" value="0.0" />
          <attvalue for="5" value="3.118556" />
        </attvalues>
      </node>
      <node id="804" label="804">
        <attvalues>
          <attvalue for="0" value="804.0" />
          <attvalue for="1" value="0" />
          <attvalue for="2" value="1.0" />
          <attvalue for="3" value="39.813073" />
          <attvalue for="4" value="0.0" />
          <attvalue for="5" value="3.026439" />
        </attvalues>
      </node>
      <node id="805" label="805">
        <attvalues>
          <attvalue for="0" value="805.0" />
          <attvalue for="1" value="3" />
          <attvalue for="2" value="1.0" />
          <attvalue for="3" value="38.705512" />
          <attvalue for="4" value="0.0" />
          <attvalue for="5" value="1.428686" />
        </attvalues>
      </node>
      <node id="806" label="806">
        <attvalues>
          <attvalue for="0" value="806.0" />
          <attvalue for="1" value="33" />
          <attvalue for="2" value="1.0" />
          <attvalue for="3" value="39.945573" />
          <attvalue for="4" value="0.0" />
          <attvalue for="5" value="4.245008" />
        </attvalues>
      </node>
      <node id="807" label="807">
        <attvalues>
          <attvalue for="0" value="807.0" />
          <attvalue for="1" value="33" />
          <attvalue for="2" value="1.0" />
          <attvalue for="3" value="40.006832" />
          <attvalue for="4" value="0.0" />
          <attvalue for="5" value="4.208521" />
        </attvalues>
      </node>
      <node id="808" label="808">
        <attvalues>
          <attvalue for="0" value="808.0" />
          <attvalue for="1" value="0" />
          <attvalue for="2" value="1.0" />
          <attvalue for="3" value="39.686406" />
          <attvalue for="4" value="0.0" />
          <attvalue for="5" value="2.850887" />
        </attvalues>
      </node>
      <node id="809" label="809">
        <attvalues>
          <attvalue for="0" value="809.0" />
          <attvalue for="1" value="5" />
          <attvalue for="2" value="2.0" />
          <attvalue for="3" value="39.115958" />
          <attvalue for="4" value="0.0172413793103" />
          <attvalue for="5" value="1.529379" />
        </attvalues>
      </node>
      <node id="810" label="810">
        <attvalues>
          <attvalue for="0" value="810.0" />
          <attvalue for="1" value="104" />
          <attvalue for="2" value="1.0" />
          <attvalue for="3" value="39.557243" />
          <attvalue for="4" value="0.0" />
          <attvalue for="5" value="2.400593" />
        </attvalues>
      </node>
      <node id="811" label="811">
        <attvalues>
          <attvalue for="0" value="811.0" />
          <attvalue for="1" value="69" />
          <attvalue for="2" value="1.0" />
          <attvalue for="3" value="39.618104" />
          <attvalue for="4" value="0.0" />
          <attvalue for="5" value="3.046158" />
        </attvalues>
      </node>
      <node id="812" label="812">
        <attvalues>
          <attvalue for="0" value="812.0" />
          <attvalue for="1" value="0" />
          <attvalue for="2" value="1.0" />
          <attvalue for="3" value="39.784196" />
          <attvalue for="4" value="0.0" />
          <attvalue for="5" value="2.920112" />
        </attvalues>
      </node>
      <node id="813" label="813">
        <attvalues>
          <attvalue for="0" value="813.0" />
          <attvalue for="1" value="117" />
          <attvalue for="2" value="1.0" />
          <attvalue for="3" value="39.622074" />
          <attvalue for="4" value="0.0" />
          <attvalue for="5" value="2.621513" />
        </attvalues>
      </node>
      <node id="814" label="814">
        <attvalues>
          <attvalue for="0" value="814.0" />
          <attvalue for="1" value="18" />
          <attvalue for="2" value="1.0" />
          <attvalue for="3" value="39.06095" />
          <attvalue for="4" value="0.0" />
          <attvalue for="5" value="1.39061" />
        </attvalues>
      </node>
      <node id="815" label="815">
        <attvalues>
          <attvalue for="0" value="815.0" />
          <attvalue for="1" value="0" />
          <attvalue for="2" value="1.0" />
          <attvalue for="3" value="39.362013" />
          <attvalue for="4" value="0.0" />
          <attvalue for="5" value="2.959543" />
        </attvalues>
      </node>
      <node id="816" label="816">
        <attvalues>
          <attvalue for="0" value="816.0" />
          <attvalue for="1" value="0" />
          <attvalue for="2" value="1.0" />
          <attvalue for="3" value="39.718691" />
          <attvalue for="4" value="0.0" />
          <attvalue for="5" value="3.294314" />
        </attvalues>
      </node>
      <node id="817" label="817">
        <attvalues>
          <attvalue for="0" value="817.0" />
          <attvalue for="1" value="118" />
          <attvalue for="2" value="1.0" />
          <attvalue for="3" value="39.418177" />
          <attvalue for="4" value="0.0" />
          <attvalue for="5" value="3.204359" />
        </attvalues>
      </node>
      <node id="818" label="818">
        <attvalues>
          <attvalue for="0" value="818.0" />
          <attvalue for="1" value="19" />
          <attvalue for="2" value="1.0" />
          <attvalue for="3" value="38.993451" />
          <attvalue for="4" value="0.0" />
          <attvalue for="5" value="1.550776" />
        </attvalues>
      </node>
      <node id="819" label="819">
        <attvalues>
          <attvalue for="0" value="819.0" />
          <attvalue for="1" value="119" />
          <attvalue for="2" value="1.0" />
          <attvalue for="3" value="39.475227" />
          <attvalue for="4" value="0.0" />
          <attvalue for="5" value="3.150601" />
        </attvalues>
      </node>
      <node id="820" label="820">
        <attvalues>
          <attvalue for="0" value="820.0" />
          <attvalue for="1" value="10" />
          <attvalue for="2" value="1.0" />
          <attvalue for="3" value="39.026985" />
          <attvalue for="4" value="0.0" />
          <attvalue for="5" value="1.341934" />
        </attvalues>
      </node>
      <node id="821" label="821">
        <attvalues>
          <attvalue for="0" value="821.0" />
          <attvalue for="1" value="0" />
          <attvalue for="2" value="1.0" />
          <attvalue for="3" value="39.846117" />
          <attvalue for="4" value="0.0" />
          <attvalue for="5" value="3.149277" />
        </attvalues>
      </node>
      <node id="822" label="822">
        <attvalues>
          <attvalue for="0" value="822.0" />
          <attvalue for="1" value="120" />
          <attvalue for="2" value="1.0" />
          <attvalue for="3" value="38.998539" />
          <attvalue for="4" value="0.0" />
          <attvalue for="5" value="1.284531" />
        </attvalues>
      </node>
      <node id="823" label="823">
        <attvalues>
          <attvalue for="0" value="823.0" />
          <attvalue for="1" value="1" />
          <attvalue for="2" value="1.0" />
          <attvalue for="3" value="40.032605" />
          <attvalue for="4" value="0.0" />
          <attvalue for="5" value="3.907222" />
        </attvalues>
      </node>
      <node id="824" label="824">
        <attvalues>
          <attvalue for="0" value="824.0" />
          <attvalue for="1" value="0" />
          <attvalue for="2" value="1.0" />
          <attvalue for="3" value="39.512606" />
          <attvalue for="4" value="0.0" />
          <attvalue for="5" value="2.747593" />
        </attvalues>
      </node>
      <node id="825" label="825">
        <attvalues>
          <attvalue for="0" value="825.0" />
          <attvalue for="1" value="0" />
          <attvalue for="2" value="1.0" />
          <attvalue for="3" value="39.811767" />
          <attvalue for="4" value="0.0" />
          <attvalue for="5" value="2.919667" />
        </attvalues>
      </node>
      <node id="826" label="826">
        <attvalues>
          <attvalue for="0" value="826.0" />
          <attvalue for="1" value="121" />
          <attvalue for="2" value="1.0" />
          <attvalue for="3" value="39.872866" />
          <attvalue for="4" value="0.0" />
          <attvalue for="5" value="4.267371" />
        </attvalues>
      </node>
      <node id="827" label="827">
        <attvalues>
          <attvalue for="0" value="827.0" />
          <attvalue for="1" value="122" />
          <attvalue for="2" value="1.0" />
          <attvalue for="3" value="39.854618" />
          <attvalue for="4" value="0.0" />
          <attvalue for="5" value="2.955387" />
        </attvalues>
      </node>
      <node id="828" label="828">
        <attvalues>
          <attvalue for="0" value="828.0" />
          <attvalue for="1" value="1" />
          <attvalue for="2" value="1.0" />
          <attvalue for="3" value="40.014439" />
          <attvalue for="4" value="0.0" />
          <attvalue for="5" value="3.862924" />
        </attvalues>
      </node>
      <node id="829" label="829">
        <attvalues>
          <attvalue for="0" value="829.0" />
          <attvalue for="1" value="123" />
          <attvalue for="2" value="1.0" />
          <attvalue for="3" value="39.5611" />
          <attvalue for="4" value="0.0" />
          <attvalue for="5" value="3.062188" />
        </attvalues>
      </node>
      <node id="830" label="830">
        <attvalues>
          <attvalue for="0" value="830.0" />
          <attvalue for="1" value="0" />
          <attvalue for="2" value="1.0" />
          <attvalue for="3" value="39.552547" />
          <attvalue for="4" value="0.0" />
          <attvalue for="5" value="2.601785" />
        </attvalues>
      </node>
      <node id="831" label="831">
        <attvalues>
          <attvalue for="0" value="831.0" />
          <attvalue for="1" value="1" />
          <attvalue for="2" value="1.0" />
          <attvalue for="3" value="39.894465" />
          <attvalue for="4" value="0.0" />
          <attvalue for="5" value="4.099287" />
        </attvalues>
      </node>
      <node id="832" label="832">
        <attvalues>
          <attvalue for="0" value="832.0" />
          <attvalue for="1" value="124" />
          <attvalue for="2" value="1.0" />
          <attvalue for="3" value="39.546921" />
          <attvalue for="4" value="0.0" />
          <attvalue for="5" value="2.928117" />
        </attvalues>
      </node>
      <node id="833" label="833">
        <attvalues>
          <attvalue for="0" value="833.0" />
          <attvalue for="1" value="0" />
          <attvalue for="2" value="1.0" />
          <attvalue for="3" value="39.832875" />
          <attvalue for="4" value="0.0" />
          <attvalue for="5" value="2.781792" />
        </attvalues>
      </node>
      <node id="834" label="834">
        <attvalues>
          <attvalue for="0" value="834.0" />
          <attvalue for="1" value="39" />
          <attvalue for="2" value="1.0" />
          <attvalue for="3" value="39.733275" />
          <attvalue for="4" value="0.0" />
          <attvalue for="5" value="2.729574" />
        </attvalues>
      </node>
      <node id="835" label="835">
        <attvalues>
          <attvalue for="0" value="835.0" />
          <attvalue for="1" value="98" />
          <attvalue for="2" value="1.0" />
          <attvalue for="3" value="39.947627" />
          <attvalue for="4" value="0.0" />
          <attvalue for="5" value="4.2135" />
        </attvalues>
      </node>
      <node id="836" label="836">
        <attvalues>
          <attvalue for="0" value="836.0" />
          <attvalue for="1" value="114" />
          <attvalue for="2" value="1.0" />
          <attvalue for="3" value="39.944628" />
          <attvalue for="4" value="0.0" />
          <attvalue for="5" value="4.219774" />
        </attvalues>
      </node>
      <node id="837" label="837">
        <attvalues>
          <attvalue for="0" value="837.0" />
          <attvalue for="1" value="41" />
          <attvalue for="2" value="1.0" />
          <attvalue for="3" value="38.971812" />
          <attvalue for="4" value="0.0" />
          <attvalue for="5" value="1.395515" />
        </attvalues>
      </node>
      <node id="838" label="838">
        <attvalues>
          <attvalue for="0" value="838.0" />
          <attvalue for="1" value="80" />
          <attvalue for="2" value="1.0" />
          <attvalue for="3" value="39.67705" />
          <attvalue for="4" value="0.0" />
          <attvalue for="5" value="3.439008" />
        </attvalues>
      </node>
      <node id="839" label="839">
        <attvalues>
          <attvalue for="0" value="839.0" />
          <attvalue for="1" value="1" />
          <attvalue for="2" value="1.0" />
          <attvalue for="3" value="39.976693" />
          <attvalue for="4" value="0.0" />
          <attvalue for="5" value="3.958338" />
        </attvalues>
      </node>
      <node id="840" label="840">
        <attvalues>
          <attvalue for="0" value="840.0" />
          <attvalue for="1" value="2" />
          <attvalue for="2" value="2.0" />
          <attvalue for="3" value="38.989553" />
          <attvalue for="4" value="0.0172413793103" />
          <attvalue for="5" value="1.292607" />
        </attvalues>
      </node>
      <node id="841" label="841">
        <attvalues>
          <attvalue for="0" value="841.0" />
          <attvalue for="1" value="0" />
          <attvalue for="2" value="1.0" />
          <attvalue for="3" value="39.861693" />
          <attvalue for="4" value="0.0" />
          <attvalue for="5" value="3.137586" />
        </attvalues>
      </node>
      <node id="842" label="842">
        <attvalues>
          <attvalue for="0" value="842.0" />
          <attvalue for="1" value="125" />
          <attvalue for="2" value="1.0" />
          <attvalue for="3" value="38.96063" />
          <attvalue for="4" value="0.0" />
          <attvalue for="5" value="1.270516" />
        </attvalues>
      </node>
      <node id="843" label="843">
        <attvalues>
          <attvalue for="0" value="843.0" />
          <attvalue for="1" value="97" />
          <attvalue for="2" value="1.0" />
          <attvalue for="3" value="39.611597" />
          <attvalue for="4" value="0.0" />
          <attvalue for="5" value="3.111343" />
        </attvalues>
      </node>
      <node id="844" label="844">
        <attvalues>
          <attvalue for="0" value="844.0" />
          <attvalue for="1" value="1" />
          <attvalue for="2" value="1.0" />
          <attvalue for="3" value="39.909031" />
          <attvalue for="4" value="0.0" />
          <attvalue for="5" value="4.055191" />
        </attvalues>
      </node>
      <node id="845" label="845">
        <attvalues>
          <attvalue for="0" value="845.0" />
          <attvalue for="1" value="18" />
          <attvalue for="2" value="1.0" />
          <attvalue for="3" value="39.033102" />
          <attvalue for="4" value="0.0" />
          <attvalue for="5" value="1.38205" />
        </attvalues>
      </node>
      <node id="846" label="846">
        <attvalues>
          <attvalue for="0" value="846.0" />
          <attvalue for="1" value="108" />
          <attvalue for="2" value="1.0" />
          <attvalue for="3" value="39.573434" />
          <attvalue for="4" value="0.0" />
          <attvalue for="5" value="3.219555" />
        </attvalues>
      </node>
      <node id="847" label="847">
        <attvalues>
          <attvalue for="0" value="847.0" />
          <attvalue for="1" value="2" />
          <attvalue for="2" value="1.0" />
          <attvalue for="3" value="38.921659" />
          <attvalue for="4" value="0.0" />
          <attvalue for="5" value="1.424462" />
        </attvalues>
      </node>
      <node id="848" label="848">
        <attvalues>
          <attvalue for="0" value="848.0" />
          <attvalue for="1" value="126" />
          <attvalue for="2" value="1.0" />
          <attvalue for="3" value="39.514264" />
          <attvalue for="4" value="0.0" />
          <attvalue for="5" value="3.215682" />
        </attvalues>
      </node>
      <node id="849" label="849">
        <attvalues>
          <attvalue for="0" value="849.0" />
          <attvalue for="1" value="3" />
          <attvalue for="2" value="1.0" />
          <attvalue for="3" value="38.688993" />
          <attvalue for="4" value="0.0" />
          <attvalue for="5" value="1.494623" />
        </attvalues>
      </node>
      <node id="850" label="850">
        <attvalues>
          <attvalue for="0" value="850.0" />
          <attvalue for="1" value="46" />
          <attvalue for="2" value="1.0" />
          <attvalue for="3" value="38.912112" />
          <attvalue for="4" value="0.0" />
          <attvalue for="5" value="1.399928" />
        </attvalues>
      </node>
      <node id="851" label="851">
        <attvalues>
          <attvalue for="0" value="851.0" />
          <attvalue for="1" value="127" />
          <attvalue for="2" value="1.0" />
          <attvalue for="3" value="38.714596" />
          <attvalue for="4" value="0.0" />
          <attvalue for="5" value="1.435191" />
        </attvalues>
      </node>
      <node id="852" label="852">
        <attvalues>
          <attvalue for="0" value="852.0" />
          <attvalue for="1" value="0" />
          <attvalue for="2" value="1.0" />
          <attvalue for="3" value="39.524796" />
          <attvalue for="4" value="0.0" />
          <attvalue for="5" value="2.540221" />
        </attvalues>
      </node>
      <node id="853" label="853">
        <attvalues>
          <attvalue for="0" value="853.0" />
          <attvalue for="1" value="9" />
          <attvalue for="2" value="1.0" />
          <attvalue for="3" value="39.062791" />
          <attvalue for="4" value="0.0" />
          <attvalue for="5" value="1.432162" />
        </attvalues>
      </node>
      <node id="854" label="854">
        <attvalues>
          <attvalue for="0" value="854.0" />
          <attvalue for="1" value="0" />
          <attvalue for="2" value="1.0" />
          <attvalue for="3" value="39.665876" />
          <attvalue for="4" value="0.0" />
          <attvalue for="5" value="2.478447" />
        </attvalues>
      </node>
      <node id="855" label="855">
        <attvalues>
          <attvalue for="0" value="855.0" />
          <attvalue for="1" value="74" />
          <attvalue for="2" value="1.0" />
          <attvalue for="3" value="39.460611" />
          <attvalue for="4" value="0.0" />
          <attvalue for="5" value="3.175262" />
        </attvalues>
      </node>
      <node id="856" label="856">
        <attvalues>
          <attvalue for="0" value="856.0" />
          <attvalue for="1" value="1" />
          <attvalue for="2" value="1.0" />
          <attvalue for="3" value="39.951559" />
          <attvalue for="4" value="0.0" />
          <attvalue for="5" value="3.986171" />
        </attvalues>
      </node>
      <node id="857" label="857">
        <attvalues>
          <attvalue for="0" value="857.0" />
          <attvalue for="1" value="1" />
          <attvalue for="2" value="1.0" />
          <attvalue for="3" value="40.004638" />
          <attvalue for="4" value="0.0" />
          <attvalue for="5" value="3.850003" />
        </attvalues>
      </node>
      <node id="858" label="858">
        <attvalues>
          <attvalue for="0" value="858.0" />
          <attvalue for="1" value="0" />
          <attvalue for="2" value="1.0" />
          <attvalue for="3" value="39.452589" />
          <attvalue for="4" value="0.0" />
          <attvalue for="5" value="3.276888" />
        </attvalues>
      </node>
      <node id="859" label="859">
        <attvalues>
          <attvalue for="0" value="859.0" />
          <attvalue for="1" value="128" />
          <attvalue for="2" value="1.0" />
          <attvalue for="3" value="39.572508" />
          <attvalue for="4" value="0.0" />
          <attvalue for="5" value="3.197058" />
        </attvalues>
      </node>
      <node id="860" label="860">
        <attvalues>
          <attvalue for="0" value="860.0" />
          <attvalue for="1" value="16" />
          <attvalue for="2" value="1.0" />
          <attvalue for="3" value="39.068443" />
          <attvalue for="4" value="0.0" />
          <attvalue for="5" value="1.559291" />
        </attvalues>
      </node>
      <node id="861" label="861">
        <attvalues>
          <attvalue for="0" value="861.0" />
          <attvalue for="1" value="109" />
          <attvalue for="2" value="1.0" />
          <attvalue for="3" value="39.5323" />
          <attvalue for="4" value="0.0" />
          <attvalue for="5" value="2.547717" />
        </attvalues>
      </node>
      <node id="862" label="862">
        <attvalues>
          <attvalue for="0" value="862.0" />
          <attvalue for="1" value="129" />
          <attvalue for="2" value="1.0" />
          <attvalue for="3" value="39.670996" />
          <attvalue for="4" value="0.0" />
          <attvalue for="5" value="2.812168" />
        </attvalues>
      </node>
      <node id="863" label="863">
        <attvalues>
          <attvalue for="0" value="863.0" />
          <attvalue for="1" value="43" />
          <attvalue for="2" value="1.0" />
          <attvalue for="3" value="39.851501" />
          <attvalue for="4" value="0.0" />
          <attvalue for="5" value="3.107852" />
        </attvalues>
      </node>
      <node id="864" label="864">
        <attvalues>
          <attvalue for="0" value="864.0" />
          <attvalue for="1" value="1" />
          <attvalue for="2" value="1.0" />
          <attvalue for="3" value="40.029353" />
          <attvalue for="4" value="0.0" />
          <attvalue for="5" value="3.973561" />
        </attvalues>
      </node>
      <node id="865" label="865">
        <attvalues>
          <attvalue for="0" value="865.0" />
          <attvalue for="1" value="16" />
          <attvalue for="2" value="1.0" />
          <attvalue for="3" value="39.02471" />
          <attvalue for="4" value="0.0" />
          <attvalue for="5" value="1.598178" />
        </attvalues>
      </node>
      <node id="866" label="866">
        <attvalues>
          <attvalue for="0" value="866.0" />
          <attvalue for="1" value="86" />
          <attvalue for="2" value="1.0" />
          <attvalue for="3" value="39.375242" />
          <attvalue for="4" value="0.0" />
          <attvalue for="5" value="3.227437" />
        </attvalues>
      </node>
      <node id="867" label="867">
        <attvalues>
          <attvalue for="0" value="867.0" />
          <attvalue for="1" value="1" />
          <attvalue for="2" value="1.0" />
          <attvalue for="3" value="39.833034" />
          <attvalue for="4" value="0.0" />
          <attvalue for="5" value="4.226668" />
        </attvalues>
      </node>
      <node id="868" label="868">
        <attvalues>
          <attvalue for="0" value="868.0" />
          <attvalue for="1" value="110" />
          <attvalue for="2" value="1.0" />
          <attvalue for="3" value="39.988363" />
          <attvalue for="4" value="0.0" />
          <attvalue for="5" value="4.150093" />
        </attvalues>
      </node>
      <node id="869" label="869">
        <attvalues>
          <attvalue for="0" value="869.0" />
          <attvalue for="1" value="33" />
          <attvalue for="2" value="1.0" />
          <attvalue for="3" value="39.940064" />
          <attvalue for="4" value="0.0" />
          <attvalue for="5" value="4.251455" />
        </attvalues>
      </node>
      <node id="870" label="870">
        <attvalues>
          <attvalue for="0" value="870.0" />
          <attvalue for="1" value="130" />
          <attvalue for="2" value="1.0" />
          <attvalue for="3" value="39.076031" />
          <attvalue for="4" value="0.0" />
          <attvalue for="5" value="1.474313" />
        </attvalues>
      </node>
      <node id="871" label="871">
        <attvalues>
          <attvalue for="0" value="871.0" />
          <attvalue for="1" value="19" />
          <attvalue for="2" value="1.0" />
          <attvalue for="3" value="39.087885" />
          <attvalue for="4" value="0.0" />
          <attvalue for="5" value="1.577261" />
        </attvalues>
      </node>
      <node id="872" label="872">
        <attvalues>
          <attvalue for="0" value="872.0" />
          <attvalue for="1" value="0" />
          <attvalue for="2" value="1.0" />
          <attvalue for="3" value="39.811699" />
          <attvalue for="4" value="0.0" />
          <attvalue for="5" value="2.908691" />
        </attvalues>
      </node>
      <node id="873" label="873">
        <attvalues>
          <attvalue for="0" value="873.0" />
          <attvalue for="1" value="131" />
          <attvalue for="2" value="1.0" />
          <attvalue for="3" value="39.705937" />
          <attvalue for="4" value="0.0" />
          <attvalue for="5" value="2.685778" />
        </attvalues>
      </node>
      <node id="874" label="874">
        <attvalues>
          <attvalue for="0" value="874.0" />
          <attvalue for="1" value="0" />
          <attvalue for="2" value="1.0" />
          <attvalue for="3" value="39.822625" />
          <attvalue for="4" value="0.0" />
          <attvalue for="5" value="2.738078" />
        </attvalues>
      </node>
      <node id="875" label="875">
        <attvalues>
          <attvalue for="0" value="875.0" />
          <attvalue for="1" value="0" />
          <attvalue for="2" value="1.0" />
          <attvalue for="3" value="39.512563" />
          <attvalue for="4" value="0.0" />
          <attvalue for="5" value="2.540819" />
        </attvalues>
      </node>
      <node id="876" label="876">
        <attvalues>
          <attvalue for="0" value="876.0" />
          <attvalue for="1" value="9" />
          <attvalue for="2" value="1.0" />
          <attvalue for="3" value="38.992925" />
          <attvalue for="4" value="0.0" />
          <attvalue for="5" value="1.418198" />
        </attvalues>
      </node>
      <node id="877" label="877">
        <attvalues>
          <attvalue for="0" value="877.0" />
          <attvalue for="1" value="0" />
          <attvalue for="2" value="1.0" />
          <attvalue for="3" value="39.363049" />
          <attvalue for="4" value="0.0" />
          <attvalue for="5" value="2.926301" />
        </attvalues>
      </node>
      <node id="878" label="878">
        <attvalues>
          <attvalue for="0" value="878.0" />
          <attvalue for="1" value="132" />
          <attvalue for="2" value="1.0" />
          <attvalue for="3" value="38.944978" />
          <attvalue for="4" value="0.0" />
          <attvalue for="5" value="1.338017" />
        </attvalues>
      </node>
      <node id="879" label="879">
        <attvalues>
          <attvalue for="0" value="879.0" />
          <attvalue for="1" value="0" />
          <attvalue for="2" value="1.0" />
          <attvalue for="3" value="39.823263" />
          <attvalue for="4" value="0.0" />
          <attvalue for="5" value="2.806323" />
        </attvalues>
      </node>
      <node id="880" label="880">
        <attvalues>
          <attvalue for="0" value="880.0" />
          <attvalue for="1" value="133" />
          <attvalue for="2" value="1.0" />
          <attvalue for="3" value="39.571605" />
          <attvalue for="4" value="0.0" />
          <attvalue for="5" value="3.203963" />
        </attvalues>
      </node>
      <node id="881" label="881">
        <attvalues>
          <attvalue for="0" value="881.0" />
          <attvalue for="1" value="0" />
          <attvalue for="2" value="1.0" />
          <attvalue for="3" value="39.605695" />
          <attvalue for="4" value="0.0" />
          <attvalue for="5" value="3.283585" />
        </attvalues>
      </node>
      <node id="882" label="882">
        <attvalues>
          <attvalue for="0" value="882.0" />
          <attvalue for="1" value="0" />
          <attvalue for="2" value="1.0" />
          <attvalue for="3" value="39.628794" />
          <attvalue for="4" value="0.0" />
          <attvalue for="5" value="2.502898" />
        </attvalues>
      </node>
      <node id="883" label="883">
        <attvalues>
          <attvalue for="0" value="883.0" />
          <attvalue for="1" value="67" />
          <attvalue for="2" value="1.0" />
          <attvalue for="3" value="39.865189" />
          <attvalue for="4" value="0.0" />
          <attvalue for="5" value="3.134913" />
        </attvalues>
      </node>
      <node id="884" label="884">
        <attvalues>
          <attvalue for="0" value="884.0" />
          <attvalue for="1" value="38" />
          <attvalue for="2" value="1.0" />
          <attvalue for="3" value="39.472983" />
          <attvalue for="4" value="0.0" />
          <attvalue for="5" value="2.75408" />
        </attvalues>
      </node>
      <node id="885" label="885">
        <attvalues>
          <attvalue for="0" value="885.0" />
          <attvalue for="1" value="0" />
          <attvalue for="2" value="1.0" />
          <attvalue for="3" value="39.78009" />
          <attvalue for="4" value="0.0" />
          <attvalue for="5" value="2.872422" />
        </attvalues>
      </node>
      <node id="886" label="886">
        <attvalues>
          <attvalue for="0" value="886.0" />
          <attvalue for="1" value="2" />
          <attvalue for="2" value="1.0" />
          <attvalue for="3" value="38.941558" />
          <attvalue for="4" value="0.0" />
          <attvalue for="5" value="1.235222" />
        </attvalues>
      </node>
      <node id="887" label="887">
        <attvalues>
          <attvalue for="0" value="887.0" />
          <attvalue for="1" value="134" />
          <attvalue for="2" value="1.0" />
          <attvalue for="3" value="39.884742" />
          <attvalue for="4" value="0.0" />
          <attvalue for="5" value="3.022098" />
        </attvalues>
      </node>
      <node id="888" label="888">
        <attvalues>
          <attvalue for="0" value="888.0" />
          <attvalue for="1" value="135" />
          <attvalue for="2" value="1.0" />
          <attvalue for="3" value="39.069335" />
          <attvalue for="4" value="0.0" />
          <attvalue for="5" value="1.393475" />
        </attvalues>
      </node>
      <node id="889" label="889">
        <attvalues>
          <attvalue for="0" value="889.0" />
          <attvalue for="1" value="132" />
          <attvalue for="2" value="1.0" />
          <attvalue for="3" value="38.962224" />
          <attvalue for="4" value="0.0" />
          <attvalue for="5" value="1.338348" />
        </attvalues>
      </node>
      <node id="890" label="890">
        <attvalues>
          <attvalue for="0" value="890.0" />
          <attvalue for="1" value="0" />
          <attvalue for="2" value="1.0" />
          <attvalue for="3" value="39.281038" />
          <attvalue for="4" value="0.0" />
          <attvalue for="5" value="3.084515" />
        </attvalues>
      </node>
      <node id="891" label="891">
        <attvalues>
          <attvalue for="0" value="891.0" />
          <attvalue for="1" value="0" />
          <attvalue for="2" value="2.0" />
          <attvalue for="3" value="39.838792" />
          <attvalue for="4" value="0.0172413793103" />
          <attvalue for="5" value="2.897269" />
        </attvalues>
      </node>
      <node id="892" label="892">
        <attvalues>
          <attvalue for="0" value="892.0" />
          <attvalue for="1" value="3" />
          <attvalue for="2" value="1.0" />
          <attvalue for="3" value="38.689118" />
          <attvalue for="4" value="0.0" />
          <attvalue for="5" value="1.560519" />
        </attvalues>
      </node>
      <node id="893" label="893">
        <attvalues>
          <attvalue for="0" value="893.0" />
          <attvalue for="1" value="120" />
          <attvalue for="2" value="1.0" />
          <attvalue for="3" value="38.893061" />
          <attvalue for="4" value="0.0" />
          <attvalue for="5" value="1.398181" />
        </attvalues>
      </node>
      <node id="894" label="894">
        <attvalues>
          <attvalue for="0" value="894.0" />
          <attvalue for="1" value="0" />
          <attvalue for="2" value="1.0" />
          <attvalue for="3" value="39.493989" />
          <attvalue for="4" value="0.0" />
          <attvalue for="5" value="2.476035" />
        </attvalues>
      </node>
      <node id="895" label="895">
        <attvalues>
          <attvalue for="0" value="895.0" />
          <attvalue for="1" value="25" />
          <attvalue for="2" value="1.0" />
          <attvalue for="3" value="38.962212" />
          <attvalue for="4" value="0.0" />
          <attvalue for="5" value="1.256374" />
        </attvalues>
      </node>
      <node id="896" label="896">
        <attvalues>
          <attvalue for="0" value="896.0" />
          <attvalue for="1" value="1" />
          <attvalue for="2" value="1.0" />
          <attvalue for="3" value="39.858264" />
          <attvalue for="4" value="0.0" />
          <attvalue for="5" value="4.258193" />
        </attvalues>
      </node>
      <node id="897" label="897">
        <attvalues>
          <attvalue for="0" value="897.0" />
          <attvalue for="1" value="0" />
          <attvalue for="2" value="1.0" />
          <attvalue for="3" value="39.684237" />
          <attvalue for="4" value="0.0" />
          <attvalue for="5" value="2.522189" />
        </attvalues>
      </node>
      <node id="898" label="898">
        <attvalues>
          <attvalue for="0" value="898.0" />
          <attvalue for="1" value="0" />
          <attvalue for="2" value="1.0" />
          <attvalue for="3" value="39.727335" />
          <attvalue for="4" value="0.0" />
          <attvalue for="5" value="2.75733" />
        </attvalues>
      </node>
      <node id="899" label="899">
        <attvalues>
          <attvalue for="0" value="899.0" />
          <attvalue for="1" value="6" />
          <attvalue for="2" value="1.0" />
          <attvalue for="3" value="39.708501" />
          <attvalue for="4" value="0.0" />
          <attvalue for="5" value="2.5966" />
        </attvalues>
      </node>
      <node id="900" label="900">
        <attvalues>
          <attvalue for="0" value="900.0" />
          <attvalue for="1" value="80" />
          <attvalue for="2" value="1.0" />
          <attvalue for="3" value="39.6827" />
          <attvalue for="4" value="0.0" />
          <attvalue for="5" value="3.451762" />
        </attvalues>
      </node>
      <node id="901" label="901">
        <attvalues>
          <attvalue for="0" value="901.0" />
          <attvalue for="1" value="1" />
          <attvalue for="2" value="1.0" />
          <attvalue for="3" value="39.922543" />
          <attvalue for="4" value="0.0" />
          <attvalue for="5" value="3.875438" />
        </attvalues>
      </node>
      <node id="902" label="902">
        <attvalues>
          <attvalue for="0" value="902.0" />
          <attvalue for="1" value="16" />
          <attvalue for="2" value="1.0" />
          <attvalue for="3" value="39.056196" />
          <attvalue for="4" value="0.0" />
          <attvalue for="5" value="1.557952" />
        </attvalues>
      </node>
      <node id="903" label="903">
        <attvalues>
          <attvalue for="0" value="903.0" />
          <attvalue for="1" value="54" />
          <attvalue for="2" value="1.0" />
          <attvalue for="3" value="39.574033" />
          <attvalue for="4" value="0.0" />
          <attvalue for="5" value="2.478292" />
        </attvalues>
      </node>
      <node id="904" label="904">
        <attvalues>
          <attvalue for="0" value="904.0" />
          <attvalue for="1" value="1" />
          <attvalue for="2" value="1.0" />
          <attvalue for="3" value="39.997762" />
          <attvalue for="4" value="0.0" />
          <attvalue for="5" value="4.019882" />
        </attvalues>
      </node>
      <node id="905" label="905">
        <attvalues>
          <attvalue for="0" value="905.0" />
          <attvalue for="1" value="0" />
          <attvalue for="2" value="1.0" />
          <attvalue for="3" value="39.646031" />
          <attvalue for="4" value="0.0" />
          <attvalue for="5" value="2.561654" />
        </attvalues>
      </node>
      <node id="906" label="906">
        <attvalues>
          <attvalue for="0" value="906.0" />
          <attvalue for="1" value="0" />
          <attvalue for="2" value="1.0" />
          <attvalue for="3" value="39.730411" />
          <attvalue for="4" value="0.0" />
          <attvalue for="5" value="2.672657" />
        </attvalues>
      </node>
      <node id="907" label="907">
        <attvalues>
          <attvalue for="0" value="907.0" />
          <attvalue for="1" value="0" />
          <attvalue for="2" value="1.0" />
          <attvalue for="3" value="39.951031" />
          <attvalue for="4" value="0.0" />
          <attvalue for="5" value="3.195443" />
        </attvalues>
      </node>
      <node id="908" label="908">
        <attvalues>
          <attvalue for="0" value="908.0" />
          <attvalue for="1" value="0" />
          <attvalue for="2" value="1.0" />
          <attvalue for="3" value="39.549187" />
          <attvalue for="4" value="0.0" />
          <attvalue for="5" value="2.691547" />
        </attvalues>
      </node>
      <node id="909" label="909">
        <attvalues>
          <attvalue for="0" value="909.0" />
          <attvalue for="1" value="19" />
          <attvalue for="2" value="1.0" />
          <attvalue for="3" value="38.98354" />
          <attvalue for="4" value="0.0" />
          <attvalue for="5" value="1.517355" />
        </attvalues>
      </node>
      <node id="910" label="910">
        <attvalues>
          <attvalue for="0" value="910.0" />
          <attvalue for="1" value="12" />
          <attvalue for="2" value="1.0" />
          <attvalue for="3" value="38.835501" />
          <attvalue for="4" value="0.0" />
          <attvalue for="5" value="1.379198" />
        </attvalues>
      </node>
      <node id="911" label="911">
        <attvalues>
          <attvalue for="0" value="911.0" />
          <attvalue for="1" value="0" />
          <attvalue for="2" value="1.0" />
          <attvalue for="3" value="39.770683" />
          <attvalue for="4" value="0.0" />
          <attvalue for="5" value="2.778483" />
        </attvalues>
      </node>
      <node id="912" label="912">
        <attvalues>
          <attvalue for="0" value="912.0" />
          <attvalue for="1" value="81" />
          <attvalue for="2" value="1.0" />
          <attvalue for="3" value="39.839273" />
          <attvalue for="4" value="0.0" />
          <attvalue for="5" value="2.989879" />
        </attvalues>
      </node>
      <node id="913" label="913">
        <attvalues>
          <attvalue for="0" value="913.0" />
          <attvalue for="1" value="9" />
          <attvalue for="2" value="1.0" />
          <attvalue for="3" value="38.998827" />
          <attvalue for="4" value="0.0" />
          <attvalue for="5" value="1.466936" />
        </attvalues>
      </node>
      <node id="914" label="914">
        <attvalues>
          <attvalue for="0" value="914.0" />
          <attvalue for="1" value="70" />
          <attvalue for="2" value="1.0" />
          <attvalue for="3" value="39.7891063896" />
          <attvalue for="4" value="0.0" />
          <attvalue for="5" value="3.124851" />
        </attvalues>
      </node>
      <node id="915" label="915">
        <attvalues>
          <attvalue for="0" value="915.0" />
          <attvalue for="1" value="52" />
          <attvalue for="2" value="1.0" />
          <attvalue for="3" value="38.895076" />
          <attvalue for="4" value="0.0" />
          <attvalue for="5" value="1.389164" />
        </attvalues>
      </node>
      <node id="916" label="916">
        <attvalues>
          <attvalue for="0" value="916.0" />
          <attvalue for="1" value="0" />
          <attvalue for="2" value="1.0" />
          <attvalue for="3" value="39.720096" />
          <attvalue for="4" value="0.0" />
          <attvalue for="5" value="2.780485" />
        </attvalues>
      </node>
      <node id="917" label="917">
        <attvalues>
          <attvalue for="0" value="917.0" />
          <attvalue for="1" value="0" />
          <attvalue for="2" value="1.0" />
          <attvalue for="3" value="39.759896" />
          <attvalue for="4" value="0.0" />
          <attvalue for="5" value="2.886924" />
        </attvalues>
      </node>
      <node id="918" label="918">
        <attvalues>
          <attvalue for="0" value="918.0" />
          <attvalue for="1" value="136" />
          <attvalue for="2" value="1.0" />
          <attvalue for="3" value="39.698178" />
          <attvalue for="4" value="0.0" />
          <attvalue for="5" value="2.694151" />
        </attvalues>
      </node>
      <node id="919" label="919">
        <attvalues>
          <attvalue for="0" value="919.0" />
          <attvalue for="1" value="96" />
          <attvalue for="2" value="1.0" />
          <attvalue for="3" value="39.864289" />
          <attvalue for="4" value="0.0" />
          <attvalue for="5" value="2.901243" />
        </attvalues>
      </node>
      <node id="920" label="920">
        <attvalues>
          <attvalue for="0" value="920.0" />
          <attvalue for="1" value="1" />
          <attvalue for="2" value="1.0" />
          <attvalue for="3" value="39.857863" />
          <attvalue for="4" value="0.0" />
          <attvalue for="5" value="4.165092" />
        </attvalues>
      </node>
      <node id="921" label="921">
        <attvalues>
          <attvalue for="0" value="921.0" />
          <attvalue for="1" value="17" />
          <attvalue for="2" value="1.0" />
          <attvalue for="3" value="39.07438" />
          <attvalue for="4" value="0.0" />
          <attvalue for="5" value="1.399169" />
        </attvalues>
      </node>
      <node id="922" label="922">
        <attvalues>
          <attvalue for="0" value="922.0" />
          <attvalue for="1" value="41" />
          <attvalue for="2" value="1.0" />
          <attvalue for="3" value="38.944306" />
          <attvalue for="4" value="0.0" />
          <attvalue for="5" value="1.399342" />
        </attvalues>
      </node>
      <node id="923" label="923">
        <attvalues>
          <attvalue for="0" value="923.0" />
          <attvalue for="1" value="0" />
          <attvalue for="2" value="1.0" />
          <attvalue for="3" value="39.642529" />
          <attvalue for="4" value="0.0" />
          <attvalue for="5" value="2.565553" />
        </attvalues>
      </node>
      <node id="924" label="924">
        <attvalues>
          <attvalue for="0" value="924.0" />
          <attvalue for="1" value="121" />
          <attvalue for="2" value="1.0" />
          <attvalue for="3" value="39.851936" />
          <attvalue for="4" value="0.0" />
          <attvalue for="5" value="4.279339" />
        </attvalues>
      </node>
      <node id="925" label="925">
        <attvalues>
          <attvalue for="0" value="925.0" />
          <attvalue for="1" value="0" />
          <attvalue for="2" value="1.0" />
          <attvalue for="3" value="39.728298" />
          <attvalue for="4" value="0.0" />
          <attvalue for="5" value="2.638673" />
        </attvalues>
      </node>
      <node id="926" label="926">
        <attvalues>
          <attvalue for="0" value="926.0" />
          <attvalue for="1" value="0" />
          <attvalue for="2" value="1.0" />
          <attvalue for="3" value="39.952757" />
          <attvalue for="4" value="0.0" />
          <attvalue for="5" value="3.19987" />
        </attvalues>
      </node>
      <node id="927" label="927">
        <attvalues>
          <attvalue for="0" value="927.0" />
          <attvalue for="1" value="9" />
          <attvalue for="2" value="1.0" />
          <attvalue for="3" value="38.991923" />
          <attvalue for="4" value="0.0" />
          <attvalue for="5" value="1.429935" />
        </attvalues>
      </node>
      <node id="928" label="928">
        <attvalues>
          <attvalue for="0" value="928.0" />
          <attvalue for="1" value="0" />
          <attvalue for="2" value="1.0" />
          <attvalue for="3" value="39.942672" />
          <attvalue for="4" value="0.0" />
          <attvalue for="5" value="3.151563" />
        </attvalues>
      </node>
      <node id="929" label="929">
        <attvalues>
          <attvalue for="0" value="929.0" />
          <attvalue for="1" value="1" />
          <attvalue for="2" value="1.0" />
          <attvalue for="3" value="39.936787" />
          <attvalue for="4" value="0.0" />
          <attvalue for="5" value="4.003017" />
        </attvalues>
      </node>
      <node id="930" label="930">
        <attvalues>
          <attvalue for="0" value="930.0" />
          <attvalue for="1" value="0" />
          <attvalue for="2" value="1.0" />
          <attvalue for="3" value="39.811147" />
          <attvalue for="4" value="0.0" />
          <attvalue for="5" value="2.829536" />
        </attvalues>
      </node>
      <node id="931" label="931">
        <attvalues>
          <attvalue for="0" value="931.0" />
          <attvalue for="1" value="84" />
          <attvalue for="2" value="1.0" />
          <attvalue for="3" value="39.452402" />
          <attvalue for="4" value="0.0" />
          <attvalue for="5" value="3.153365" />
        </attvalues>
      </node>
      <node id="932" label="932">
        <attvalues>
          <attvalue for="0" value="932.0" />
          <attvalue for="1" value="23" />
          <attvalue for="2" value="1.0" />
          <attvalue for="3" value="39.753516" />
          <attvalue for="4" value="0.0" />
          <attvalue for="5" value="3.166887" />
        </attvalues>
      </node>
      <node id="933" label="933">
        <attvalues>
          <attvalue for="0" value="933.0" />
          <attvalue for="1" value="63" />
          <attvalue for="2" value="1.0" />
          <attvalue for="3" value="39.930942" />
          <attvalue for="4" value="0.0" />
          <attvalue for="5" value="4.053192" />
        </attvalues>
      </node>
      <node id="934" label="934">
        <attvalues>
          <attvalue for="0" value="934.0" />
          <attvalue for="1" value="0" />
          <attvalue for="2" value="1.0" />
          <attvalue for="3" value="39.556987" />
          <attvalue for="4" value="0.0" />
          <attvalue for="5" value="2.59592" />
        </attvalues>
      </node>
      <node id="935" label="935">
        <attvalues>
          <attvalue for="0" value="935.0" />
          <attvalue for="1" value="19" />
          <attvalue for="2" value="1.0" />
          <attvalue for="3" value="39.096517" />
          <attvalue for="4" value="0.0" />
          <attvalue for="5" value="1.592198" />
        </attvalues>
      </node>
      <node id="936" label="936">
        <attvalues>
          <attvalue for="0" value="936.0" />
          <attvalue for="1" value="36" />
          <attvalue for="2" value="1.0" />
          <attvalue for="3" value="39.657983" />
          <attvalue for="4" value="0.0" />
          <attvalue for="5" value="2.473029" />
        </attvalues>
      </node>
      <node id="937" label="937">
        <attvalues>
          <attvalue for="0" value="937.0" />
          <attvalue for="1" value="85" />
          <attvalue for="2" value="1.0" />
          <attvalue for="3" value="39.024385" />
          <attvalue for="4" value="0.0" />
          <attvalue for="5" value="1.519877" />
        </attvalues>
      </node>
      <node id="938" label="938">
        <attvalues>
          <attvalue for="0" value="938.0" />
          <attvalue for="1" value="0" />
          <attvalue for="2" value="1.0" />
          <attvalue for="3" value="39.775697" />
          <attvalue for="4" value="0.0" />
          <attvalue for="5" value="2.741579" />
        </attvalues>
      </node>
      <node id="939" label="939">
        <attvalues>
          <attvalue for="0" value="939.0" />
          <attvalue for="1" value="1" />
          <attvalue for="2" value="1.0" />
          <attvalue for="3" value="39.928597" />
          <attvalue for="4" value="0.0" />
          <attvalue for="5" value="4.130751" />
        </attvalues>
      </node>
      <node id="940" label="940">
        <attvalues>
          <attvalue for="0" value="940.0" />
          <attvalue for="1" value="0" />
          <attvalue for="2" value="1.0" />
          <attvalue for="3" value="39.593137" />
          <attvalue for="4" value="0.0" />
          <attvalue for="5" value="2.696201" />
        </attvalues>
      </node>
      <node id="941" label="941">
        <attvalues>
          <attvalue for="0" value="941.0" />
          <attvalue for="1" value="137" />
          <attvalue for="2" value="1.0" />
          <attvalue for="3" value="38.660288" />
          <attvalue for="4" value="0.0" />
          <attvalue for="5" value="1.38847" />
        </attvalues>
      </node>
      <node id="942" label="942">
        <attvalues>
          <attvalue for="0" value="942.0" />
          <attvalue for="1" value="8" />
          <attvalue for="2" value="1.0" />
          <attvalue for="3" value="39.57509" />
          <attvalue for="4" value="0.0" />
          <attvalue for="5" value="2.30506" />
        </attvalues>
      </node>
      <node id="943" label="943">
        <attvalues>
          <attvalue for="0" value="943.0" />
          <attvalue for="1" value="69" />
          <attvalue for="2" value="1.0" />
          <attvalue for="3" value="39.594526" />
          <attvalue for="4" value="0.0" />
          <attvalue for="5" value="3.034325" />
        </attvalues>
      </node>
      <node id="944" label="944">
        <attvalues>
          <attvalue for="0" value="944.0" />
          <attvalue for="1" value="0" />
          <attvalue for="2" value="1.0" />
          <attvalue for="3" value="39.75916" />
          <attvalue for="4" value="0.0" />
          <attvalue for="5" value="2.704911" />
        </attvalues>
      </node>
      <node id="945" label="945">
        <attvalues>
          <attvalue for="0" value="945.0" />
          <attvalue for="1" value="0" />
          <attvalue for="2" value="1.0" />
          <attvalue for="3" value="39.851962" />
          <attvalue for="4" value="0.0" />
          <attvalue for="5" value="3.14738" />
        </attvalues>
      </node>
      <node id="946" label="946">
        <attvalues>
          <attvalue for="0" value="946.0" />
          <attvalue for="1" value="130" />
          <attvalue for="2" value="1.0" />
          <attvalue for="3" value="39.052284" />
          <attvalue for="4" value="0.0" />
          <attvalue for="5" value="1.490593" />
        </attvalues>
      </node>
      <node id="947" label="947">
        <attvalues>
          <attvalue for="0" value="947.0" />
          <attvalue for="1" value="0" />
          <attvalue for="2" value="3.0" />
          <attvalue for="3" value="39.844763" />
          <attvalue for="4" value="0.0344827586207" />
          <attvalue for="5" value="2.810551" />
        </attvalues>
      </node>
      <node id="948" label="948">
        <attvalues>
          <attvalue for="0" value="948.0" />
          <attvalue for="1" value="3" />
          <attvalue for="2" value="1.0" />
          <attvalue for="3" value="38.65275" />
          <attvalue for="4" value="0.0" />
          <attvalue for="5" value="1.536893" />
        </attvalues>
      </node>
      <node id="949" label="949">
        <attvalues>
          <attvalue for="0" value="949.0" />
          <attvalue for="1" value="1" />
          <attvalue for="2" value="1.0" />
          <attvalue for="3" value="40.049583" />
          <attvalue for="4" value="0.0" />
          <attvalue for="5" value="3.823776" />
        </attvalues>
      </node>
      <node id="950" label="950">
        <attvalues>
          <attvalue for="0" value="950.0" />
          <attvalue for="1" value="30" />
          <attvalue for="2" value="1.0" />
          <attvalue for="3" value="39.677622" />
          <attvalue for="4" value="0.0" />
          <attvalue for="5" value="2.67349" />
        </attvalues>
      </node>
      <node id="951" label="951">
        <attvalues>
          <attvalue for="0" value="951.0" />
          <attvalue for="1" value="0" />
          <attvalue for="2" value="1.0" />
          <attvalue for="3" value="39.81014" />
          <attvalue for="4" value="0.0" />
          <attvalue for="5" value="2.714753" />
        </attvalues>
      </node>
      <node id="952" label="952">
        <attvalues>
          <attvalue for="0" value="952.0" />
          <attvalue for="1" value="1" />
          <attvalue for="2" value="1.0" />
          <attvalue for="3" value="40.066157" />
          <attvalue for="4" value="0.0" />
          <attvalue for="5" value="4.121579" />
        </attvalues>
      </node>
      <node id="953" label="953">
        <attvalues>
          <attvalue for="0" value="953.0" />
          <attvalue for="1" value="138" />
          <attvalue for="2" value="1.0" />
          <attvalue for="3" value="39.860835" />
          <attvalue for="4" value="0.0" />
          <attvalue for="5" value="3.046548" />
        </attvalues>
      </node>
      <node id="954" label="954">
        <attvalues>
          <attvalue for="0" value="954.0" />
          <attvalue for="1" value="0" />
          <attvalue for="2" value="1.0" />
          <attvalue for="3" value="39.289418" />
          <attvalue for="4" value="0.0" />
          <attvalue for="5" value="3.028425" />
        </attvalues>
      </node>
      <node id="955" label="955">
        <attvalues>
          <attvalue for="0" value="955.0" />
          <attvalue for="1" value="1" />
          <attvalue for="2" value="1.0" />
          <attvalue for="3" value="40.067815" />
          <attvalue for="4" value="0.0" />
          <attvalue for="5" value="4.150633" />
        </attvalues>
      </node>
      <node id="956" label="956">
        <attvalues>
          <attvalue for="0" value="956.0" />
          <attvalue for="1" value="139" />
          <attvalue for="2" value="1.0" />
          <attvalue for="3" value="40.035454" />
          <attvalue for="4" value="0.0" />
          <attvalue for="5" value="4.095819" />
        </attvalues>
      </node>
      <node id="957" label="957">
        <attvalues>
          <attvalue for="0" value="957.0" />
          <attvalue for="1" value="140" />
          <attvalue for="2" value="1.0" />
          <attvalue for="3" value="39.493688" />
          <attvalue for="4" value="0.0" />
          <attvalue for="5" value="3.021698" />
        </attvalues>
      </node>
      <node id="958" label="958">
        <attvalues>
          <attvalue for="0" value="958.0" />
          <attvalue for="1" value="0" />
          <attvalue for="2" value="1.0" />
          <attvalue for="3" value="39.815014" />
          <attvalue for="4" value="0.0" />
          <attvalue for="5" value="2.898779" />
        </attvalues>
      </node>
      <node id="959" label="959">
        <attvalues>
          <attvalue for="0" value="959.0" />
          <attvalue for="1" value="141" />
          <attvalue for="2" value="1.0" />
          <attvalue for="3" value="39.699484" />
          <attvalue for="4" value="0.0" />
          <attvalue for="5" value="2.803749" />
        </attvalues>
      </node>
      <node id="960" label="960">
        <attvalues>
          <attvalue for="0" value="960.0" />
          <attvalue for="1" value="1" />
          <attvalue for="2" value="1.0" />
          <attvalue for="3" value="39.865667" />
          <attvalue for="4" value="0.0" />
          <attvalue for="5" value="4.258683" />
        </attvalues>
      </node>
      <node id="961" label="961">
        <attvalues>
          <attvalue for="0" value="961.0" />
          <attvalue for="1" value="0" />
          <attvalue for="2" value="1.0" />
          <attvalue for="3" value="39.564803" />
          <attvalue for="4" value="0.0" />
          <attvalue for="5" value="2.602844" />
        </attvalues>
      </node>
      <node id="962" label="962">
        <attvalues>
          <attvalue for="0" value="962.0" />
          <attvalue for="1" value="101" />
          <attvalue for="2" value="1.0" />
          <attvalue for="3" value="38.874686" />
          <attvalue for="4" value="0.0" />
          <attvalue for="5" value="1.402962" />
        </attvalues>
      </node>
      <node id="963" label="963">
        <attvalues>
          <attvalue for="0" value="963.0" />
          <attvalue for="1" value="4" />
          <attvalue for="2" value="1.0" />
          <attvalue for="3" value="39.494896" />
          <attvalue for="4" value="0.0" />
          <attvalue for="5" value="2.900538" />
        </attvalues>
      </node>
      <node id="964" label="964">
        <attvalues>
          <attvalue for="0" value="964.0" />
          <attvalue for="1" value="142" />
          <attvalue for="2" value="1.0" />
          <attvalue for="3" value="39.766868" />
          <attvalue for="4" value="0.0" />
          <attvalue for="5" value="2.724832" />
        </attvalues>
      </node>
      <node id="965" label="965">
        <attvalues>
          <attvalue for="0" value="965.0" />
          <attvalue for="1" value="0" />
          <attvalue for="2" value="1.0" />
          <attvalue for="3" value="39.563891" />
          <attvalue for="4" value="0.0" />
          <attvalue for="5" value="2.356669" />
        </attvalues>
      </node>
      <node id="966" label="966">
        <attvalues>
          <attvalue for="0" value="966.0" />
          <attvalue for="1" value="0" />
          <attvalue for="2" value="1.0" />
          <attvalue for="3" value="39.639403" />
          <attvalue for="4" value="0.0" />
          <attvalue for="5" value="2.556502" />
        </attvalues>
      </node>
      <node id="967" label="967">
        <attvalues>
          <attvalue for="0" value="967.0" />
          <attvalue for="1" value="139" />
          <attvalue for="2" value="1.0" />
          <attvalue for="3" value="40.082435" />
          <attvalue for="4" value="0.0" />
          <attvalue for="5" value="4.091417" />
        </attvalues>
      </node>
      <node id="968" label="968">
        <attvalues>
          <attvalue for="0" value="968.0" />
          <attvalue for="1" value="58" />
          <attvalue for="2" value="1.0" />
          <attvalue for="3" value="39.731176" />
          <attvalue for="4" value="0.0" />
          <attvalue for="5" value="3.38962" />
        </attvalues>
      </node>
      <node id="969" label="969">
        <attvalues>
          <attvalue for="0" value="969.0" />
          <attvalue for="1" value="23" />
          <attvalue for="2" value="1.0" />
          <attvalue for="3" value="39.770385" />
          <attvalue for="4" value="0.0" />
          <attvalue for="5" value="3.147678" />
        </attvalues>
      </node>
      <node id="970" label="970">
        <attvalues>
          <attvalue for="0" value="970.0" />
          <attvalue for="1" value="21" />
          <attvalue for="2" value="1.0" />
          <attvalue for="3" value="39.541023" />
          <attvalue for="4" value="0.0" />
          <attvalue for="5" value="2.436844" />
        </attvalues>
      </node>
      <node id="971" label="971">
        <attvalues>
          <attvalue for="0" value="971.0" />
          <attvalue for="1" value="85" />
          <attvalue for="2" value="1.0" />
          <attvalue for="3" value="39.011544" />
          <attvalue for="4" value="0.0" />
          <attvalue for="5" value="1.512095" />
        </attvalues>
      </node>
      <node id="972" label="972">
        <attvalues>
          <attvalue for="0" value="972.0" />
          <attvalue for="1" value="128" />
          <attvalue for="2" value="1.0" />
          <attvalue for="3" value="39.604104" />
          <attvalue for="4" value="0.0" />
          <attvalue for="5" value="3.10987" />
        </attvalues>
      </node>
      <node id="973" label="973">
        <attvalues>
          <attvalue for="0" value="973.0" />
          <attvalue for="1" value="138" />
          <attvalue for="2" value="1.0" />
          <attvalue for="3" value="39.584593" />
          <attvalue for="4" value="0.0" />
          <attvalue for="5" value="2.632582" />
        </attvalues>
      </node>
      <node id="974" label="974">
        <attvalues>
          <attvalue for="0" value="974.0" />
          <attvalue for="1" value="11" />
          <attvalue for="2" value="1.0" />
          <attvalue for="3" value="38.995446" />
          <attvalue for="4" value="0.0" />
          <attvalue for="5" value="1.30784" />
        </attvalues>
      </node>
      <node id="975" label="975">
        <attvalues>
          <attvalue for="0" value="975.0" />
          <attvalue for="1" value="2" />
          <attvalue for="2" value="1.0" />
          <attvalue for="3" value="39.000395" />
          <attvalue for="4" value="0.0" />
          <attvalue for="5" value="1.298662" />
        </attvalues>
      </node>
      <node id="976" label="976">
        <attvalues>
          <attvalue for="0" value="976.0" />
          <attvalue for="1" value="143" />
          <attvalue for="2" value="1.0" />
          <attvalue for="3" value="39.010672" />
          <attvalue for="4" value="0.0" />
          <attvalue for="5" value="1.53438" />
        </attvalues>
      </node>
      <node id="977" label="977">
        <attvalues>
          <attvalue for="0" value="977.0" />
          <attvalue for="1" value="105" />
          <attvalue for="2" value="1.0" />
          <attvalue for="3" value="39.610842" />
          <attvalue for="4" value="0.0" />
          <attvalue for="5" value="3.287298" />
        </attvalues>
      </node>
      <node id="978" label="978">
        <attvalues>
          <attvalue for="0" value="978.0" />
          <attvalue for="1" value="144" />
          <attvalue for="2" value="1.0" />
          <attvalue for="3" value="38.670299" />
          <attvalue for="4" value="0.0" />
          <attvalue for="5" value="1.502975" />
        </attvalues>
      </node>
      <node id="979" label="979">
        <attvalues>
          <attvalue for="0" value="979.0" />
          <attvalue for="1" value="119" />
          <attvalue for="2" value="1.0" />
          <attvalue for="3" value="39.473164" />
          <attvalue for="4" value="0.0" />
          <attvalue for="5" value="3.145629" />
        </attvalues>
      </node>
      <node id="980" label="980">
        <attvalues>
          <attvalue for="0" value="980.0" />
          <attvalue for="1" value="0" />
          <attvalue for="2" value="1.0" />
          <attvalue for="3" value="39.361797" />
          <attvalue for="4" value="0.0" />
          <attvalue for="5" value="2.814371" />
        </attvalues>
      </node>
      <node id="981" label="981">
        <attvalues>
          <attvalue for="0" value="981.0" />
          <attvalue for="1" value="145" />
          <attvalue for="2" value="1.0" />
          <attvalue for="3" value="39.715263" />
          <attvalue for="4" value="0.0" />
          <attvalue for="5" value="2.676775" />
        </attvalues>
      </node>
      <node id="982" label="982">
        <attvalues>
          <attvalue for="0" value="982.0" />
          <attvalue for="1" value="1" />
          <attvalue for="2" value="1.0" />
          <attvalue for="3" value="40.044942" />
          <attvalue for="4" value="0.0" />
          <attvalue for="5" value="4.159026" />
        </attvalues>
      </node>
      <node id="983" label="983">
        <attvalues>
          <attvalue for="0" value="983.0" />
          <attvalue for="1" value="0" />
          <attvalue for="2" value="1.0" />
          <attvalue for="3" value="39.637105" />
          <attvalue for="4" value="0.0" />
          <attvalue for="5" value="2.508078" />
        </attvalues>
      </node>
      <node id="984" label="984">
        <attvalues>
          <attvalue for="0" value="984.0" />
          <attvalue for="1" value="19" />
          <attvalue for="2" value="1.0" />
          <attvalue for="3" value="39.076494" />
          <attvalue for="4" value="0.0" />
          <attvalue for="5" value="1.602454" />
        </attvalues>
      </node>
      <node id="985" label="985">
        <attvalues>
          <attvalue for="0" value="985.0" />
          <attvalue for="1" value="99" />
          <attvalue for="2" value="1.0" />
          <attvalue for="3" value="38.926398" />
          <attvalue for="4" value="0.0" />
          <attvalue for="5" value="1.4021" />
        </attvalues>
      </node>
      <node id="986" label="986">
        <attvalues>
          <attvalue for="0" value="986.0" />
          <attvalue for="1" value="70" />
          <attvalue for="2" value="1.0" />
          <attvalue for="3" value="39.841644" />
          <attvalue for="4" value="0.0" />
          <attvalue for="5" value="3.121842" />
        </attvalues>
      </node>
      <node id="987" label="987">
        <attvalues>
          <attvalue for="0" value="987.0" />
          <attvalue for="1" value="1" />
          <attvalue for="2" value="1.0" />
          <attvalue for="3" value="40.067042" />
          <attvalue for="4" value="0.0" />
          <attvalue for="5" value="4.136428" />
        </attvalues>
      </node>
      <node id="988" label="988">
        <attvalues>
          <attvalue for="0" value="988.0" />
          <attvalue for="1" value="30" />
          <attvalue for="2" value="1.0" />
          <attvalue for="3" value="39.682413" />
          <attvalue for="4" value="0.0" />
          <attvalue for="5" value="2.676554" />
        </attvalues>
      </node>
      <node id="989" label="989">
        <attvalues>
          <attvalue for="0" value="989.0" />
          <attvalue for="1" value="0" />
          <attvalue for="2" value="1.0" />
          <attvalue for="3" value="39.358966" />
          <attvalue for="4" value="0.0" />
          <attvalue for="5" value="2.902007" />
        </attvalues>
      </node>
      <node id="990" label="990">
        <attvalues>
          <attvalue for="0" value="990.0" />
          <attvalue for="1" value="142" />
          <attvalue for="2" value="1.0" />
          <attvalue for="3" value="39.751011" />
          <attvalue for="4" value="0.0" />
          <attvalue for="5" value="2.730138" />
        </attvalues>
      </node>
      <node id="991" label="991">
        <attvalues>
          <attvalue for="0" value="991.0" />
          <attvalue for="1" value="0" />
          <attvalue for="2" value="1.0" />
          <attvalue for="3" value="39.740275" />
          <attvalue for="4" value="0.0" />
          <attvalue for="5" value="2.80517" />
        </attvalues>
      </node>
      <node id="992" label="992">
        <attvalues>
          <attvalue for="0" value="992.0" />
          <attvalue for="1" value="1" />
          <attvalue for="2" value="1.0" />
          <attvalue for="3" value="39.932708" />
          <attvalue for="4" value="0.0" />
          <attvalue for="5" value="3.981055" />
        </attvalues>
      </node>
      <node id="993" label="993">
        <attvalues>
          <attvalue for="0" value="993.0" />
          <attvalue for="1" value="5" />
          <attvalue for="2" value="1.0" />
          <attvalue for="3" value="39.069599" />
          <attvalue for="4" value="0.0" />
          <attvalue for="5" value="1.515808" />
        </attvalues>
      </node>
      <node id="994" label="994">
        <attvalues>
          <attvalue for="0" value="994.0" />
          <attvalue for="1" value="0" />
          <attvalue for="2" value="1.0" />
          <attvalue for="3" value="39.786561" />
          <attvalue for="4" value="0.0" />
          <attvalue for="5" value="2.788129" />
        </attvalues>
      </node>
      <node id="995" label="995">
        <attvalues>
          <attvalue for="0" value="995.0" />
          <attvalue for="1" value="124" />
          <attvalue for="2" value="1.0" />
          <attvalue for="3" value="39.549882" />
          <attvalue for="4" value="0.0" />
          <attvalue for="5" value="2.917481" />
        </attvalues>
      </node>
      <node id="996" label="996">
        <attvalues>
          <attvalue for="0" value="996.0" />
          <attvalue for="1" value="75" />
          <attvalue for="2" value="1.0" />
          <attvalue for="3" value="39.575999" />
          <attvalue for="4" value="0.0" />
          <attvalue for="5" value="2.422659" />
        </attvalues>
      </node>
      <node id="997" label="997">
        <attvalues>
          <attvalue for="0" value="997.0" />
          <attvalue for="1" value="0" />
          <attvalue for="2" value="1.0" />
          <attvalue for="3" value="39.791322" />
          <attvalue for="4" value="0.0" />
          <attvalue for="5" value="2.918602" />
        </attvalues>
      </node>
      <node id="998" label="998">
        <attvalues>
          <attvalue for="0" value="998.0" />
          <attvalue for="1" value="143" />
          <attvalue for="2" value="1.0" />
          <attvalue for="3" value="39.009212" />
          <attvalue for="4" value="0.0" />
          <attvalue for="5" value="1.548992" />
        </attvalues>
      </node>
      <node id="999" label="999">
        <attvalues>
          <attvalue for="0" value="999.0" />
          <attvalue for="1" value="113" />
          <attvalue for="2" value="1.0" />
          <attvalue for="3" value="38.991292" />
          <attvalue for="4" value="0.0" />
          <attvalue for="5" value="1.57941" />
        </attvalues>
      </node>
      <node id="1000" label="1000">
        <attvalues>
          <attvalue for="0" value="1000.0" />
          <attvalue for="1" value="0" />
          <attvalue for="2" value="1.0" />
          <attvalue for="3" value="39.661527" />
          <attvalue for="4" value="0.0" />
          <attvalue for="5" value="2.500008" />
        </attvalues>
      </node>
      <node id="1001" label="1001">
        <attvalues>
          <attvalue for="0" value="1001.0" />
          <attvalue for="1" value="0" />
          <attvalue for="2" value="1.0" />
          <attvalue for="3" value="39.77406" />
          <attvalue for="4" value="0.0" />
          <attvalue for="5" value="2.803731" />
        </attvalues>
      </node>
      <node id="1002" label="1002">
        <attvalues>
          <attvalue for="0" value="1002.0" />
          <attvalue for="1" value="0" />
          <attvalue for="2" value="1.0" />
          <attvalue for="3" value="39.850441" />
          <attvalue for="4" value="0.0" />
          <attvalue for="5" value="2.89148" />
        </attvalues>
      </node>
      <node id="1003" label="1003">
        <attvalues>
          <attvalue for="0" value="1003.0" />
          <attvalue for="1" value="0" />
          <attvalue for="2" value="1.0" />
          <attvalue for="3" value="39.359381" />
          <attvalue for="4" value="0.0" />
          <attvalue for="5" value="3.198999" />
        </attvalues>
      </node>
      <node id="1004" label="1004">
        <attvalues>
          <attvalue for="0" value="1004.0" />
          <attvalue for="1" value="0" />
          <attvalue for="2" value="1.0" />
          <attvalue for="3" value="39.899291" />
          <attvalue for="4" value="0.0" />
          <attvalue for="5" value="3.079494" />
        </attvalues>
      </node>
      <node id="1005" label="1005">
        <attvalues>
          <attvalue for="0" value="1005.0" />
          <attvalue for="1" value="7" />
          <attvalue for="2" value="1.0" />
          <attvalue for="3" value="38.915613" />
          <attvalue for="4" value="0.0" />
          <attvalue for="5" value="1.253965" />
        </attvalues>
      </node>
      <node id="1006" label="1006">
        <attvalues>
          <attvalue for="0" value="1006.0" />
          <attvalue for="1" value="146" />
          <attvalue for="2" value="1.0" />
          <attvalue for="3" value="39.384255" />
          <attvalue for="4" value="0.0" />
          <attvalue for="5" value="3.152003" />
        </attvalues>
      </node>
      <node id="1007" label="1007">
        <attvalues>
          <attvalue for="0" value="1007.0" />
          <attvalue for="1" value="119" />
          <attvalue for="2" value="1.0" />
          <attvalue for="3" value="39.475765" />
          <attvalue for="4" value="0.0" />
          <attvalue for="5" value="3.156683" />
        </attvalues>
      </node>
      <node id="1008" label="1008">
        <attvalues>
          <attvalue for="0" value="1008.0" />
          <attvalue for="1" value="0" />
          <attvalue for="2" value="1.0" />
          <attvalue for="3" value="39.600121" />
          <attvalue for="4" value="0.0" />
          <attvalue for="5" value="2.580618" />
        </attvalues>
      </node>
      <node id="1009" label="1009">
        <attvalues>
          <attvalue for="0" value="1009.0" />
          <attvalue for="1" value="0" />
          <attvalue for="2" value="1.0" />
          <attvalue for="3" value="39.944061" />
          <attvalue for="4" value="0.0" />
          <attvalue for="5" value="3.137139" />
        </attvalues>
      </node>
      <node id="1010" label="1010">
        <attvalues>
          <attvalue for="0" value="1010.0" />
          <attvalue for="1" value="0" />
          <attvalue for="2" value="1.0" />
          <attvalue for="3" value="39.855869" />
          <attvalue for="4" value="0.0" />
          <attvalue for="5" value="3.13335" />
        </attvalues>
      </node>
      <node id="1011" label="1011">
        <attvalues>
          <attvalue for="0" value="1011.0" />
          <attvalue for="1" value="0" />
          <attvalue for="2" value="1.0" />
          <attvalue for="3" value="39.491381" />
          <attvalue for="4" value="0.0" />
          <attvalue for="5" value="3.256897" />
        </attvalues>
      </node>
      <node id="1012" label="1012">
        <attvalues>
          <attvalue for="0" value="1012.0" />
          <attvalue for="1" value="1" />
          <attvalue for="2" value="1.0" />
          <attvalue for="3" value="39.934989" />
          <attvalue for="4" value="0.0" />
          <attvalue for="5" value="3.856505" />
        </attvalues>
      </node>
      <node id="1013" label="1013">
        <attvalues>
          <attvalue for="0" value="1013.0" />
          <attvalue for="1" value="147" />
          <attvalue for="2" value="1.0" />
          <attvalue for="3" value="39.498739" />
          <attvalue for="4" value="0.0" />
          <attvalue for="5" value="2.502408" />
        </attvalues>
      </node>
      <node id="1014" label="1014">
        <attvalues>
          <attvalue for="0" value="1014.0" />
          <attvalue for="1" value="0" />
          <attvalue for="2" value="1.0" />
          <attvalue for="3" value="39.750438" />
          <attvalue for="4" value="0.0" />
          <attvalue for="5" value="2.759387" />
        </attvalues>
      </node>
      <node id="1015" label="1015">
        <attvalues>
          <attvalue for="0" value="1015.0" />
          <attvalue for="1" value="0" />
          <attvalue for="2" value="1.0" />
          <attvalue for="3" value="39.300948" />
          <attvalue for="4" value="0.0" />
          <attvalue for="5" value="3.020156" />
        </attvalues>
      </node>
      <node id="1016" label="1016">
        <attvalues>
          <attvalue for="0" value="1016.0" />
          <attvalue for="1" value="111" />
          <attvalue for="2" value="1.0" />
          <attvalue for="3" value="38.694587" />
          <attvalue for="4" value="0.0" />
          <attvalue for="5" value="1.38933" />
        </attvalues>
      </node>
      <node id="1017" label="1017">
        <attvalues>
          <attvalue for="0" value="1017.0" />
          <attvalue for="1" value="7" />
          <attvalue for="2" value="1.0" />
          <attvalue for="3" value="38.932881" />
          <attvalue for="4" value="0.0" />
          <attvalue for="5" value="1.235587" />
        </attvalues>
      </node>
      <node id="1018" label="1018">
        <attvalues>
          <attvalue for="0" value="1018.0" />
          <attvalue for="1" value="0" />
          <attvalue for="2" value="1.0" />
          <attvalue for="3" value="39.742099" />
          <attvalue for="4" value="0.0" />
          <attvalue for="5" value="2.852681" />
        </attvalues>
      </node>
      <node id="1019" label="1019">
        <attvalues>
          <attvalue for="0" value="1019.0" />
          <attvalue for="1" value="1" />
          <attvalue for="2" value="1.0" />
          <attvalue for="3" value="39.872135" />
          <attvalue for="4" value="0.0" />
          <attvalue for="5" value="4.301407" />
        </attvalues>
      </node>
      <node id="1020" label="1020">
        <attvalues>
          <attvalue for="0" value="1020.0" />
          <attvalue for="1" value="0" />
          <attvalue for="2" value="1.0" />
          <attvalue for="3" value="39.858468" />
          <attvalue for="4" value="0.0" />
          <attvalue for="5" value="3.144456" />
        </attvalues>
      </node>
      <node id="1021" label="1021">
        <attvalues>
          <attvalue for="0" value="1021.0" />
          <attvalue for="1" value="1" />
          <attvalue for="2" value="1.0" />
          <attvalue for="3" value="40.041911" />
          <attvalue for="4" value="0.0" />
          <attvalue for="5" value="4.155439" />
        </attvalues>
      </node>
      <node id="1022" label="1022">
        <attvalues>
          <attvalue for="0" value="1022.0" />
          <attvalue for="1" value="73" />
          <attvalue for="2" value="1.0" />
          <attvalue for="3" value="39.326728" />
          <attvalue for="4" value="0.0" />
          <attvalue for="5" value="3.163833" />
        </attvalues>
      </node>
      <node id="1023" label="1023">
        <attvalues>
          <attvalue for="0" value="1023.0" />
          <attvalue for="1" value="124" />
          <attvalue for="2" value="1.0" />
          <attvalue for="3" value="39.557037" />
          <attvalue for="4" value="0.0" />
          <attvalue for="5" value="2.950731" />
        </attvalues>
      </node>
      <node id="1024" label="1024">
        <attvalues>
          <attvalue for="0" value="1024.0" />
          <attvalue for="1" value="0" />
          <attvalue for="2" value="1.0" />
          <attvalue for="3" value="39.731911" />
          <attvalue for="4" value="0.0" />
          <attvalue for="5" value="2.771367" />
        </attvalues>
      </node>
      <node id="1025" label="1025">
        <attvalues>
          <attvalue for="0" value="1025.0" />
          <attvalue for="1" value="0" />
          <attvalue for="2" value="1.0" />
          <attvalue for="3" value="39.694369" />
          <attvalue for="4" value="0.0" />
          <attvalue for="5" value="2.589585" />
        </attvalues>
      </node>
      <node id="1026" label="1026">
        <attvalues>
          <attvalue for="0" value="1026.0" />
          <attvalue for="1" value="72" />
          <attvalue for="2" value="1.0" />
          <attvalue for="3" value="39.593637" />
          <attvalue for="4" value="0.0" />
          <attvalue for="5" value="3.088355" />
        </attvalues>
      </node>
      <node id="1027" label="1027">
        <attvalues>
          <attvalue for="0" value="1027.0" />
          <attvalue for="1" value="0" />
          <attvalue for="2" value="1.0" />
          <attvalue for="3" value="39.538776" />
          <attvalue for="4" value="0.0" />
          <attvalue for="5" value="2.422778" />
        </attvalues>
      </node>
      <node id="1028" label="1028">
        <attvalues>
          <attvalue for="0" value="1028.0" />
          <attvalue for="1" value="0" />
          <attvalue for="2" value="1.0" />
          <attvalue for="3" value="39.785908" />
          <attvalue for="4" value="0.0" />
          <attvalue for="5" value="2.66939" />
        </attvalues>
      </node>
      <node id="1029" label="1029">
        <attvalues>
          <attvalue for="0" value="1029.0" />
          <attvalue for="1" value="148" />
          <attvalue for="2" value="1.0" />
          <attvalue for="3" value="39.607535" />
          <attvalue for="4" value="0.0" />
          <attvalue for="5" value="2.433304" />
        </attvalues>
      </node>
      <node id="1030" label="1030">
        <attvalues>
          <attvalue for="0" value="1030.0" />
          <attvalue for="1" value="58" />
          <attvalue for="2" value="1.0" />
          <attvalue for="3" value="39.731915" />
          <attvalue for="4" value="0.0" />
          <attvalue for="5" value="3.394757" />
        </attvalues>
      </node>
      <node id="1031" label="1031">
        <attvalues>
          <attvalue for="0" value="1031.0" />
          <attvalue for="1" value="135" />
          <attvalue for="2" value="1.0" />
          <attvalue for="3" value="39.060855" />
          <attvalue for="4" value="0.0" />
          <attvalue for="5" value="1.408956" />
        </attvalues>
      </node>
      <node id="1032" label="1032">
        <attvalues>
          <attvalue for="0" value="1032.0" />
          <attvalue for="1" value="133" />
          <attvalue for="2" value="1.0" />
          <attvalue for="3" value="39.564929" />
          <attvalue for="4" value="0.0" />
          <attvalue for="5" value="3.201178" />
        </attvalues>
      </node>
      <node id="1033" label="1033">
        <attvalues>
          <attvalue for="0" value="1033.0" />
          <attvalue for="1" value="3" />
          <attvalue for="2" value="1.0" />
          <attvalue for="3" value="38.651424" />
          <attvalue for="4" value="0.0" />
          <attvalue for="5" value="1.568788" />
        </attvalues>
      </node>
      <node id="1034" label="1034">
        <attvalues>
          <attvalue for="0" value="1034.0" />
          <attvalue for="1" value="1" />
          <attvalue for="2" value="1.0" />
          <attvalue for="3" value="39.832565" />
          <attvalue for="4" value="0.0" />
          <attvalue for="5" value="4.252298" />
        </attvalues>
      </node>
      <node id="1035" label="1035">
        <attvalues>
          <attvalue for="0" value="1035.0" />
          <attvalue for="1" value="149" />
          <attvalue for="2" value="1.0" />
          <attvalue for="3" value="38.880247" />
          <attvalue for="4" value="0.0" />
          <attvalue for="5" value="1.255729" />
        </attvalues>
      </node>
      <node id="1036" label="1036">
        <attvalues>
          <attvalue for="0" value="1036.0" />
          <attvalue for="1" value="1" />
          <attvalue for="2" value="1.0" />
          <attvalue for="3" value="39.8823085009" />
          <attvalue for="4" value="0.0" />
          <attvalue for="5" value="4.280331" />
        </attvalues>
      </node>
      <node id="1037" label="1037">
        <attvalues>
          <attvalue for="0" value="1037.0" />
          <attvalue for="1" value="88" />
          <attvalue for="2" value="1.0" />
          <attvalue for="3" value="39.637976" />
          <attvalue for="4" value="0.0" />
          <attvalue for="5" value="2.423713" />
        </attvalues>
      </node>
      <node id="1038" label="1038">
        <attvalues>
          <attvalue for="0" value="1038.0" />
          <attvalue for="1" value="0" />
          <attvalue for="2" value="1.0" />
          <attvalue for="3" value="39.923311" />
          <attvalue for="4" value="0.0" />
          <attvalue for="5" value="3.020866" />
        </attvalues>
      </node>
      <node id="1039" label="1039">
        <attvalues>
          <attvalue for="0" value="1039.0" />
          <attvalue for="1" value="3" />
          <attvalue for="2" value="1.0" />
          <attvalue for="3" value="38.67647" />
          <attvalue for="4" value="0.0" />
          <attvalue for="5" value="1.504746" />
        </attvalues>
      </node>
      <node id="1040" label="1040">
        <attvalues>
          <attvalue for="0" value="1040.0" />
          <attvalue for="1" value="1" />
          <attvalue for="2" value="1.0" />
          <attvalue for="3" value="39.849409" />
          <attvalue for="4" value="0.0" />
          <attvalue for="5" value="4.193497" />
        </attvalues>
      </node>
      <node id="1041" label="1041">
        <attvalues>
          <attvalue for="0" value="1041.0" />
          <attvalue for="1" value="40" />
          <attvalue for="2" value="1.0" />
          <attvalue for="3" value="38.915643" />
          <attvalue for="4" value="0.0" />
          <attvalue for="5" value="1.28134" />
        </attvalues>
      </node>
      <node id="1042" label="1042">
        <attvalues>
          <attvalue for="0" value="1042.0" />
          <attvalue for="1" value="0" />
          <attvalue for="2" value="1.0" />
          <attvalue for="3" value="39.593439" />
          <attvalue for="4" value="0.0" />
          <attvalue for="5" value="3.366356" />
        </attvalues>
      </node>
      <node id="1043" label="1043">
        <attvalues>
          <attvalue for="0" value="1043.0" />
          <attvalue for="1" value="4" />
          <attvalue for="2" value="1.0" />
          <attvalue for="3" value="39.490366" />
          <attvalue for="4" value="0.0" />
          <attvalue for="5" value="2.891182" />
        </attvalues>
      </node>
      <node id="1044" label="1044">
        <attvalues>
          <attvalue for="0" value="1044.0" />
          <attvalue for="1" value="77" />
          <attvalue for="2" value="1.0" />
          <attvalue for="3" value="39.889635" />
          <attvalue for="4" value="0.0" />
          <attvalue for="5" value="3.010269" />
        </attvalues>
      </node>
      <node id="1045" label="1045">
        <attvalues>
          <attvalue for="0" value="1045.0" />
          <attvalue for="1" value="127" />
          <attvalue for="2" value="1.0" />
          <attvalue for="3" value="38.717114" />
          <attvalue for="4" value="0.0" />
          <attvalue for="5" value="1.456862" />
        </attvalues>
      </node>
      <node id="1046" label="1046">
        <attvalues>
          <attvalue for="0" value="1046.0" />
          <attvalue for="1" value="0" />
          <attvalue for="2" value="1.0" />
          <attvalue for="3" value="39.571256" />
          <attvalue for="4" value="0.0" />
          <attvalue for="5" value="2.665339" />
        </attvalues>
      </node>
      <node id="1047" label="1047">
        <attvalues>
          <attvalue for="0" value="1047.0" />
          <attvalue for="1" value="97" />
          <attvalue for="2" value="1.0" />
          <attvalue for="3" value="39.599365" />
          <attvalue for="4" value="0.0" />
          <attvalue for="5" value="3.093647" />
        </attvalues>
      </node>
      <node id="1048" label="1048">
        <attvalues>
          <attvalue for="0" value="1048.0" />
          <attvalue for="1" value="150" />
          <attvalue for="2" value="1.0" />
          <attvalue for="3" value="38.908867" />
          <attvalue for="4" value="0.0" />
          <attvalue for="5" value="1.409976" />
        </attvalues>
      </node>
      <node id="1049" label="1049">
        <attvalues>
          <attvalue for="0" value="1049.0" />
          <attvalue for="1" value="2" />
          <attvalue for="2" value="1.0" />
          <attvalue for="3" value="38.953329" />
          <attvalue for="4" value="0.0" />
          <attvalue for="5" value="1.304369" />
        </attvalues>
      </node>
      <node id="1050" label="1050">
        <attvalues>
          <attvalue for="0" value="1050.0" />
          <attvalue for="1" value="151" />
          <attvalue for="2" value="1.0" />
          <attvalue for="3" value="38.887294" />
          <attvalue for="4" value="0.0" />
          <attvalue for="5" value="1.305509" />
        </attvalues>
      </node>
      <node id="1051" label="1051">
        <attvalues>
          <attvalue for="0" value="1051.0" />
          <attvalue for="1" value="0" />
          <attvalue for="2" value="1.0" />
          <attvalue for="3" value="39.591023" />
          <attvalue for="4" value="0.0" />
          <attvalue for="5" value="2.679013" />
        </attvalues>
      </node>
      <node id="1052" label="1052">
        <attvalues>
          <attvalue for="0" value="1052.0" />
          <attvalue for="1" value="51" />
          <attvalue for="2" value="1.0" />
          <attvalue for="3" value="39.028812" />
          <attvalue for="4" value="0.0" />
          <attvalue for="5" value="1.536508" />
        </attvalues>
      </node>
      <node id="1053" label="1053">
        <attvalues>
          <attvalue for="0" value="1053.0" />
          <attvalue for="1" value="37" />
          <attvalue for="2" value="1.0" />
          <attvalue for="3" value="39.892467" />
          <attvalue for="4" value="0.0" />
          <attvalue for="5" value="2.920834" />
        </attvalues>
      </node>
      <node id="1054" label="1054">
        <attvalues>
          <attvalue for="0" value="1054.0" />
          <attvalue for="1" value="144" />
          <attvalue for="2" value="1.0" />
          <attvalue for="3" value="38.680462" />
          <attvalue for="4" value="0.0" />
          <attvalue for="5" value="1.480629" />
        </attvalues>
      </node>
      <node id="1055" label="1055">
        <attvalues>
          <attvalue for="0" value="1055.0" />
          <attvalue for="1" value="145" />
          <attvalue for="2" value="1.0" />
          <attvalue for="3" value="39.696282" />
          <attvalue for="4" value="0.0" />
          <attvalue for="5" value="2.687819" />
        </attvalues>
      </node>
      <node id="1056" label="1056">
        <attvalues>
          <attvalue for="0" value="1056.0" />
          <attvalue for="1" value="0" />
          <attvalue for="2" value="1.0" />
          <attvalue for="3" value="39.544568" />
          <attvalue for="4" value="0.0" />
          <attvalue for="5" value="2.450162" />
        </attvalues>
      </node>
      <node id="1057" label="1057">
        <attvalues>
          <attvalue for="0" value="1057.0" />
          <attvalue for="1" value="86" />
          <attvalue for="2" value="1.0" />
          <attvalue for="3" value="39.397136" />
          <attvalue for="4" value="0.0" />
          <attvalue for="5" value="3.25306" />
        </attvalues>
      </node>
      <node id="1058" label="1058">
        <attvalues>
          <attvalue for="0" value="1058.0" />
          <attvalue for="1" value="4" />
          <attvalue for="2" value="1.0" />
          <attvalue for="3" value="39.500689" />
          <attvalue for="4" value="0.0" />
          <attvalue for="5" value="2.913052" />
        </attvalues>
      </node>
      <node id="1059" label="1059">
        <attvalues>
          <attvalue for="0" value="1059.0" />
          <attvalue for="1" value="0" />
          <attvalue for="2" value="1.0" />
          <attvalue for="3" value="39.751575" />
          <attvalue for="4" value="0.0" />
          <attvalue for="5" value="2.70281" />
        </attvalues>
      </node>
      <node id="1060" label="1060">
        <attvalues>
          <attvalue for="0" value="1060.0" />
          <attvalue for="1" value="1" />
          <attvalue for="2" value="1.0" />
          <attvalue for="3" value="39.952963" />
          <attvalue for="4" value="0.0" />
          <attvalue for="5" value="4.049998" />
        </attvalues>
      </node>
      <node id="1061" label="1061">
        <attvalues>
          <attvalue for="0" value="1061.0" />
          <attvalue for="1" value="0" />
          <attvalue for="2" value="1.0" />
          <attvalue for="3" value="39.715086" />
          <attvalue for="4" value="0.0" />
          <attvalue for="5" value="3.465142" />
        </attvalues>
      </node>
      <node id="1062" label="1062">
        <attvalues>
          <attvalue for="0" value="1062.0" />
          <attvalue for="1" value="5" />
          <attvalue for="2" value="1.0" />
          <attvalue for="3" value="39.073895" />
          <attvalue for="4" value="0.0" />
          <attvalue for="5" value="1.506499" />
        </attvalues>
      </node>
      <node id="1063" label="1063">
        <attvalues>
          <attvalue for="0" value="1063.0" />
          <attvalue for="1" value="2" />
          <attvalue for="2" value="1.0" />
          <attvalue for="3" value="38.848331" />
          <attvalue for="4" value="0.0" />
          <attvalue for="5" value="1.400822" />
        </attvalues>
      </node>
      <node id="1064" label="1064">
        <attvalues>
          <attvalue for="0" value="1064.0" />
          <attvalue for="1" value="0" />
          <attvalue for="2" value="1.0" />
          <attvalue for="3" value="39.657019" />
          <attvalue for="4" value="0.0" />
          <attvalue for="5" value="2.556503" />
        </attvalues>
      </node>
      <node id="1065" label="1065">
        <attvalues>
          <attvalue for="0" value="1065.0" />
          <attvalue for="1" value="141" />
          <attvalue for="2" value="1.0" />
          <attvalue for="3" value="39.707909" />
          <attvalue for="4" value="0.0" />
          <attvalue for="5" value="2.834949" />
        </attvalues>
      </node>
      <node id="1066" label="1066">
        <attvalues>
          <attvalue for="0" value="1066.0" />
          <attvalue for="1" value="1" />
          <attvalue for="2" value="1.0" />
          <attvalue for="3" value="39.971667" />
          <attvalue for="4" value="0.0" />
          <attvalue for="5" value="4.1029" />
        </attvalues>
      </node>
      <node id="1067" label="1067">
        <attvalues>
          <attvalue for="0" value="1067.0" />
          <attvalue for="1" value="0" />
          <attvalue for="2" value="1.0" />
          <attvalue for="3" value="39.736751" />
          <attvalue for="4" value="0.0" />
          <attvalue for="5" value="3.448786" />
        </attvalues>
      </node>
      <node id="1068" label="1068">
        <attvalues>
          <attvalue for="0" value="1068.0" />
          <attvalue for="1" value="9" />
          <attvalue for="2" value="1.0" />
          <attvalue for="3" value="39.023381" />
          <attvalue for="4" value="0.0" />
          <attvalue for="5" value="1.403441" />
        </attvalues>
      </node>
      <node id="1069" label="1069">
        <attvalues>
          <attvalue for="0" value="1069.0" />
          <attvalue for="1" value="1" />
          <attvalue for="2" value="1.0" />
          <attvalue for="3" value="40.002151" />
          <attvalue for="4" value="0.0" />
          <attvalue for="5" value="3.816195" />
        </attvalues>
      </node>
      <node id="1070" label="1070">
        <attvalues>
          <attvalue for="0" value="1070.0" />
          <attvalue for="1" value="0" />
          <attvalue for="2" value="1.0" />
          <attvalue for="3" value="39.770758" />
          <attvalue for="4" value="0.0" />
          <attvalue for="5" value="2.69062" />
        </attvalues>
      </node>
      <node id="1071" label="1071">
        <attvalues>
          <attvalue for="0" value="1071.0" />
          <attvalue for="1" value="54" />
          <attvalue for="2" value="1.0" />
          <attvalue for="3" value="39.537941" />
          <attvalue for="4" value="0.0" />
          <attvalue for="5" value="2.514355" />
        </attvalues>
      </node>
      <node id="1072" label="1072">
        <attvalues>
          <attvalue for="0" value="1072.0" />
          <attvalue for="1" value="4" />
          <attvalue for="2" value="1.0" />
          <attvalue for="3" value="39.487013" />
          <attvalue for="4" value="0.0" />
          <attvalue for="5" value="2.884108" />
        </attvalues>
      </node>
      <node id="1073" label="1073">
        <attvalues>
          <attvalue for="0" value="1073.0" />
          <attvalue for="1" value="0" />
          <attvalue for="2" value="1.0" />
          <attvalue for="3" value="39.842226" />
          <attvalue for="4" value="0.0" />
          <attvalue for="5" value="2.787244" />
        </attvalues>
      </node>
      <node id="1074" label="1074">
        <attvalues>
          <attvalue for="0" value="1074.0" />
          <attvalue for="1" value="95" />
          <attvalue for="2" value="1.0" />
          <attvalue for="3" value="39.76134" />
          <attvalue for="4" value="0.0" />
          <attvalue for="5" value="2.72" />
        </attvalues>
      </node>
      <node id="1075" label="1075">
        <attvalues>
          <attvalue for="0" value="1075.0" />
          <attvalue for="1" value="115" />
          <attvalue for="2" value="1.0" />
          <attvalue for="3" value="39.673901" />
          <attvalue for="4" value="0.0" />
          <attvalue for="5" value="3.297058" />
        </attvalues>
      </node>
      <node id="1076" label="1076">
        <attvalues>
          <attvalue for="0" value="1076.0" />
          <attvalue for="1" value="0" />
          <attvalue for="2" value="1.0" />
          <attvalue for="3" value="39.612368" />
          <attvalue for="4" value="0.0" />
          <attvalue for="5" value="2.509345" />
        </attvalues>
      </node>
      <node id="1077" label="1077">
        <attvalues>
          <attvalue for="0" value="1077.0" />
          <attvalue for="1" value="0" />
          <attvalue for="2" value="1.0" />
          <attvalue for="3" value="39.63576" />
          <attvalue for="4" value="0.0" />
          <attvalue for="5" value="2.444596" />
        </attvalues>
      </node>
      <node id="1078" label="1078">
        <attvalues>
          <attvalue for="0" value="1078.0" />
          <attvalue for="1" value="0" />
          <attvalue for="2" value="1.0" />
          <attvalue for="3" value="39.755822" />
          <attvalue for="4" value="0.0" />
          <attvalue for="5" value="3.39457" />
        </attvalues>
      </node>
      <node id="1079" label="1079">
        <attvalues>
          <attvalue for="0" value="1079.0" />
          <attvalue for="1" value="0" />
          <attvalue for="2" value="1.0" />
          <attvalue for="3" value="39.637013" />
          <attvalue for="4" value="0.0" />
          <attvalue for="5" value="2.616036" />
        </attvalues>
      </node>
      <node id="1080" label="1080">
        <attvalues>
          <attvalue for="0" value="1080.0" />
          <attvalue for="1" value="34" />
          <attvalue for="2" value="1.0" />
          <attvalue for="3" value="39.599509" />
          <attvalue for="4" value="0.0" />
          <attvalue for="5" value="2.630723" />
        </attvalues>
      </node>
      <node id="1081" label="1081">
        <attvalues>
          <attvalue for="0" value="1081.0" />
          <attvalue for="1" value="152" />
          <attvalue for="2" value="1.0" />
          <attvalue for="3" value="39.651566" />
          <attvalue for="4" value="0.0" />
          <attvalue for="5" value="2.77355" />
        </attvalues>
      </node>
      <node id="1082" label="1082">
        <attvalues>
          <attvalue for="0" value="1082.0" />
          <attvalue for="1" value="0" />
          <attvalue for="2" value="1.0" />
          <attvalue for="3" value="39.547783" />
          <attvalue for="4" value="0.0" />
          <attvalue for="5" value="2.730462" />
        </attvalues>
      </node>
      <node id="1083" label="1083">
        <attvalues>
          <attvalue for="0" value="1083.0" />
          <attvalue for="1" value="1" />
          <attvalue for="2" value="1.0" />
          <attvalue for="3" value="40.057222" />
          <attvalue for="4" value="0.0" />
          <attvalue for="5" value="4.098114" />
        </attvalues>
      </node>
      <node id="1084" label="1084">
[truncated: 374,054 more chars]
